# Supplementary material for: Crystallographic and spectroscopic characterization of 5-chloro­pyridine-2,3-di­amine
Source: Acta Crystallogr E Crystallogr Commun. 2017 Jul 21;73(Pt 8):1213–7. doi: 10.1107/S2056989017010489 (PMC5598851; doi:10.1107/S2056989017010489)
Supplement: Supplementary file 1 [file e-73-01213-sup1.cif]

##############################################################################
#                                                                            #
# This CIF contains the data in a paper accepted for publication in          #
# Acta Crystallographica Section E. It conforms to the requirements of       #
# Notes for Authors for Acta Crystallographica Section E, and has been       #
# peer reviewed under the auspices of the IUCr Commission on Journals.       #
#                                                                            #
# Full details of the Crystallographic Information File format               #
# are given in the paper "The Crystallographic Information File (CIF):       #
# a New Standard Archive File for Crystallography" by S. R. Hall, F. H.      #
# Allen and I. D. Brown [Acta Cryst. (1991), A47, 655-685].                  #
#                                                                            #
# The current version of the core CIF dictionary is obtainable from          #
# ftp://ftp.iucr.org/pub/cif_core.dic.                                       #
#                                                                            #
# Software is freely available for graphical display of the structure(s)     #
# in this CIF. For information consult the CIF software page                 #
# http://www.iucr.org/resources/cif/software.                                #
#                                                                            #
# This file may be used for bona fide research purposes within the           #
# scientific community so long as proper attribution is given to the journal # 
# article from which it was obtained.                                        #
#                                                                            #
##############################################################################
data_global
_audit_creation_method     'APEX2 v2014.9-0'
_journal_date_recd_electronic     2017-06-21
_journal_date_accepted     2017-07-14
_journal_name_full     'Acta Crystallographica, Section E'
_journal_year     2017
_journal_volume     73
_journal_issue      8
_journal_page_first     1213
_journal_page_last     1217
_journal_paper_category     GO
_journal_paper_doi     10.1107/S2056989017010489
_journal_coeditor_code     FY2122
_publ_contact_author_name     'Joseph M. Tanski'
_publ_contact_author_address
;
Department of Chemistry
Vassar College
Poughkeepsie, NY 12604
USA
;
_publ_contact_author_email     'jotanski@vassar.edu'
_publ_contact_author_fax     '845-437-5747'
_publ_contact_author_phone     '845-437-5731'
_publ_section_title
;
Crystallographic and spectroscopic characterization of
5-chloropyridine-2,3-diamine
;
loop_
    _publ_author_name
    _publ_author_footnote
    _publ_author_address
    'Sulovari, Aron' .
;
Department of Chemistry
Vassar College
Poughkeepsie, NY 12604
USA
;
    'Tanski, Joseph M.' .
;
Department of Chemistry
Vassar College
Poughkeepsie, NY 12604
USA
;
_publ_section_synopsis
;
The <i>ortho</i>-amino groups of the title compound, C~5~H~6~ClN~3~, twist out
of the plane of the molecule to minimize intramolecular interaction between
them. The amino groups and the pyridine N atom engage in intermolecular
hydrogen bonding. The molecules pack into spiral hydrogen-bonded columns with
offset face-to-face \p-stacking.
;
data_I
_database_code_depnum_ccdc_archive 'CCDC 1562267'
_chemical_name_systematic
;
5-Chloropyridine-2,3-diamine
;
_chemical_name_common     ?
_chemical_formula_moiety     'C5 H6 Cl N3'
_chemical_formula_sum     'C5 H6 Cl N3'
_chemical_formula_iupac     'C5 H6 Cl N3'
_chemical_formula_weight     143.58
_chemical_melting_point     ?
_space_group_crystal_system     orthorhombic
_space_group_name_H-M_alt     'P 21 21 21'
_space_group_name_Hall     'P 2ac 2ab'
loop_
    _space_group_symop_operation_xyz
    'x, y, z'
    '-x+1/2, -y, z+1/2'
    '-x, y+1/2, -z+1/2'
    'x+1/2, -y+1/2, -z'
_cell_length_a     3.7565(8)
_cell_length_b     8.7002(17)
_cell_length_c     18.350(4)
_cell_angle_alpha     90
_cell_angle_beta     90
_cell_angle_gamma     90
_cell_volume     599.7(2)
_cell_formula_units_Z     4
_cell_measurement_reflns_used     4306
_cell_measurement_theta_min     2.5909
_cell_measurement_theta_max     29.7262
_cell_measurement_temperature     125.(2)
_exptl_crystal_description     plate
_exptl_crystal_colour     colourless
_exptl_crystal_size_max     0.100
_exptl_crystal_size_mid     0.050
_exptl_crystal_size_min     0.040
_exptl_crystal_density_diffrn     1.590
_exptl_crystal_density_meas     ?
_exptl_crystal_density_method     'not measured'
_exptl_crystal_F_000     296
_exptl_absorpt_coefficient_mu     0.532
_exptl_absorpt_correction_type     multi-scan
_exptl_absorpt_process_details
;
(SADABS; Bruker, 2013)
;
_exptl_absorpt_correction_T_min     0.75
_exptl_absorpt_correction_T_max     0.98
_exptl_special_details
;
;
_diffrn_ambient_temperature     125(2)
_diffrn_radiation_type     MoK\a
_diffrn_radiation_wavelength     0.71073
_diffrn_radiation_source     'fine-focus sealed tube'
_diffrn_radiation_monochromator     graphite
_diffrn_measurement_device_type     'Bruker APEXII CCD'
_diffrn_measurement_method     '\f and \w scans'
_diffrn_detector_area_resol_mean     8.3333
_diffrn_reflns_number     14989
_diffrn_reflns_av_R_equivalents     0.0874
_diffrn_reflns_theta_min     2.22
_diffrn_reflns_theta_max     30.51
_diffrn_reflns_theta_full     30.51
_diffrn_measured_fraction_theta_max     1.000
_diffrn_measured_fraction_theta_full     1.000
_diffrn_reflns_limit_h_min     -5
_diffrn_reflns_limit_h_max     5
_diffrn_reflns_limit_k_min     -12
_diffrn_reflns_limit_k_max     12
_diffrn_reflns_limit_l_min     -26
_diffrn_reflns_limit_l_max     26
_refine_special_details
;
;
_reflns_number_total     1845
_reflns_number_gt     1477
_reflns_threshold_expression     'I > 2\s(I)'
_refine_ls_structure_factor_coef     Fsqd
_refine_ls_matrix_type     full
_refine_ls_R_factor_all     0.0620
_refine_ls_R_factor_gt     0.0414
_refine_ls_wR_factor_gt     0.0774
_refine_ls_wR_factor_ref     0.0843
_refine_ls_goodness_of_fit_ref     1.067
_refine_ls_restrained_S_all     1.068
_refine_ls_number_reflns     1845
_refine_ls_number_parameters     94
_refine_ls_number_restraints     4
_refine_ls_number_constraints     ?
_refine_ls_hydrogen_treatment     mixed
_refine_ls_weighting_scheme     calc
_refine_ls_weighting_details
              'w=1/[\s^2^(Fo^2^)+(0.0308P)^2^+0.2158P] where P=(Fo^2^+2Fc^2^)/3'
_atom_sites_solution_hydrogens     mixed
_atom_sites_solution_primary     ?
_atom_sites_solution_secondary     ?
_refine_ls_shift/su_max     0.000
_refine_ls_shift/su_mean     0.000
_refine_diff_density_max     0.370
_refine_diff_density_min     -0.383
_refine_ls_extinction_method     none
_refine_ls_extinction_coef     ?
_refine_ls_abs_structure_details
;
Flack <i>x</i> determined using 511 quotients
[(<i>I</i>^+^)-(<i>I</i>^-^)]/[(<i>I</i>^+^)+(<i>I</i>^-^)]
(Parsons <i>et al.</i>,  2013)
;
_refine_ls_abs_structure_Flack     0.01(6)
loop_
    _atom_type_symbol
    _atom_type_description
    _atom_type_scat_dispersion_real
    _atom_type_scat_dispersion_imag
    _atom_type_scat_source
    C C 0.0033 0.0016 'International Tables Vol C Tables 4.2.6.8 and 6.1.1.4'
    H H 0.0000 0.0000 'International Tables Vol C Tables 4.2.6.8 and 6.1.1.4'
    N N 0.0061 0.0033 'International Tables Vol C Tables 4.2.6.8 and 6.1.1.4'
    Cl Cl 0.1484 0.1585 'International Tables Vol C Tables 4.2.6.8 and 6.1.1.4'
_computing_data_collection
;
APEX2 (Bruker, 2013)
;
_computing_cell_refinement
;
SAINT (Bruker, 2013)
;
_computing_data_reduction
;
SAINT (Bruker, 2013)
;
_computing_structure_solution
;
SHELXT2014 (Sheldrick, 2015<i>a</i>)
;
_computing_structure_refinement
;
SHELXL2014 (Sheldrick, 2015<i>b</i>)
;
_computing_molecular_graphics
;
SHELXTL2014 (Sheldrick, 2008)
;
_computing_publication_material
;
SHELXTL2014 (Sheldrick, 2008), <i>OLEX2</i> (Dolomanov <i>et al.</i>,
2009) and Mercury
(Macrae <i>et al.</i>,  2008)
;
loop_
    _atom_site_type_symbol
    _atom_site_label
    _atom_site_fract_x
    _atom_site_fract_y
    _atom_site_fract_z
    _atom_site_U_iso_or_equiv
    _atom_site_adp_type
    _atom_site_calc_flag
    _atom_site_occupancy
    _atom_site_disorder_assembly
    _atom_site_disorder_group
    Cl Cl1 0.5035(2) 0.46707(8) 0.47194(3) 0.01872(16) Uani d 1 . .
    N N1 0.8538(6) 0.4647(3) 0.67658(12) 0.0148(5) Uani d 1 . .
    N N2 0.5894(7) 0.8717(3) 0.67694(14) 0.0153(5) Uani d 1 . .
    H H11 0.464(9) 0.928(3) 0.6466(14) 0.018 Uiso d 1 . .
    H H12 0.530(10) 0.872(3) 0.7224(12) 0.018 Uiso d 1 . .
    N N3 0.8976(7) 0.6490(3) 0.76777(13) 0.0154(5) Uani d 1 . .
    H H21 1.032(9) 0.580(3) 0.7905(15) 0.018 Uiso d 1 . .
    H H22 0.955(10) 0.748(3) 0.7772(16) 0.018 Uiso d 1 . .
    C C1 0.7608(8) 0.4231(3) 0.60820(16) 0.0157(6) Uani d 1 . .
    H H1 0.7977 0.3199 0.5931 0.019 Uiso calc 1 . .
    C C2 0.6148(7) 0.5258(4) 0.56011(14) 0.0138(5) Uani d 1 . .
    C C3 0.5497(7) 0.6759(3) 0.58152(14) 0.0121(6) Uani d 1 . .
    H H3 0.445 0.747 0.5486 0.015 Uiso calc 1 . .
    C C4 0.6388(7) 0.7209(3) 0.65122(15) 0.0122(6) Uani d 1 . .
    C C5 0.8035(7) 0.6100(3) 0.69716(15) 0.0125(6) Uani d 1 . .
loop_
    _atom_site_aniso_label
    _atom_site_aniso_U_11
    _atom_site_aniso_U_22
    _atom_site_aniso_U_33
    _atom_site_aniso_U_12
    _atom_site_aniso_U_13
    _atom_site_aniso_U_23
    Cl1 0.0204(3) 0.0220(3) 0.0138(3) -0.0021(4) -0.0034(3) -0.0035(3)
    N1 0.0154(11) 0.0144(11) 0.0145(11) 0.0014(11) -0.0007(9) -0.0001(11)
    N2 0.0182(14) 0.0137(12) 0.0140(11) 0.0036(9) -0.0003(9) 0.0000(9)
    N3 0.0162(14) 0.0152(12) 0.0148(11) -0.0009(10) -0.0036(9) 0.0004(10)
    C1 0.0176(15) 0.0126(14) 0.0171(14) 0.0008(11) 0.0014(12) -0.0019(11)
    C2 0.0101(12) 0.0202(13) 0.0112(11) -0.0036(12) 0.0002(9) -0.0016(12)
    C3 0.0061(14) 0.0157(12) 0.0146(12) -0.0022(10) 0.0009(10) 0.0040(10)
    C4 0.0064(12) 0.0142(14) 0.0160(14) -0.0003(10) 0.0026(11) 0.0004(11)
    C5 0.0066(13) 0.0184(15) 0.0125(13) -0.0017(11) 0.0021(10) 0.0011(11)
_geom_special_details
;
All esds (except the esd in the dihedral angle between two l.s. planes)
are estimated using the full covariance matrix.  The cell esds are taken
into account individually in the estimation of esds in distances, angles
and torsion angles; correlations between esds in cell parameters are only
used when they are defined by crystal symmetry.  An approximate (isotropic)
treatment of cell esds is used for estimating esds involving l.s. planes.
;
loop_
    _geom_bond_atom_site_label_1
    _geom_bond_atom_site_label_2
    _geom_bond_site_symmetry_2
    _geom_bond_distance
    _geom_bond_publ_flag
    Cl1 C2 . 1.748(3) ?
    N1 C5 . 1.333(4) ?
    N1 C1 . 1.352(4) ?
    N2 C4 . 1.406(4) ?
    N2 H11 . 0.88(2) ?
    N2 H12 . 0.86(2) ?
    N3 C5 . 1.385(4) ?
    N3 H21 . 0.89(2) ?
    N3 H22 . 0.90(2) ?
    C1 C2 . 1.371(4) ?
    C1 H1 . 0.95 ?
    C2 C3 . 1.385(4) ?
    C3 C4 . 1.379(4) ?
    C3 H3 . 0.95 ?
    C4 C5 . 1.423(4) ?
loop_
    _geom_angle_atom_site_label_1
    _geom_angle_atom_site_label_2
    _geom_angle_atom_site_label_3
    _geom_angle_site_symmetry_1
    _geom_angle_site_symmetry_3
    _geom_angle
    _geom_angle_publ_flag
    C5 N1 C1 . . 118.7(3) ?
    C4 N2 H11 . . 112.(2) ?
    C4 N2 H12 . . 111.(2) ?
    H11 N2 H12 . . 118.(3) ?
    C5 N3 H21 . . 115.(2) ?
    C5 N3 H22 . . 118.(2) ?
    H21 N3 H22 . . 114.(3) ?
    N1 C1 C2 . . 121.8(3) ?
    N1 C1 H1 . . 119.1 ?
    C2 C1 H1 . . 119.1 ?
    C1 C2 C3 . . 120.2(3) ?
    C1 C2 Cl1 . . 120.1(2) ?
    C3 C2 Cl1 . . 119.7(2) ?
    C4 C3 C2 . . 119.2(3) ?
    C4 C3 H3 . . 120.4 ?
    C2 C3 H3 . . 120.4 ?
    C3 C4 N2 . . 123.0(3) ?
    C3 C4 C5 . . 117.5(3) ?
    N2 C4 C5 . . 119.4(3) ?
    N1 C5 N3 . . 117.5(3) ?
    N1 C5 C4 . . 122.5(2) ?
    N3 C5 C4 . . 119.9(3) ?
loop_
    _geom_torsion_atom_site_label_1
    _geom_torsion_atom_site_label_2
    _geom_torsion_atom_site_label_3
    _geom_torsion_atom_site_label_4
    _geom_torsion_site_symmetry_1
    _geom_torsion_site_symmetry_2
    _geom_torsion_site_symmetry_3
    _geom_torsion_site_symmetry_4
    _geom_torsion
    _geom_torsion_publ_flag
    C5 N1 C1 C2 . . . . -0.5(4) ?
    N1 C1 C2 C3 . . . . -1.7(4) ?
    N1 C1 C2 Cl1 . . . . 179.3(2) ?
    C1 C2 C3 C4 . . . . 1.0(4) ?
    Cl1 C2 C3 C4 . . . . -180.0(2) ?
    C2 C3 C4 N2 . . . . 178.5(3) ?
    C2 C3 C4 C5 . . . . 1.7(4) ?
    C1 N1 C5 N3 . . . . 179.3(2) ?
    C1 N1 C5 C4 . . . . 3.3(4) ?
    C3 C4 C5 N1 . . . . -4.0(4) ?
    N2 C4 C5 N1 . . . . 179.0(3) ?
    C3 C4 C5 N3 . . . . -179.8(3) ?
    N2 C4 C5 N3 . . . . 3.2(4) ?
loop_
    _geom_hbond_atom_site_label_D
    _geom_hbond_atom_site_label_H
    _geom_hbond_atom_site_label_A
    _geom_hbond_site_symmetry_A
    _geom_hbond_distance_DH
    _geom_hbond_distance_HA
    _geom_hbond_distance_DA
    _geom_hbond_angle_DHA
    _geom_hbond_publ_flag
    N2 H12 N1 3_656 0.86(2) 2.48(3) 3.264(3) 151.(3) y
    N3 H21 N2 3_746 0.89(2) 2.38(2) 3.250(4) 166.(3) y
    N3 H22 N1 3_756 0.90(2) 2.19(2) 3.075(4) 167.(3) y
_shelx_hkl_file
;
   1   0   0   -4.50    7.30
   1   0   0   13.90    9.60
  -1   0   0   -1.90    9.70
  -1   0   0   -5.30    8.70
  -1   0   0   11.80    9.90
  -1   0   0    6.80   13.50
   1   0   0  -11.60   11.00
   2   0   0 2264.07   97.99
   2   0   0 2301.57  101.09
   2   0   0 2231.58   90.09
  -2   0   0 2497.15   98.19
  -2   0   0 2312.97   94.69
  -2   0   0 2223.68   94.29
  -2   0   0 2458.75  103.69
  -3   0   0  -15.20   15.00
  -3   0   0   31.60   25.70
   3   0   0  -21.60   18.60
   3   0   0    3.90   12.00
   4   0   0   93.69   26.90
  -4   0   0   56.89   36.60
  -4   0   0   71.89   27.00
   4   0   0  122.79   36.60
   5   0   0   22.50   47.90
  -5   0   0   -5.50   44.80
   0   1   0   -6.20    3.30
   0  -1   0  -10.40    4.50
   0   1   0   -7.10    3.20
   0   1   0   -5.90    4.60
   0   1   0   -8.60    3.20
   0  -1   0   -4.30    3.60
   0  -1   0  -11.70    4.90
  -1  -1   0 6865.41  248.48
   1   1   0 6996.70  249.68
   1   1   0 6953.10  249.78
  -1  -1   0 7438.46  250.87
  -1   1   0 6735.03  243.18
   1  -1   0 6898.31  247.28
   1  -1   0 6963.60  248.78
  -1   1   0 6971.80  247.78
  -1  -1   0 7120.79  250.27
  -1   1   0 6879.21  247.58
   1   1   0 6818.92  243.88
   1  -1   0 6857.21  249.88
  -1   1   0 7298.97  252.87
   1   1   0 6883.91  247.88
  -2   1   0  312.97   27.70
  -2   1   0  352.36   34.90
  -2  -1   0  307.37   30.20
   2   1   0  288.77   20.60
   2  -1   0  358.16   28.70
  -2   1   0  338.47   30.70
   2   1   0  357.36   28.60
   2   1   0  329.37   34.10
  -2  -1   0  299.47   32.60
   2   1   0  322.47   30.20
  -2  -1   0  367.76   30.40
  -2   1   0  323.57   24.30
   2  -1   0  298.77   32.80
   2  -1   0  309.37   25.60
   3   1   0    7.20   22.00
  -3   1   0   60.49   27.20
   3   1   0   29.10   11.80
  -3  -1   0    9.60   16.60
  -3  -1   0    4.30   17.80
  -3   1   0   31.10   16.70
   3  -1   0   32.60   15.40
  -3   1   0    2.10   17.00
  -3  -1   0   35.20   26.70
  -3   1   0   24.60   16.50
   3   1   0    2.10   15.60
   3  -1   0   41.10   23.50
   4  -1   0    8.80   32.00
  -4   1   0   27.50   34.00
   4   1   0   70.09   28.20
  -4  -1   0   60.69   28.30
  -4   1   0   94.19   29.60
  -4   1   0   67.79   24.10
   4   1   0   53.49   33.40
  -4  -1   0   43.70   35.20
  -4  -1   0   56.59   25.70
   5   1   0   19.50   49.30
   5  -1   0   94.59   47.00
  -5  -1   0   42.90   51.09
  -5   1   0   30.50   41.30
   0  -2   0 6480.35  228.28
   0   2   0 6509.65  227.68
   0  -2   0 6564.84  227.18
   0   2   0 6101.59  224.68
   0   2   0 6525.75  228.58
   0   2   0 6489.05  226.68
   0  -2   0 6360.26  229.28
  -1  -2   0 1966.40   83.29
   1   2   0 1938.41   75.59
   1  -2   0 2020.60   81.29
   1  -2   0 2047.80   81.39
   1   2   0 1985.30   79.49
   1   2   0 2006.50   80.69
  -1   2   0 2034.30   78.99
  -1  -2   0 2018.60   80.09
   1  -2   0 2055.39   79.49
  -1   2   0 1943.71   79.89
  -1  -2   0 2020.90   79.89
  -1   2   0 2028.00   83.29
   1   2   0 1970.10   80.99
  -2   2   0  528.95   36.30
  -2   2   0  502.25   43.10
   2   2   0  573.44   38.30
   2  -2   0  499.55   40.50
  -2   2   0  550.54   38.20
  -2  -2   0  514.55   39.70
  -2  -2   0  585.34   38.60
   2   2   0  493.85   28.10
   2   2   0  591.94   42.60
  -2  -2   0  555.84   41.10
   2   2   0  534.55   35.40
   2  -2   0  513.15   35.30
   2  -2   0  512.95   36.20
  -3  -2   0  132.59   31.60
   3   2   0   89.59   28.50
  -3  -2   0   58.29   23.30
  -3   2   0   39.00   18.60
   3   2   0   88.69   23.80
  -3   2   0   62.09   26.20
   3  -2   0   52.29   17.80
  -3  -2   0   72.19   25.20
  -3   2   0   17.80   25.30
   3  -2   0   94.89   28.90
  -4  -2   0  372.96   51.89
   4   2   0  366.16   48.90
  -4   2   0  469.95   68.19
  -4   2   0  384.26   48.40
  -4   2   0  314.47   48.60
  -4  -2   0  349.87   65.49
   4   2   0  381.06   62.59
   4  -2   0  418.46   63.09
  -5  -2   0  -22.40   47.80
   5   2   0  -72.49   42.50
  -5   2   0  -36.00   43.50
   5  -2   0    3.60   40.40
   0   3   0   14.20   10.00
   0  -3   0   -5.60    8.20
   0  -3   0    2.80   12.10
   0   3   0   -3.10    7.70
   0  -3   0   -1.70   12.20
   0   3   0   -6.70   10.80
   0   3   0    3.20    7.80
   1   3   0    8.90   11.40
  -1  -3   0   -6.40    9.30
  -1   3   0    3.00   11.30
   1  -3   0   22.70   13.80
   1   3   0   -6.40   12.40
  -1   3   0   -4.10   11.00
  -1   3   0    0.90   13.80
   1  -3   0   16.40   14.80
  -1  -3   0   -1.50   10.20
   1  -3   0   -1.80    9.80
   1   3   0   11.80   11.60
  -1  -3   0   -5.20   12.10
  -1  -3   0   -5.80   14.90
   2   3   0    7.90   14.40
  -2  -3   0   16.30   16.50
  -2  -3   0  -10.70   14.90
  -2  -3   0   12.30   14.50
   2   3   0   12.60   11.20
   2  -3   0    4.40   11.30
   2  -3   0   -2.40   13.90
   2  -3   0   -5.00   14.80
  -2   3   0    6.70   13.90
   2   3   0  -16.90   13.80
  -2   3   0    2.10   18.40
  -2   3   0   30.30   16.20
   2   3   0  -14.40   12.00
  -3  -3   0   18.90   22.70
  -3   3   0    3.10   16.50
   3   3   0    2.40   18.30
   3  -3   0   -2.50   21.10
  -3  -3   0   18.20   19.30
  -3   3   0    4.20   26.60
  -3   3   0  -38.70   18.90
   3   3   0  -22.70   23.80
   3  -3   0  -14.70   17.60
  -3  -3   0  -18.80   24.00
  -4  -3   0   35.40   38.40
  -4   3   0    2.00   27.70
   4   3   0  -24.60   29.70
   4  -3   0   -0.90   33.40
  -4   3   0   52.09   24.80
   4   3   0   58.19   32.80
  -4  -3   0   58.39   36.20
  -4   3   0   -6.40   35.50
  -5  -3   0  -28.50   47.20
  -5   3   0  -62.09   41.30
   5   3   0   44.80   47.60
   5  -3   0  -13.30   43.00
   0   4   0  132.69   21.10
   0   4   0  126.99   18.10
   0   4   0  136.29   23.10
   0   4   0   99.49   15.20
   0  -4   0  105.09   17.30
   0  -4   0  124.29   20.10
   0  -4   0  104.19   21.40
  -1  -4   0 1138.19   61.69
   1  -4   0 1132.29   61.09
  -1   4   0  989.30   55.99
  -1  -4   0 1070.89   48.10
   1  -4   0 1105.99   53.29
  -1   4   0 1155.18   55.19
   1   4   0 1125.39   57.09
   1  -4   0 1144.89   46.30
   1   4   0 1166.08   54.99
   1   4   0 1053.09   55.79
  -1   4   0 1114.69   57.19
  -1  -4   0 1070.39   53.99
  -1   4   0 1075.29   54.89
  -1  -4   0 1151.38   55.19
  -2  -4   0  526.55   46.00
  -2   4   0  545.65   49.30
   2   4   0  520.75   40.80
  -2   4   0  570.54   42.60
  -2  -4   0  555.64   35.50
   2  -4   0  448.16   43.90
   2   4   0  550.34   43.40
   2  -4   0  422.96   44.10
   2   4   0  474.15   41.40
  -2  -4   0  492.45   40.10
  -2  -4   0  562.04   40.60
  -2   4   0  608.94   44.60
  -3   4   0  880.71   62.49
  -3  -4   0  833.62   62.69
  -3   4   0  915.41   60.59
  -3  -4   0  689.43   63.99
   3  -4   0  814.32   69.19
   3  -4   0  897.51   60.59
  -3   4   0  828.52   72.49
  -3  -4   0  739.33   59.69
   3   4   0  808.92   64.79
   3   4   0  745.73   57.79
  -4   4   0    8.70   29.90
   4   4   0   55.09   39.30
  -4   4   0   58.79   26.90
   4  -4   0   68.49   36.70
  -4  -4   0   -3.60   35.30
  -4  -4   0   67.39   39.80
  -4   4   0   83.89   45.30
   5  -4   0  141.79   52.69
  -5  -4   0  155.18   58.39
  -5   4   0  220.48   67.59
   5   4   0  218.08   64.29
   0  -5   0  -31.20   14.40
   0  -5   0   -1.90   16.90
   0   5   0    7.10   14.70
   0  -5   0    7.40   13.20
   0   5   0   -2.80   12.10
   0   5   0    9.20   16.40
   0   5   0    2.90   10.20
   1  -5   0   44.10   13.00
  -1   5   0   72.09   18.10
   1  -5   0   43.30   14.60
   1   5   0   60.59   18.70
  -1   5   0   25.20   18.90
  -1   5   0   73.89   20.40
   1   5   0   59.69   18.30
  -1   5   0   24.10   18.20
  -1  -5   0   37.00   12.00
   1  -5   0   47.40   22.60
  -1  -5   0   29.90   16.60
   1   5   0   54.79   20.40
  -1  -5   0   41.30   19.50
  -1  -5   0   50.89   22.70
  -2   5   0  389.06   41.80
  -2  -5   0  395.66   36.70
  -2  -5   0  300.47   46.20
  -2  -5   0  315.87   33.50
  -2   5   0  275.77   40.20
  -2   5   0  315.47   49.20
   2  -5   0  347.57   42.70
   2   5   0  309.67   39.90
   2  -5   0  316.27   44.40
  -2  -5   0  432.56   40.80
   2   5   0  345.87   39.60
   2   5   0  384.96   41.10
  -3   5   0  625.04   57.79
   3   5   0  645.84   58.79
   3  -5   0  628.44   65.69
  -3  -5   0  600.14   63.89
   3   5   0  542.85   54.29
  -3   5   0  650.13   73.89
  -3  -5   0  573.04   54.89
  -3   5   0  624.24   56.89
   3  -5   0  592.04   56.39
  -4   5   0  155.68   58.69
   4   5   0  182.08   49.30
  -4  -5   0  182.78   46.70
  -4  -5   0  131.19   46.60
  -4   5   0  127.09   42.90
   4  -5   0  131.29   44.70
  -4   5   0  105.99   32.90
   0  -6   0  390.66   34.40
   0   6   0  347.17   39.60
   0   6   0  371.36   37.10
   0   6   0  261.17   25.70
   0   6   0  413.46   35.60
   0  -6   0  368.86   41.20
   0  -6   0  390.56   37.90
  -1  -6   0   55.09   22.20
  -1   6   0   35.90   21.20
  -1   6   0   11.00   18.00
  -1   6   0   72.49   21.60
   1   6   0    4.80   22.00
  -1  -6   0   60.59   22.90
   1   6   0   50.09   12.60
   1   6   0   40.70   22.00
   1  -6   0   18.90   14.80
  -1   6   0   20.40   20.10
   1   6   0   66.99   21.70
  -1  -6   0   40.80   24.20
   1  -6   0   49.80   25.70
  -2  -6   0  774.42   48.20
  -2  -6   0  671.23   61.79
   2  -6   0  750.22   61.09
  -2   6   0  761.82   56.49
   2   6   0  813.22   60.39
   2   6   0  786.62   59.19
  -2  -6   0  630.94   49.40
   2  -6   0  780.32   65.49
   2   6   0  715.23   55.99
  -2   6   0  699.73   58.79
  -2   6   0  625.04   61.69
  -3   6   0 1716.03   96.49
   3  -6   0 1630.64   98.79
   3   6   0 1657.33   95.79
  -3   6   0 1522.65   96.69
  -3  -6   0 1670.33  103.39
  -3   6   0 1991.80  120.29
   3   6   0 1692.23   97.79
  -4   6   0   -0.70   27.20
  -4   6   0   -5.80   49.00
   4   6   0  -44.40   32.40
   4  -6   0   -2.80   34.70
  -4   6   0   56.39   37.10
   4  -6   0   -2.20   36.60
  -4  -6   0    6.00   41.60
   0   7   0   15.50   18.50
   0  -7   0    8.50   25.50
   0   7   0   20.00   23.80
   0  -7   0  -14.20   20.90
   0   7   0  -11.10   23.80
   1   7   0  109.69   30.00
   1  -7   0   64.99   32.60
  -1   7   0   46.60   22.50
   1  -7   0   87.29   20.70
   1   7   0   61.59   29.30
  -1  -7   0   68.59   28.10
  -1   7   0   67.79   28.10
   1   7   0   59.69   25.50
  -1   7   0   74.29   25.30
  -1   7   0   91.39   28.10
  -1  -7   0   68.49   30.00
  -2  -7   0  121.09   30.60
   2   7   0   78.69   37.60
   2   7   0  180.58   33.90
   2   7   0  125.39   34.50
   2  -7   0  156.18   39.70
  -2   7   0  176.98   36.80
  -2   7   0  167.58   38.30
  -2  -7   0  165.38   38.80
  -2   7   0  149.59   41.30
   2  -7   0  136.99   35.20
   3   7   0    6.20   31.10
  -3  -7   0   46.40   35.70
  -3   7   0   17.20   30.90
   3  -7   0   64.19   37.30
  -3   7   0   13.50   43.80
   3   7   0   -5.50   29.90
  -3   7   0   11.60   29.80
   3  -7   0    2.90   32.50
  -4   7   0   51.79   54.79
   4   7   0   41.30   41.60
  -4   7   0   46.90   33.40
  -4  -7   0   89.49   49.60
   4  -7   0   22.70   39.20
   4  -7   0  105.19   46.50
  -4   7   0   32.00   56.79
   0   8   0   36.70   29.40
   0   8   0   38.50   24.40
   0  -8   0  -18.30   23.80
   0   8   0   65.79   29.90
   0  -8   0  -20.00   27.80
   1  -8   0  527.15   61.99
   1   8   0  539.25   50.99
   1   8   0  520.55   59.19
  -1  -8   0  609.04   61.79
  -1   8   0  570.84   52.69
  -1   8   0  393.06   56.49
  -1   8   0  630.74   56.89
  -1  -8   0  529.85   57.69
   1   8   0  477.95   52.39
   2   8   0   29.80   27.50
   2  -8   0  -27.90   28.80
  -2   8   0    5.40   28.50
  -2   8   0  -23.90   27.10
   2  -8   0   -9.10   32.40
   2   8   0    0.20   31.50
  -2  -8   0   -2.80   25.60
  -2  -8   0  -32.40   30.40
  -3   8   0  358.66   61.39
  -3  -8   0  345.57   59.69
   3   8   0  405.86   58.09
   3  -8   0  316.47   56.09
   3  -8   0  375.66   62.29
  -3   8   0  461.55  101.09
  -3   8   0  376.76   61.49
   3   8   0  517.95   65.69
   4  -8   0  -19.70   37.80
   4  -8   0  123.49   48.30
   4   8   0   74.29   44.70
  -4  -8   0    8.50   48.70
  -4   8   0  121.29   81.79
  -4   8   0  102.19   42.90
   0   9   0  -18.30   26.60
   0   9   0   -7.30   24.70
   0  -9   0   -1.40   26.80
   0   9   0    3.10   32.30
   0  -9   0    9.60   33.20
   1  -9   0   59.19   38.00
  -1   9   0   19.10   29.40
   1   9   0    6.40   27.90
  -1  -9   0  -19.40   31.40
   1   9   0   60.19   26.90
  -1   9   0   15.90   26.80
   1   9   0   30.50   33.90
  -1  -9   0  -20.30   29.40
  -1   9   0    7.00   31.60
  -2   9   0   97.29   37.60
   2   9   0  142.89   42.80
   2  -9   0   45.70   35.10
  -2  -9   0  -12.50   37.10
   2   9   0   39.40   32.50
  -2   9   0   43.70   36.10
   2  -9   0   18.80   38.60
  -3   9   0   93.59   43.70
   3  -9   0   96.89   45.90
   3   9   0  110.89   48.10
   3   9   0   40.80   36.30
   3  -9   0   -0.80   42.60
  -3   9   0   85.59   40.70
  -3  -9   0   63.59   52.99
   0  10   0  154.48   40.60
   0  10   0  248.28   49.99
   0 -10   0  194.08   48.90
   0  10   0  223.98   45.80
  -1 -10   0  383.96   58.89
   1  10   0  416.36   68.39
   1 -10   0  325.47   58.39
  -1 -10   0  354.26   54.69
   1  10   0  314.87   52.99
  -1  10   0  439.36   66.29
  -1  10   0  376.86   58.79
  -1  10   0  421.46   59.29
   2  10   0  182.48   50.79
   2 -10   0  301.97   62.39
   2 -10   0   47.30   39.50
  -2  10   0  232.28   50.89
   2  10   0  201.68   47.50
  -2 -10   0   79.59   47.60
  -2  10   0  145.29   50.09
   3  10   0  476.85   72.49
   3 -10   0  435.46   71.89
   3 -10   0  250.27   63.19
  -3  10   0  452.05   73.69
  -3 -10   0  433.06   76.59
   0  11   0   -1.90   38.70
   0 -11   0   47.70   44.20
   1  11   0   10.60   38.60
  -1 -11   0  -33.30   40.80
   1 -11   0  -26.70   44.70
  -1 -11   0    0.00   40.40
  -1  11   0  -21.10   40.20
  -2  11   0  304.97   67.49
   2 -11   0   88.59   52.89
  -2 -11   0  158.68   54.39
   2  11   0   60.09   46.50
   0 -12   0  291.07   66.79
   0  12   0  360.26   68.59
  -1 -12   0  -13.20   45.50
  -1  12   0   24.00   46.20
   1  12   0  -40.60   41.20
   1 -12   0   74.39   54.39
  -1 -12   0   71.79   68.29
   1   0   1   52.89   12.20
   1   0   1   71.19   15.00
   1   0  -1   76.69   12.10
  -1   0   1   69.39   13.00
   1   0  -1   57.59   14.70
  -1   0  -1   92.59   13.60
  -1   0  -1  110.79   17.90
   1   0   1   74.19    9.40
  -1   0   1   78.09   11.00
  -1   0  -1   66.29   12.70
   1   0  -1   61.89   12.50
  -1   0  -1   71.99   12.80
  -1   0   1   54.89   12.40
  -1   0   1   77.59   17.10
   2   0   1  618.24   44.00
  -2   0  -1  599.24   38.50
   2   0   1  624.14   39.20
  -2   0   1  662.63   40.10
   2   0  -1  629.34   40.80
   2   0  -1  561.84   33.90
  -2   0  -1  675.03   37.60
  -2   0   1  641.94   38.00
  -2   0  -1  631.14   39.70
   2   0  -1  629.84   44.00
   2   0   1  638.64   31.50
  -2   0  -1  671.83   46.20
  -2   0   1  591.14   36.00
  -2   0   1  651.13   47.00
   3   0  -1   79.19   17.90
  -3   0  -1  111.89   26.50
   3   0   1   79.69   16.20
  -3   0   1   75.89   29.70
  -3   0  -1   31.80   18.20
   3   0  -1   54.19   26.30
  -3   0  -1  101.79   30.70
  -3   0   1   94.69   22.40
   3   0   1   55.79   25.40
  -4   0  -1  195.88   49.70
  -4   0   1  278.77   53.09
  -4   0  -1  250.17   44.00
  -4   0   1  254.87   42.80
   4   0  -1  203.38   34.10
   4   0   1  258.17   39.80
   4   0   1  343.07   54.29
   4   0  -1  266.37   47.80
   5   0  -1  128.89   53.59
   5   0   1  117.79   52.69
  -5   0   1  158.28   57.79
  -5   0  -1   99.19   59.29
   0  -1   1  689.73   28.80
   0  -1   1  724.13   26.30
   0  -1  -1  678.83   28.30
   0  -1  -1  628.24   28.00
   0   1  -1  695.23   26.50
   0  -1   1  697.63   27.90
   0   1   1  709.63   28.60
   0   1  -1  599.14   26.50
   0   1   1  667.93   27.30
   0  -1  -1  670.93   27.30
   0   1  -1  682.13   27.70
   0   1   1  707.23   25.60
   0   1  -1  657.63   27.30
   0   1   1  635.74   27.30
   1   1  -1 7339.87  264.87
   1   1  -1 7341.07  264.47
   1  -1   1 7497.55  262.67
  -1   1   1 7289.67  266.57
   1   1  -1 7100.39  259.97
  -1  -1  -1 7893.01  265.77
  -1   1   1 7293.47  258.97
   1   1  -1 7132.79  260.77
  -1  -1  -1 7626.44  263.37
  -1   1   1 7416.46  261.57
  -1   1   1 7361.56  262.77
   1  -1   1 7543.85  265.37
   1  -1   1 7427.76  261.37
  -1  -1  -1 7602.94  265.07
  -1  -1   1 7244.98  265.07
   1   1   1 7337.77  263.67
   1  -1  -1 7181.58  262.77
  -1   1  -1 7317.97  261.67
  -1   1  -1 7405.56  263.27
   1  -1  -1 7450.25  264.77
  -1  -1   1 7402.46  265.07
   1  -1  -1 7557.14  264.17
   1   1   1 7736.03  264.57
  -1  -1   1 7376.16  263.47
   1   1   1 7257.87  263.67
  -1   1  -1 7322.47  266.77
   2   1  -1 1053.19   57.49
   2  -1   1 1061.39   53.49
  -2   1   1 1026.10   50.39
  -2   1   1 1061.29   49.20
  -2  -1  -1  972.40   53.09
   2   1  -1  992.00   46.50
   2  -1   1 1069.19   57.79
  -2  -1  -1  986.90   53.79
   2   1  -1 1001.60   50.79
  -2  -1  -1 1127.89   60.69
  -2   1   1 1123.09   62.39
  -2   1   1 1094.09   54.79
   2  -1   1 1030.10   48.20
   2   1  -1 1002.70   55.39
   2   1   1 1008.80   53.39
  -2  -1   1 1155.78   54.89
  -2   1  -1 1099.89   60.69
  -2   1  -1 1003.10   53.69
   2   1   1 1155.38   59.29
   2   1   1 1027.60   53.79
   2  -1  -1  997.10   49.99
  -2  -1   1 1057.99   54.89
  -2  -1   1 1102.89   58.49
   2  -1  -1 1051.89   54.69
   2  -1  -1 1026.70   57.49
  -2   1  -1 1053.49   47.20
  -2   1  -1  986.30   52.09
  -3   1   1 1771.02   84.19
  -3   1   1 1696.43   79.19
  -3  -1  -1 1650.53   82.99
  -3   1   1 1662.03   76.59
  -3   1   1 1730.53   93.29
  -3  -1  -1 1676.23   82.79
   3   1  -1 1690.63   89.39
   3   1  -1 1624.34   80.59
   3   1  -1 1636.04   70.99
   3  -1   1 1657.33   88.99
  -3  -1  -1 1675.23   92.69
   3  -1   1 1579.54   72.59
  -3  -1   1 1569.24   81.89
  -3  -1   1 1745.23   93.19
   3   1   1 1696.03   90.29
  -3   1  -1 1563.94   80.49
  -3  -1   1 1617.24   82.89
  -3   1  -1 1690.43   84.49
   3  -1  -1 1600.94   89.19
  -3   1  -1 1547.35   91.39
  -3   1  -1 1582.14   74.19
   3   1   1 1483.05   81.19
   3  -1  -1 1495.35   75.39
   4  -1   1  145.39   39.10
  -4   1   1  178.48   46.00
   4   1  -1  135.59   41.80
  -4  -1  -1  172.48   45.50
  -4  -1  -1   92.69   28.80
   4   1  -1  179.48   45.50
  -4   1  -1  168.08   36.60
  -4  -1   1  189.98   49.99
   4   1   1   84.49   30.20
  -4   1  -1  105.99   28.70
   4  -1  -1  120.59   39.30
  -4  -1   1  159.28   34.10
  -4   1  -1  175.48   45.00
   4   1   1  112.99   38.10
   5  -1   1  138.99   50.79
  -5   1   1   77.39   53.99
  -5  -1  -1   69.69   55.79
   5   1  -1  135.09   56.39
   5   1   1  124.19   54.89
  -5   1  -1  176.68   59.19
  -5  -1   1  142.89   58.29
   5  -1  -1  107.19   55.99
   0   2   1  316.67   21.90
   0   2  -1  336.77   22.70
   0  -2   1  351.06   26.10
   0  -2  -1  338.27   27.70
   0   2  -1  319.57   24.50
   0  -2   1  351.96   20.80
   0  -2  -1  324.17   26.00
   0  -2   1  352.96   27.70
   0  -2  -1  344.87   23.40
   0   2  -1  372.06   23.40
   0   2   1  351.86   23.40
   0   2   1  418.66   28.90
   0   2   1  359.96   20.50
  -1  -2  -1  805.72   43.80
  -1   2   1  768.12   42.70
  -1  -2  -1  814.82   35.20
  -1  -2  -1  802.72   40.20
   1  -2   1  823.22   42.30
   1   2  -1  824.52   38.50
   1   2  -1  798.52   40.90
  -1  -2  -1  828.62   40.10
   1  -2   1  793.22   38.00
   1   2  -1  819.42   41.30
  -1   2   1  789.92   39.60
   1  -2   1  809.52   41.20
   1   2  -1  831.12   37.30
  -1   2   1  804.92   38.70
   1  -2  -1  785.72   32.50
  -1  -2   1  793.62   43.50
  -1   2  -1  773.02   42.90
   1   2   1  818.42   40.30
  -1  -2   1  767.02   38.70
   1  -2  -1  841.82   39.90
   1   2   1  839.72   40.60
  -1  -2   1  873.61   40.10
  -1   2  -1  786.92   38.10
   1   2   1  791.32   40.90
   1  -2  -1  814.82   42.30
   1  -2  -1  806.92   40.80
  -1   2  -1  835.02   41.10
   2  -2   1   24.30   12.30
  -2   2   1   34.90   10.00
  -2   2   1   48.40   20.80
  -2  -2  -1   17.90   17.70
   2  -2   1   20.10   16.40
   2  -2   1   31.80   13.50
   2   2  -1   38.30   13.40
   2   2  -1   19.00   16.80
   2   2  -1   57.49   13.30
  -2  -2  -1   36.70   16.90
  -2   2   1   48.40   14.40
  -2   2   1   13.00   15.10
  -2  -2  -1   12.10   14.00
   2   2  -1   28.80   14.60
   2   2   1   21.50   17.60
  -2   2  -1   61.19   17.30
  -2  -2   1   50.89   16.20
   2   2   1   30.90   14.40
   2  -2  -1   41.20   14.60
  -2   2  -1   23.90   18.40
  -2  -2   1   41.30   19.50
  -2  -2   1   40.10   17.80
   2  -2  -1   29.90   13.70
   2   2   1   50.49   16.50
  -2   2  -1   32.40   14.30
   2  -2  -1   32.60   18.50
   3  -2   1  100.59   28.80
   3   2  -1   48.90   19.30
  -3  -2  -1   32.20   26.20
  -3   2   1   86.29   26.10
   3  -2   1   57.49   18.10
  -3  -2  -1   33.10   22.40
  -3  -2  -1   58.29   24.50
   3   2  -1   58.99   17.10
  -3   2   1   64.89   19.60
   3   2  -1   64.89   29.30
  -3   2   1   23.00   24.30
  -3  -2   1   52.59   22.80
   3   2   1   41.30   22.20
   3   2   1   96.39   31.40
  -3   2  -1   58.49   25.80
   3  -2  -1   76.29   26.80
   3  -2  -1   60.39   19.70
  -3   2  -1   41.90   19.30
  -3  -2   1   42.60   23.10
  -3   2  -1   58.89   30.40
  -3  -2   1   51.09   27.80
  -4  -2  -1  -17.30   33.60
  -4   2   1    1.10   32.40
   4  -2   1   -4.50   30.80
  -4   2   1   -0.40   24.70
  -4   2   1   17.70   19.50
  -4  -2  -1   11.50   24.50
   4   2  -1   30.60   33.30
  -4  -2  -1  -41.80   23.60
  -4   2  -1    0.70   35.40
   4  -2  -1    9.00   30.30
   4   2   1   -0.10   23.60
   4   2   1    1.20   33.40
  -4   2  -1   27.30   23.30
  -4   2  -1    1.40   25.60
  -4  -2   1   33.70   27.40
  -4  -2   1   27.70   35.20
  -5  -2  -1   72.59   52.19
   5  -2   1   57.49   43.20
   5   2  -1  -21.20   46.50
  -5   2   1   42.60   51.39
   5  -2  -1   27.10   42.30
   5   2   1  118.49   58.19
  -5  -2   1  -25.90   48.30
  -5   2  -1   45.00   47.50
   0   3  -1 2472.95   95.99
   0   3  -1 2509.25   94.79
   0  -3   1 2406.66   97.39
   0   3   1 2432.96   94.79
   0   3  -1 2356.46   93.79
   0  -3  -1 2421.66   97.09
   0  -3  -1 2439.76   94.49
   0   3   1 2540.45   92.29
   0  -3  -1 2458.25   95.89
   0   3   1 2519.85   97.19
   0  -3   1 2435.66   93.09
   0   3   1 2443.86   92.59
   0  -3   1 2408.76   95.29
   1  -3   1 1331.77   58.99
  -1   3   1 1446.46   62.19
  -1  -3  -1 1361.66   59.09
   1   3  -1 1450.25   62.59
   1  -3   1 1472.95   63.49
  -1   3   1 1376.86   62.39
  -1  -3  -1 1391.06   62.09
  -1  -3  -1 1467.05   67.89
   1  -3   1 1456.65   65.19
   1   3  -1 1388.56   62.09
  -1  -3  -1 1417.86   59.19
   1   3  -1 1309.67   62.49
  -1   3   1 1323.37   64.99
   1   3   1 1398.46   61.29
  -1   3  -1 1444.06   63.29
   1   3   1 1384.26   62.79
  -1  -3   1 1411.66   60.89
  -1  -3   1 1467.95   67.99
  -1  -3   1 1393.66   61.39
   1  -3  -1 1423.66   65.79
   1  -3  -1 1436.96   61.49
   1  -3  -1 1435.16   62.99
   1  -3  -1 1331.67   53.59
  -1  -3   1 1281.17   57.09
   1   3   1 1367.56   63.29
  -1   3  -1 1452.05   60.59
  -1   3  -1 1142.59   62.59
   2   3  -1  301.87   35.40
   2  -3   1  290.97   28.10
   2   3  -1  352.86   33.70
  -2   3   1  332.67   32.00
   2   3  -1  308.57   26.20
  -2  -3  -1  359.46   33.80
  -2  -3  -1  376.26   37.50
   2  -3   1  386.06   39.10
  -2   3   1  341.37   34.00
  -2  -3  -1  324.07   24.30
  -2   3   1  371.46   38.70
   2  -3   1  335.57   33.60
   2   3  -1  354.36   31.30
  -2  -3  -1  337.67   34.40
  -2   3  -1  299.07   36.90
  -2  -3   1  317.87   32.10
  -2   3  -1  276.87   31.90
   2  -3  -1  307.07   29.10
   2  -3  -1  378.16   34.60
  -2  -3   1  382.76   38.20
  -2   3  -1  330.27   34.30
  -2  -3   1  317.07   32.80
   2   3   1  281.67   30.90
   2   3   1  409.86   37.10
   2  -3  -1  310.07   35.60
   2   3   1  330.47   33.90
  -3  -3  -1  416.96   49.30
   3  -3   1  477.35   41.40
  -3  -3  -1  400.76   50.89
  -3   3   1  487.45   49.50
   3  -3   1  471.45   52.49
   3   3  -1  383.66   42.40
  -3   3   1  424.76   55.09
  -3   3   1  416.06   40.80
   3   3  -1  480.75   51.09
  -3  -3  -1  447.56   46.50
   3   3   1  419.56   45.20
  -3  -3   1  481.55   50.29
  -3   3  -1  419.36   54.19
  -3   3  -1  420.66   43.10
  -3   3  -1  407.46   45.40
   3   3   1  487.55   53.69
  -3  -3   1  465.75   50.69
   3  -3  -1  413.56   42.30
  -3  -3   1  399.06   45.30
   3  -3  -1  462.45   52.39
   4   3  -1  307.97   53.49
  -4   3   1  289.57   43.30
  -4   3   1  320.07   59.19
   4  -3   1  367.46   60.49
  -4  -3  -1  250.57   53.49
  -4   3   1  260.47   44.70
  -4  -3  -1  253.17   47.40
  -4   3  -1  320.37   57.99
   4   3   1  323.37   56.89
  -4  -3   1  229.28   46.00
  -4   3  -1  256.27   46.70
   4   3   1  209.68   40.50
   4  -3  -1  175.38   45.60
  -4  -3   1  307.17   57.99
  -4   3  -1  307.77   47.80
  -5  -3  -1   51.59   50.39
   5   3  -1   21.10   50.59
  -5   3   1  124.29   56.19
   5  -3   1  123.49   50.89
   5  -3  -1   62.59   44.00
   5   3   1   88.39   52.29
  -5  -3   1  109.19   57.59
  -5   3  -1   95.39   50.49
   0   4   1 1109.39   54.89
   0  -4   1 1072.49   49.10
   0   4  -1 1061.09   51.29
   0   4  -1  878.81   42.40
   0   4   1  959.40   47.00
   0   4  -1 1126.39   54.19
   0  -4  -1 1084.09   53.39
   0  -4   1 1052.69   52.69
   0  -4  -1 1013.80   55.39
   0   4   1 1041.70   51.39
   0  -4  -1 1072.29   50.19
   0   4  -1 1102.59   51.19
   0   4   1 1097.19   48.40
   0  -4   1 1079.09   56.09
  -1  -4  -1  256.67   33.10
  -1  -4  -1  234.48   26.70
   1  -4   1  186.68   21.90
   1  -4   1  232.88   31.50
   1   4  -1  218.68   27.20
  -1  -4  -1  231.98   21.90
   1   4  -1  258.47   30.90
   1   4  -1  246.28   27.20
  -1   4   1  226.78   28.40
  -1  -4  -1  254.17   26.60
  -1   4   1  243.68   27.60
  -1   4   1  203.38   29.70
  -1   4  -1  260.97   27.00
   1  -4  -1  262.87   19.90
   1  -4  -1  260.97   28.70
   1   4   1  241.58   25.80
   1  -4  -1  231.98   33.00
  -1   4  -1  199.88   27.70
  -1  -4   1  228.28   18.90
  -1   4  -1  240.08   29.20
  -1  -4   1  194.78   25.10
   1   4   1  228.08   26.90
   1  -4  -1  223.18   24.20
  -1  -4   1  227.58   25.30
   1   4   1  201.98   29.60
  -1  -4   1  236.48   33.30
  -1   4  -1  246.08   27.90
  -2   4   1   99.19   23.70
  -2  -4  -1   59.09   16.50
  -2  -4  -1   39.80   17.70
   2   4  -1   55.69   19.40
   2  -4   1   51.79   21.40
   2   4  -1   47.10   19.20
   2   4  -1   27.10   16.80
   2  -4   1   34.50   21.10
  -2  -4  -1   29.60   21.20
  -2  -4  -1   41.40   17.80
  -2   4   1   63.29   20.20
  -2   4   1   29.40   21.80
  -2  -4   1   45.20   18.00
   2   4   1   18.70   18.20
   2  -4  -1   53.69   21.20
   2  -4  -1   34.90   15.90
   2  -4  -1   50.69   20.50
  -2  -4   1   34.50   16.40
  -2   4  -1   55.89   25.40
  -2  -4   1   32.60   16.00
  -2   4  -1   31.40   18.40
   2   4   1   36.20   18.60
  -2   4  -1   33.70   20.10
   2   4   1   84.79   21.10
  -2  -4   1   61.19   23.40
  -3   4   1  204.58   45.50
   3  -4   1  203.98   33.50
  -3   4   1  204.28   37.10
  -3  -4  -1  275.07   42.40
  -3  -4  -1  156.18   36.80
  -3   4   1  151.68   29.90
   3  -4   1  199.38   37.90
   3   4  -1  162.88   30.00
   3   4  -1  145.39   36.00
  -3  -4  -1  188.18   37.00
   3  -4  -1  137.79   36.70
  -3   4  -1  161.38   31.00
  -3   4  -1  182.28   42.10
  -3  -4   1  175.98   37.40
   3  -4  -1  123.69   29.70
   3   4   1  191.48   37.50
  -3   4  -1  222.28   38.10
   3   4   1  197.78   33.50
  -3  -4   1  184.88   37.50
   4   4  -1   70.59   40.80
   4  -4   1   15.70   33.90
  -4  -4  -1   37.70   35.40
  -4   4   1   59.99   26.00
  -4   4   1   93.99   48.00
  -4  -4  -1   93.89   41.10
  -4   4   1  123.99   38.70
  -4   4  -1   26.10   43.40
  -4  -4   1   15.80   36.40
   4   4   1  125.79   36.70
   4  -4  -1   83.89   36.80
  -4   4  -1   34.50   28.10
  -4   4  -1  135.49   41.20
  -4  -4   1   62.19   39.40
   4   4   1   17.10   39.60
  -5   4   1   24.60   50.59
  -5  -4  -1  109.09   57.29
   5  -4   1   39.60   41.10
   5   4  -1   33.80   50.99
   5   4   1   72.29   49.80
  -5  -4   1  -58.79   49.10
   5  -4  -1   91.99   48.30
  -5   4  -1  -36.40   46.50
   0  -5   1 2043.60   91.09
   0  -5   1 2100.49   94.99
   0   5   1 1943.31   83.99
   0   5   1 2366.76   96.19
   0   5  -1 2091.69   89.89
   0  -5  -1 2144.09   95.09
   0   5  -1 2211.78   90.69
   0   5  -1 1783.12   80.29
   0   5  -1 2300.17   94.79
   0  -5   1 2077.89   88.69
   0   5   1 2204.58   87.99
   0  -5  -1 2108.49   89.89
   0   5   1 2293.37   92.29
   0  -5  -1 2236.48   92.69
   1  -5   1 1836.92   85.99
  -1  -5  -1 2036.00   96.09
   1   5  -1 1999.90   92.49
  -1  -5  -1 2168.58   91.89
   1  -5   1 2082.29   96.09
  -1   5   1 1846.82   91.29
   1  -5   1 2052.29   80.29
  -1  -5  -1 2009.10   89.69
  -1  -5  -1 1911.91   81.69
  -1   5   1 2110.19   88.39
   1   5  -1 2120.89   91.59
  -1   5   1 2174.28   91.59
   1   5  -1 2167.88   94.19
  -1   5   1 2160.48   93.59
   1   5   1 2145.49   93.29
  -1   5  -1 2135.89   94.09
   1   5   1 2054.59   93.39
   1  -5  -1 2144.39   82.69
   1  -5  -1 2095.89   96.59
  -1   5  -1 1941.51   90.69
  -1  -5   1 2057.29   89.79
  -1   5  -1 2109.99   89.99
  -1   5  -1 2098.49   89.79
  -1  -5   1 2070.49   91.09
   1  -5  -1 2045.70   88.49
  -1  -5   1 2072.29   96.89
  -1  -5   1 1985.50   78.29
   1   5   1 2093.39   88.79
  -2   5   1 1016.10   60.89
  -2  -5  -1  976.50   66.79
   2  -5   1  942.61   64.29
   2   5  -1  924.91   58.89
   2   5  -1  986.50   59.49
   2  -5   1 1001.30   65.39
   2   5  -1  919.11   60.89
  -2   5   1 1054.89   70.59
  -2  -5  -1 1000.10   55.69
  -2   5   1  946.71   61.09
  -2  -5  -1  918.71   51.69
  -2  -5  -1  884.71   58.49
  -2  -5   1  958.50   52.79
   2  -5  -1  923.81   65.49
  -2  -5   1  928.21   57.89
  -2   5  -1  845.72   67.09
  -2  -5   1  952.30   53.99
   2  -5  -1  944.01   62.59
   2   5   1  861.51   57.99
  -2   5  -1  990.60   59.69
   2   5   1  941.71   60.29
   2   5   1  949.51   59.69
  -2  -5   1  841.42   63.89
  -2   5  -1  933.81   61.59
  -3   5   1  126.59   43.50
   3  -5   1  140.29   32.40
   3   5  -1  167.68   36.20
  -3   5   1   68.89   26.40
   3   5  -1  179.18   33.70
   3  -5   1  177.98   39.50
  -3   5   1  169.18   35.90
  -3  -5  -1  136.79   32.90
  -3  -5  -1  177.18   39.40
  -3  -5   1  142.89   33.10
   3   5   1  110.89   32.50
  -3   5  -1  148.09   34.40
   3  -5  -1  193.58   40.40
   3  -5  -1  147.19   35.00
  -3   5  -1  173.78   35.70
   3   5   1  144.79   33.70
  -3  -5   1  144.39   38.30
  -3   5  -1  174.58   46.50
  -4  -5  -1  582.84   67.99
  -4   5   1  587.54   86.89
  -4  -5  -1  485.05   72.19
  -4   5   1  481.15   58.49
   4   5  -1  578.94   71.99
   4  -5   1  397.46   64.29
  -4   5   1  448.46   63.19
  -4   5  -1  482.65   64.89
   4   5   1  435.26   71.49
   4  -5  -1  409.86   57.89
   4  -5  -1  534.75   79.09
  -4  -5   1  464.05   67.29
  -4   5  -1  382.76   72.99
  -4   5  -1  595.64   64.29
   4   5   1  564.64   70.69
  -4  -5   1  469.35   70.29
   0  -6  -1    0.40   17.60
   0  -6  -1    7.40   15.20
   0   6   1   -6.00   17.40
   0   6   1   14.50   14.80
   0   6  -1    5.50   17.30
   0   6  -1   -2.90   11.00
   0   6  -1   10.40   18.50
   0  -6   1   -8.00   19.70
   0  -6   1   24.60   19.10
   0   6   1   -8.10   12.70
   0  -6   1    3.60   15.70
   0   6  -1   11.50   16.70
   0   6   1   12.10   19.50
   0  -6  -1   30.60   21.70
  -1  -6  -1   35.60   22.30
  -1  -6  -1  -17.40   21.00
  -1   6   1   32.00   20.40
   1   6  -1   26.20   20.50
   1  -6   1   37.00   14.80
   1  -6   1    3.30   22.80
   1   6  -1   10.30   20.00
  -1   6   1   20.80   17.80
  -1   6   1   28.50   22.60
   1   6  -1   18.10   20.80
  -1  -6  -1   43.70   21.70
  -1   6   1   35.40   21.80
  -1   6  -1    4.30   19.70
  -1  -6   1   -8.70   17.30
   1  -6  -1   31.10   24.00
  -1  -6   1   31.00   24.70
   1   6   1   34.30   20.40
   1   6   1   45.20   19.70
  -1   6  -1    9.80   18.70
   1   6   1   16.90   13.10
  -1   6  -1   31.50   20.80
   1   6   1   -5.70   20.60
  -1   6  -1   -5.10   16.30
   1  -6  -1   23.10   15.20
  -1  -6   1    7.00   20.20
  -2  -6  -1  316.07   42.00
   2   6  -1  360.86   43.60
   2  -6   1  277.37   43.20
  -2   6   1  312.87   45.20
   2   6  -1  340.87   46.10
  -2  -6  -1  357.46   49.20
   2  -6   1  323.97   48.30
   2   6  -1  309.87   43.30
  -2   6   1  278.77   51.09
  -2   6   1  276.37   43.00
  -2  -6  -1  371.46   36.90
  -2  -6  -1  232.18   35.50
  -2   6  -1  250.87   44.90
  -2  -6   1  258.57   38.40
  -2   6  -1  336.27   41.70
  -2   6  -1  371.26   55.29
   2  -6  -1  285.97   47.10
   2   6   1  252.57   44.70
   2   6   1  249.58   41.40
   2  -6  -1  251.27   43.10
  -2  -6   1  294.27   49.90
   2   6   1  295.97   44.20
   3   6  -1  105.99   35.00
   3  -6   1   98.79   37.00
  -3   6   1  176.78   37.10
  -3   6   1  120.19   34.50
   3  -6   1  124.29   35.10
  -3  -6  -1   60.19   33.90
  -3   6   1   76.39   46.40
   3   6  -1  134.79   35.40
  -3  -6   1   96.79   37.60
  -3   6  -1  126.19   33.50
   3   6   1  107.19   33.70
  -3   6  -1  116.99   46.00
   3  -6  -1   86.69   33.60
   3   6   1   97.39   34.80
   3  -6  -1   58.79   35.00
  -3   6  -1  172.88   38.90
  -4  -6  -1   -5.10   40.60
  -4   6   1   15.80   47.60
  -4   6   1   10.80   26.90
   4   6  -1   47.40   38.00
   4  -6   1   49.90   38.60
  -4   6  -1  -17.00   27.10
   4   6   1   16.20   37.90
  -4  -6   1    3.40   40.90
  -4   6  -1   36.00   34.90
   4  -6  -1   35.20   32.40
   4  -6  -1   58.99   40.80
  -4   6  -1  -29.70   49.20
   0  -7  -1  921.61   64.59
   0  -7   1  784.72   62.79
   0   7  -1  841.02   58.09
   0   7   1  875.71   59.89
   0   7  -1  745.13   61.59
   0   7   1  829.12   61.79
   0   7   1  873.21   54.69
   0  -7  -1  756.02   55.39
   0   7  -1  825.12   56.09
   0  -7   1  792.82   57.59
  -1   7   1  120.69   29.20
   1   7  -1  174.08   32.80
  -1  -7  -1  107.19   30.40
   1   7  -1  135.19   29.60
  -1   7   1  218.98   35.50
  -1   7   1  132.89   30.30
   1  -7   1  124.89   35.00
  -1   7   1   26.40   26.00
   1   7  -1  199.58   35.60
   1  -7   1  174.28   35.90
  -1  -7  -1  120.29   33.00
   1  -7  -1  255.87   32.00
  -1   7  -1  184.38   33.00
  -1   7  -1  121.39   27.60
  -1   7  -1  160.68   33.10
   1  -7  -1   97.29   32.80
  -1   7  -1  167.38   33.00
  -1  -7   1  159.38   35.20
   1   7   1  214.28   37.10
   1   7   1  122.69   29.40
   1   7   1  196.48   35.90
  -1  -7   1  176.88   33.90
  -2  -7  -1  518.45   48.80
   2  -7   1  616.94   64.79
  -2   7   1  667.43   57.29
  -2   7   1  682.63   67.59
   2   7  -1  779.32   63.69
  -2   7   1  588.44   59.69
   2   7  -1  579.84   60.79
   2   7  -1  593.14   55.79
  -2  -7  -1  513.45   60.39
   2  -7   1  598.74   61.89
  -2   7  -1  592.74   59.99
  -2   7  -1  610.94   67.19
  -2  -7   1  695.03   54.59
   2  -7  -1  611.84   66.99
   2   7   1  675.83   55.89
   2   7   1  680.23   62.59
   2  -7  -1  612.64   60.49
  -2  -7   1  646.04   64.19
  -2   7  -1  665.33   56.29
  -3   7   1  -16.70   27.60
   3   7  -1   14.10   31.10
  -3   7   1   62.99   30.50
  -3   7   1  -13.80   41.70
   3   7  -1   -9.50   31.90
  -3  -7  -1  -14.50   32.90
   3  -7   1   14.70   33.70
   3  -7   1  -12.50   31.30
   3   7   1   -1.50   28.60
   3  -7  -1   54.89   34.70
   3  -7  -1   20.50   32.90
  -3   7  -1  -18.50   39.70
  -3   7  -1   42.50   31.30
   3   7   1  121.09   37.60
  -3  -7   1   56.89   39.80
  -3   7  -1  -33.30   26.60
   4  -7   1  231.58   58.09
   4   7  -1  119.39   47.90
  -4   7   1  139.69   43.00
  -4  -7  -1  127.69   51.89
   4  -7   1  120.69   48.10
  -4   7   1  191.58   66.19
   4  -7  -1  172.08   52.09
  -4  -7   1  208.08   56.59
   4   7   1  260.07   50.99
  -4   7  -1  201.08   52.49
   4  -7  -1  111.49   45.00
  -4   7  -1  113.49   41.90
  -4   7  -1  175.98   68.69
   0   8   1   -5.10   24.50
   0  -8  -1  -27.00   24.60
   0   8  -1    5.90   23.40
   0   8   1  -19.30   25.70
   0   8  -1  -26.50   27.80
   0   8   1  -43.40   18.50
   0  -8  -1    0.50   29.60
   0   8  -1  -17.90   23.70
   0  -8   1  -33.50   28.00
   0  -8   1    1.70   24.60
   1   8  -1  -27.60   28.10
  -1  -8  -1    7.70   30.30
   1   8  -1   24.60   23.60
  -1   8   1   29.60   23.00
  -1  -8  -1   -1.00   27.60
  -1   8   1    3.30   28.10
   1  -8   1   -2.00   28.30
  -1   8   1  -37.90   23.00
   1   8  -1  -17.90   21.70
  -1   8  -1  -32.50   20.70
   1  -8  -1   -1.60   32.00
  -1  -8   1   45.80   30.00
   1   8   1   38.60   23.50
  -1  -8   1   25.50   30.00
   1   8   1   34.90   25.70
  -1   8  -1   46.20   31.50
  -1   8  -1   14.90   25.90
   1   8   1   13.70   27.80
  -2   8   1   59.09   32.60
   2  -8   1  104.09   37.20
   2   8  -1   47.50   29.60
  -2  -8  -1   90.19   38.10
   2   8  -1  143.19   38.00
  -2   8   1   80.79   36.20
   2  -8   1   82.69   38.10
   2   8   1   74.89   31.20
   2  -8  -1   73.19   34.70
   2  -8  -1   79.09   40.50
  -2   8  -1  111.29   36.50
  -2  -8   1  142.09   34.50
  -2  -8   1    3.80   33.70
   2   8   1   71.39   37.10
  -2   8  -1   60.99   33.00
  -3   8   1   -3.50   31.40
   3  -8   1  -45.10   32.30
  -3   8   1  -10.00   46.60
   3   8  -1   88.59   38.60
   3   8  -1   48.10   38.10
  -3   8   1  -29.80   29.50
  -3  -8  -1  -35.90   40.20
   3  -8   1   34.90   37.30
   3  -8  -1   52.69   37.50
   3  -8  -1   24.40   34.90
   3   8   1   43.00   34.90
  -3   8  -1  -15.80   31.70
   3   8   1   28.40   38.30
  -3  -8   1   -0.50   36.80
  -3   8  -1    0.00   30.40
  -4   8   1   83.59   64.59
  -4  -8  -1  -34.50   43.90
   4  -8   1   51.69   47.20
   4  -8   1   21.80   47.70
  -4   8   1   -0.10   34.50
   4   8  -1   60.19   48.00
   4  -8  -1   15.80   42.50
   4  -8  -1   51.09   45.30
  -4   8  -1   37.70   36.70
   4   8   1  -22.10   37.90
  -4  -8   1   18.80   49.30
  -4   8  -1   78.39   60.99
   0   9  -1  298.67   44.50
   0   9  -1  352.46   52.39
   0   9   1  275.17   49.90
   0  -9  -1  350.46   51.49
   0  -9  -1  235.18   48.00
   0  -9   1  364.96   59.59
   0   9  -1  342.17   58.79
   0   9   1  263.07   44.60
   0   9   1  281.87   44.20
   0  -9   1  374.36   49.70
   1  -9   1  175.88   43.90
   1   9  -1   75.29   35.10
  -1   9   1  104.79   32.50
  -1  -9  -1   88.69   35.00
  -1   9   1  175.68   38.30
  -1   9   1  156.98   39.30
   1   9  -1  141.19   37.20
   1   9  -1  136.99   34.20
  -1  -9  -1   50.69   36.10
  -1  -9   1  176.38   42.10
  -1   9  -1  197.68   45.80
  -1  -9   1  121.09   40.20
  -1   9  -1  115.99   35.50
   1   9   1  140.99   33.20
   1   9   1   56.39   35.40
  -1   9  -1   56.09   32.40
   1  -9  -1  151.68   43.00
   2  -9   1  503.75   65.79
  -2  -9  -1  505.85   72.39
  -2   9   1  562.14   68.59
  -2   9   1  492.85   61.79
   2   9  -1  530.45   64.69
   2   9  -1  518.85   67.99
   2  -9   1  411.96   71.09
  -2   9  -1  581.14   64.29
   2   9   1  504.15   69.89
   2   9   1  514.45   60.69
   2  -9  -1  496.15   62.59
  -2  -9   1  498.25   62.69
  -2  -9   1  493.35   71.79
  -2   9  -1  459.35   69.09
   2  -9  -1  546.35   77.19
   3  -9   1   21.20   40.60
  -3  -9  -1   87.79   52.99
   3   9  -1  135.19   44.30
  -3   9   1   99.19   40.50
   3  -9   1  143.89   50.29
  -3   9  -1  101.29   43.70
   3   9   1   61.69   39.30
   3  -9  -1   83.49   45.80
  -3   9  -1  108.49   42.40
   3  -9  -1  112.09   47.50
   3   9   1   94.09   49.70
  -3  -9   1   31.70   48.40
   0 -10   1   77.09   42.50
   0  10  -1   14.60   33.60
   0  10   1   28.00   34.20
   0  10   1  -12.30   28.00
   0 -10  -1   16.60   37.20
   0  10  -1   19.80   38.40
   0  10  -1  -10.90   28.60
   0 -10  -1   -1.70   33.50
   1 -10   1  128.09   46.20
  -1 -10  -1  125.59   44.20
  -1 -10  -1   70.19   42.40
   1  10  -1   97.39   33.60
  -1  10   1   28.10   34.20
   1  10  -1  122.99   42.20
  -1  10   1   83.09   36.50
  -1  10   1   41.90   40.80
  -1 -10   1  139.99   42.60
  -1  10  -1  167.88   40.90
   1  10   1  108.69   33.10
   1 -10  -1  196.18   51.99
  -1 -10   1  127.39   43.80
   1  10   1   84.49   40.70
  -1  10  -1   68.39   39.90
  -1  10  -1  116.29   40.90
  -2 -10  -1   57.99   43.80
   2  10  -1   26.50   40.60
  -2  10   1   22.00   39.80
   2  10  -1  -18.40   34.80
   2 -10   1   27.00   39.50
   2 -10   1   51.49   45.90
  -2  10  -1  135.99   44.80
   2  10   1   18.80   35.50
  -2  10  -1   29.10   40.60
   2 -10  -1  -28.30   45.80
   2  10   1   75.19   43.10
  -2 -10   1   76.89   48.20
  -3 -10  -1  -38.10   48.90
   3 -10   1   93.99   51.29
  -3  10   1   30.90   38.90
   3 -10   1  100.29   51.59
   3  10  -1   26.40   38.70
   3 -10  -1   -9.50   41.90
   3  10   1  -46.90   41.20
  -3  10  -1  119.79   53.59
  -3 -10   1    8.10   48.70
  -3  10  -1   25.10   41.40
   0  11   1  -41.70   35.70
   0 -11  -1   18.10   43.60
   0  11  -1  -30.00   35.10
   0  11  -1   53.19   44.50
   0 -11   1   10.20   42.10
  -1  11   1  112.69   49.99
   1 -11   1  122.79   51.69
  -1 -11  -1   73.89   47.60
  -1 -11  -1   66.39   45.20
   1  11  -1   54.79   35.40
   1  11  -1   39.90   44.70
  -1 -11   1  116.09   47.80
  -1  11  -1  128.69   51.59
  -1  11  -1  111.79   45.40
  -1 -11   1  113.19   46.50
  -1  11  -1  117.89   44.60
   1  11   1  103.69   47.50
   1 -11  -1   25.50   47.10
   2  11  -1  334.07   63.39
  -2 -11  -1  209.48   58.29
   2  11  -1  190.78   55.19
   2 -11   1  290.97   66.29
  -2  11   1  157.48   56.69
   2 -11  -1  258.87   66.39
   2  11   1  368.26   63.29
  -2  11  -1  369.86   68.59
  -2 -11   1  203.88   60.79
   0 -12   1   67.39   50.99
   0  12  -1  -46.40   42.10
   0 -12  -1   21.20   49.00
   0  12   1  -43.10   42.00
  -1  12   1   81.89   50.99
  -1 -12  -1   23.50   49.00
   1 -12   1   18.90   49.60
  -1 -12  -1   69.79   51.99
   1  12  -1    5.60   46.40
  -1 -12   1    8.70   51.09
   1 -12  -1  -89.19   44.10
   1  12   1   23.60   46.60
  -1  12  -1  -31.00   43.40
   0   0  -2   16.40    4.90
   0   0  -2   20.00    5.10
   0   0  -2   38.50    5.10
   0   0  -2   33.30    5.90
  -1   0   2 9340.07  328.27
   1   0   2 9657.13  334.57
  -1   0  -2 9048.79  331.57
  -1   0   2 9178.28  332.17
   1   0  -2 9315.07  334.37
   1   0  -2 9365.06  332.07
  -1   0  -2 9204.18  330.57
  -1   0  -2 9950.20  336.47
  -1   0   2 9999.00  335.87
  -1   0  -2 9400.66  333.07
  -1   0   2 9380.16  332.57
   1   0  -2 9140.29  333.37
   1   0   2 9446.25  335.07
  -1   0  -2 9633.34  331.17
   2   0   2 2484.35  100.79
  -2   0  -2 2470.65   98.39
  -2   0   2 2470.95  102.59
   2   0  -2 2396.26  105.09
  -2   0   2 2423.36   96.29
  -2   0   2 2360.36   99.79
  -2   0  -2 2354.76  100.69
  -2   0   2 2696.53  109.69
  -2   0  -2 2326.57  100.29
  -2   0  -2 2572.14  108.99
   2   0  -2 2353.66   97.29
   2   0   2 2424.86  105.79
   2   0  -2 2512.25  104.29
  -3   0  -2  122.39   33.20
   3   0  -2  154.38   23.40
  -3   0   2  142.19   25.50
  -3   0  -2  147.79   24.70
   3   0  -2  144.89   32.40
  -3   0   2  123.79   31.10
   3   0   2  109.89   29.10
   4   0   2  986.20   80.79
  -4   0   2  918.31   85.39
  -4   0  -2  977.80   70.29
  -4   0  -2 1049.49   83.99
   4   0   2  861.51   69.69
   4   0  -2  999.90   82.09
  -5   0  -2  -21.50   48.70
   5   0  -2   46.50   45.60
   5   0   2   62.39   51.69
  -5   0   2   -5.10   46.20
   0  -1  -2 1592.34   60.19
   0   1  -2 1553.04   59.39
   0  -1  -2 1537.35   59.69
   0   1  -2 1576.14   58.39
   0  -1  -2 1624.64   58.69
   0   1   2 1684.13   60.19
   0   1  -2 1516.75   56.29
   0   1   2 1524.65   58.29
   0   1   2 1613.94   60.09
   0   1  -2 1569.24   59.99
   1   1  -2 3656.03  137.89
  -1  -1  -2 3770.32  139.29
  -1   1   2 3721.63  139.69
   1   1  -2 3744.33  141.29
  -1   1   2 3846.92  137.19
   1  -1   2 3785.72  141.59
   1  -1   2 3727.83  137.39
   1   1  -2 3746.03  141.79
  -1  -1  -2 3827.62  141.29
   1   1  -2 3570.64  135.49
  -1   1   2 3805.02  136.99
  -1   1   2 3942.01  144.29
  -1  -1  -2 4048.09  142.79
   1   1   2 3816.42  140.99
   1   1   2 3819.02  141.69
   1  -1  -2 3803.82  140.89
  -1   1  -2 3902.61  143.89
  -1   1  -2 3767.82  138.59
  -1   1  -2 3693.73  137.19
   1  -1  -2 3766.62  140.89
  -1   1  -2 3726.03  140.39
  -1  -1   2 3839.92  141.19
  -1  -1   2 3736.33  141.69
  -1  -1   2 3867.01  139.89
   1   1   2 3847.31  139.29
   1  -1  -2 3780.02  140.69
   2   1  -2 1476.75   62.59
   2   1  -2 1510.55   72.29
   2   1  -2 1401.26   63.09
  -2   1   2 1422.26   62.69
  -2  -1  -2 1488.35   72.79
   2  -1   2 1400.76   65.49
  -2  -1  -2 1481.35   67.49
  -2  -1  -2 1519.55   68.79
   2  -1   2 1458.25   72.59
   2  -1   2 1375.06   60.59
   2   1  -2 1502.95   70.99
  -2   1   2 1427.06   63.09
  -2   1   2 1381.56   67.79
  -2   1   2 1624.24   77.09
  -2  -1   2 1458.05   67.79
  -2  -1   2 1472.75   73.19
   2   1   2 1413.56   66.59
   2  -1  -2 1318.07   64.19
   2   1   2 1416.66   68.59
  -2   1  -2 1501.55   75.79
  -2  -1   2 1477.05   69.59
   2   1   2 1512.15   72.79
   2  -1  -2 1435.06   69.59
   2  -1  -2 1400.36   71.19
  -2   1  -2 1428.56   67.19
  -2   1  -2 1368.26   59.49
  -2   1  -2 1479.65   67.39
   3   1  -2   14.80   21.40
  -3   1   2   68.59   29.00
   3   1  -2   69.59   19.10
  -3  -1  -2   42.40   19.70
   3   1  -2   56.39   15.70
  -3  -1  -2   64.99   27.30
  -3   1   2   43.80   20.20
   3  -1   2   54.59   25.40
   3  -1   2   61.59   15.40
  -3   1   2   14.60   15.90
  -3   1   2   60.49   18.10
   3   1  -2   60.09   22.90
  -3  -1  -2   53.89   21.80
  -3  -1   2   58.39   28.10
  -3   1  -2   28.60   20.40
  -3   1  -2   51.49   20.40
   3   1   2   88.89   24.00
  -3  -1   2   25.90   19.30
  -3   1  -2   77.89   30.30
  -3   1  -2   45.70   16.80
   3  -1  -2   95.89   29.00
  -3  -1   2   42.70   19.20
   3  -1  -2   46.30   18.90
   3   1   2   49.30   25.40
  -4  -1  -2   74.39   42.10
   4  -1   2  120.99   38.10
  -4   1   2   82.59   39.10
   4   1  -2   79.59   36.20
  -4  -1  -2   99.39   31.80
  -4  -1   2   39.30   28.00
   4   1   2   82.89   32.00
  -4  -1   2   79.89   39.40
  -4   1  -2   85.99   32.40
  -4   1  -2   66.29   36.90
  -4   1  -2   81.69   26.10
   4   1   2  146.79   39.80
   4  -1  -2   58.59   33.00
  -5   1   2   44.20   48.90
   5   1  -2  157.08   61.09
  -5  -1  -2   36.60   46.30
   5  -1   2   95.99   51.49
  -5  -1   2  167.88   56.89
   5  -1  -2   27.00   45.90
  -5   1  -2   21.90   48.40
   5   1   2  100.09   51.79
   0  -2   2 4164.98  151.28
   0   2   2 4085.99  150.68
   0   2   2 4293.07  146.89
   0   2  -2 4058.69  150.18
   0   2  -2 4016.50  149.29
   0  -2   2 4163.98  152.68
   0  -2  -2 4157.08  152.38
   0   2  -2 4138.09  150.98
   0  -2  -2 4040.20  151.58
   0  -2  -2 4157.38  150.58
   0   2   2 4181.58  150.58
   0   2  -2 4223.28  148.59
   0   2   2 4481.15  152.98
  -1   2   2  827.32   40.50
   1   2  -2  857.91   38.90
  -1   2   2  828.52   45.90
  -1  -2  -2  846.82   44.40
   1  -2   2  866.31   43.50
   1   2  -2  828.12   38.30
  -1   2   2  797.62   38.80
  -1  -2  -2  813.12   40.50
  -1  -2  -2  867.81   41.50
   1   2  -2  794.52   41.60
   1  -2   2  859.31   41.50
   1   2  -2  891.41   42.10
   1  -2  -2  816.32   43.10
  -1   2  -2  835.32   38.30
  -1   2  -2  818.62   41.80
   1   2   2  826.72   40.20
  -1  -2   2  800.22   44.30
  -1   2  -2  777.12   42.80
   1  -2  -2  802.32   40.50
   1   2   2  836.42   42.40
   1  -2  -2  826.92   34.80
   1   2   2  797.72   40.30
  -1   2  -2  808.82   38.10
  -1  -2   2  821.02   39.90
   1  -2  -2  820.72   40.60
  -1  -2   2  717.03   38.20
   2  -2   2 1461.25   67.49
  -2   2   2 1522.85   68.39
   2   2  -2 1522.65   75.09
   2   2  -2 1573.24   74.29
  -2   2   2 1481.35   62.99
  -2  -2  -2 1554.74   76.09
  -2  -2  -2 1574.44   72.09
   2   2  -2 1481.75   66.29
  -2  -2  -2 1511.55   74.09
   2  -2   2 1520.05   75.59
  -2   2   2 1628.84   81.39
  -2   2   2 1544.15   71.79
   2   2  -2 1471.35   65.19
   2   2   2 1482.95   70.49
  -2  -2   2 1541.55   73.89
  -2  -2   2 1481.05   74.39
   2  -2  -2 1547.85   74.49
   2  -2  -2 1491.15   70.89
  -2   2  -2 1539.75   69.99
  -2   2  -2 1498.05   71.99
  -2  -2   2 1571.34   72.09
  -2   2  -2 1607.14   79.29
   2   2   2 1455.75   73.49
   2   2   2 1513.55   72.39
   2  -2  -2 1527.05   72.49
   3   2  -2  314.97   30.50
  -3   2   2  411.66   53.79
   3   2  -2  272.97   33.10
  -3  -2  -2  277.77   39.90
   3  -2   2  259.57   43.80
  -3   2   2  300.27   43.10
  -3   2   2  286.17   33.20
   3   2  -2  356.66   46.80
  -3  -2  -2  299.77   46.00
  -3  -2  -2  279.97   38.50
   3  -2   2  291.57   31.80
   3   2  -2  244.78   37.40
  -3   2  -2  403.56   53.89
  -3  -2   2  295.37   42.60
   3   2   2  366.46   47.80
   3   2   2  354.86   43.40
   3  -2  -2  266.57   40.00
   3  -2  -2  323.27   35.20
  -3   2  -2  298.17   37.40
  -3   2  -2  346.67   42.30
  -3  -2   2  353.56   49.00
  -3  -2   2  257.37   37.30
   4   2  -2  313.67   55.59
  -4  -2  -2  297.27   55.69
   4  -2   2  112.19   41.10
  -4   2   2  190.78   33.50
  -4   2   2  204.98   49.40
  -4   2   2  244.48   42.40
  -4  -2  -2  272.67   44.30
  -4  -2  -2  172.58   37.30
  -4   2  -2  276.37   45.00
   4  -2  -2  238.08   47.30
  -4  -2   2  219.28   41.40
  -4   2  -2  250.27   42.30
  -4   2  -2  212.48   52.49
   4   2   2  366.46   60.99
   4   2   2  211.18   39.80
  -4  -2   2  255.37   54.19
  -5   2   2   76.69   53.29
   5  -2   2  136.49   53.29
   5   2  -2   44.60   51.59
  -5  -2  -2  127.19   55.39
  -5   2  -2   95.99   53.99
  -5  -2   2  170.78   62.09
   5  -2  -2  233.78   56.69
   5   2   2   53.99   48.20
   0   3  -2    0.70   11.40
   0  -3   2    4.10   13.10
   0  -3   2   -1.00   12.30
   0   3  -2   -6.90    9.10
   0   3   2    4.50   10.00
   0   3   2   17.40   13.80
   0  -3  -2    6.60   13.70
   0   3   2   13.10    8.20
   0  -3   2   15.20    8.70
   0  -3  -2   11.70   10.20
   0   3  -2   -4.40   11.30
   0   3  -2   12.20    9.70
   0   3   2   15.40   10.40
   0  -3  -2    5.70   12.40
   1   3  -2  513.95   33.10
  -1  -3  -2  514.05   33.00
   1   3  -2  497.25   33.40
   1   3  -2  480.25   32.80
  -1   3   2  477.55   32.60
  -1   3   2  536.85   38.50
  -1  -3  -2  514.55   31.00
  -1  -3  -2  475.45   29.40
  -1  -3  -2  530.05   37.60
  -1   3   2  470.65   32.20
   1  -3   2  619.24   37.30
   1   3  -2  467.45   31.40
   1   3   2  469.95   30.90
   1  -3  -2  461.85   25.80
  -1   3  -2  487.35   30.40
   1  -3  -2  471.75   36.90
   1   3   2  512.25   32.80
  -1   3  -2  513.75   31.00
  -1  -3   2  416.86   27.00
   1   3   2  450.35   35.10
  -1   3  -2  508.25   35.20
  -1   3  -2  441.36   34.80
   1  -3  -2  519.95   33.30
   1  -3  -2  510.85   32.70
  -1  -3   2  460.05   39.00
  -1  -3   2  472.95   30.90
  -1   3  -2  433.46   35.20
  -2   3   2  220.38   27.10
   2   3  -2  205.78   23.30
   2  -3   2  188.88   33.60
   2   3  -2  179.78   28.50
   2   3  -2  184.98   27.50
  -2  -3  -2  171.28   28.90
  -2   3   2  187.98   33.40
   2   3  -2  158.58   24.70
  -2  -3  -2  183.48   28.30
   2  -3   2  174.28   28.70
  -2   3   2  198.48   30.00
  -2  -3  -2  231.78   31.60
  -2  -3   2  195.08   27.10
   2  -3  -2  194.88   30.50
  -2   3  -2  197.58   30.30
  -2  -3   2  167.58   28.10
   2   3   2  229.38   29.20
  -2   3  -2  157.48   27.50
  -2  -3   2  161.98   26.80
   2  -3  -2  202.08   30.00
   2   3   2  176.08   25.80
   2  -3  -2  176.38   26.50
   2   3   2  194.08   31.80
  -2   3  -2  200.68   34.40
   3  -3   2   55.29   27.90
  -3   3   2   47.40   23.20
   3   3  -2   72.09   18.90
  -3   3   2   78.39   32.10
  -3   3   2   65.79   21.90
   3  -3   2   41.00   20.50
   3   3  -2   88.69   22.50
  -3  -3  -2   94.99   31.40
   3   3  -2   88.99   28.40
  -3  -3  -2   51.09   26.20
  -3  -3  -2   70.59   24.70
  -3  -3   2   56.79   22.50
  -3   3  -2   47.20   22.70
   3  -3  -2   -1.80   23.20
  -3  -3   2   92.89   29.30
  -3   3  -2   52.69   31.80
   3   3   2   59.39   27.90
  -3   3  -2   70.19   27.10
   3   3   2   69.09   26.40
  -3  -3   2   68.19   29.00
   3  -3  -2   55.29   23.20
  -4   3   2  245.58   42.20
  -4  -3  -2  185.48   44.10
   4   3  -2  347.37   59.79
  -4   3   2  255.77   57.09
  -4  -3  -2  336.97   57.49
  -4   3   2  250.37   40.20
  -4  -3  -2  325.87   53.19
   4  -3   2  353.96   62.39
  -4  -3   2  352.66   63.69
  -4   3  -2  299.27   59.89
  -4   3  -2  338.97   51.39
   4   3   2  382.26   64.69
   4  -3  -2  313.87   52.69
  -4   3  -2  259.27   42.10
  -4  -3   2  224.38   45.50
   4   3   2  318.87   47.10
   5   3  -2   26.80   48.70
  -5  -3  -2   31.40   48.80
  -5   3   2    9.50   47.40
   5  -3   2  -62.39   33.10
   5   3   2   35.30   47.40
  -5  -3   2  -72.69   47.00
  -5   3  -2   49.50   52.59
   5  -3  -2  -71.69   39.80
   0  -4   2 4614.54  169.68
   0   4   2 4660.63  172.88
   0  -4   2 4549.24  175.58
   0   4   2 4337.17  169.98
   0   4   2 4778.32  175.58
   0   4  -2 4705.83  172.18
   0  -4  -2 4475.45  175.18
   0  -4  -2 4531.75  172.98
   0   4   2 4657.33  167.68
   0  -4   2 4727.83  173.18
   0  -4  -2 4525.65  171.88
   0   4  -2 4527.85  171.78
   0   4  -2 4728.23  173.78
   1  -4   2 1801.02   80.99
   1   4  -2 1760.62   77.59
  -1   4   2 1844.02   77.49
  -1  -4  -2 1723.63   72.39
   1   4  -2 1792.42   79.09
  -1  -4  -2 1824.02   77.39
  -1   4   2 1770.82   77.49
   1   4  -2 1776.12   77.99
  -1   4   2 1748.93   80.79
  -1  -4  -2 1682.83   74.39
  -1  -4  -2 1818.52   82.49
  -1   4  -2 1644.84   75.99
   1  -4  -2 1699.23   75.69
  -1  -4   2 1598.74   66.89
  -1   4  -2 1800.32   78.69
  -1  -4   2 1697.63   74.99
   1  -4  -2 1683.53   82.09
   1   4   2 1807.12   74.39
  -1  -4   2 1638.94   76.39
  -1   4  -2 1530.65   76.59
   1  -4  -2 1773.12   75.69
  -1   4  -2 1798.22   75.09
   1   4   2 1689.23   77.49
  -1  -4   2 1761.52   82.59
   1   4   2 1793.22   79.49
   1  -4  -2 1761.82   69.59
   2  -4   2  641.14   48.00
  -2  -4  -2  695.33   47.00
  -2   4   2  665.33   52.89
   2   4  -2  701.93   48.30
  -2   4   2  691.93   48.40
  -2   4   2  656.93   46.60
  -2  -4  -2  652.63   36.70
   2   4  -2  601.54   46.40
   2   4  -2  633.34   43.70
  -2  -4  -2  678.53   47.00
   2  -4   2  692.93   51.99
  -2  -4  -2  642.74   50.69
  -2  -4   2  672.43   45.40
  -2   4  -2  744.83   50.19
  -2  -4   2  605.44   52.19
   2  -4  -2  677.93   48.90
   2  -4  -2  608.24   43.40
  -2   4  -2  594.94   52.29
   2   4   2  695.33   47.10
  -2   4  -2  660.23   44.90
   2  -4  -2  705.63   50.59
   2   4   2  660.63   48.00
   2   4   2  681.73   48.30
  -2  -4   2  682.73   45.00
  -3  -4  -2  555.64   54.19
   3  -4   2  444.56   46.10
  -3  -4  -2  406.56   54.09
   3   4  -2  496.75   54.09
  -3   4   2  441.56   45.10
   3   4  -2  477.55   43.70
   3  -4   2  488.95   56.19
  -3   4   2  593.14   66.89
  -3  -4  -2  481.85   50.99
  -3   4   2  470.65   52.09
  -3  -4   2  369.46   48.40
  -3   4  -2  388.06   57.89
  -3   4  -2  499.55   50.09
   3   4   2  508.75   52.29
   3  -4  -2  469.75   56.99
  -3   4  -2  479.95   49.30
  -3  -4   2  436.56   54.59
   3   4   2  591.64   56.69
   3  -4  -2  433.76   48.10
  -4  -4  -2   92.09   41.00
  -4   4   2   86.59   26.80
  -4  -4  -2   -7.70   34.60
   4   4  -2   63.29   38.70
   4  -4   2    8.20   31.80
  -4   4   2    7.40   41.40
  -4   4   2   34.80   40.50
  -4   4  -2   28.10   34.00
  -4   4  -2  120.89   48.50
  -4  -4   2   47.00   35.80
  -4  -4   2   75.89   42.50
   4  -4  -2   71.69   38.80
   4  -4  -2   70.39   29.60
   4   4   2   94.29   36.10
   4   4   2  157.78   44.10
  -4   4  -2  107.99   34.10
  -5   4   2  181.58   66.39
  -5  -4  -2   92.89   53.99
   5  -4   2  243.88   61.99
   5   4  -2  206.28   59.19
  -5  -4   2  207.48   74.59
  -5   4  -2  155.98   58.39
   5  -4  -2  146.99   52.69
   5   4   2  189.68   58.29
  -5   4  -2   40.50   46.40
   0   5   2  286.57   32.60
   0   5   2  273.97   30.40
   0   5  -2  229.98   30.40
   0  -5   2  267.87   34.70
   0   5  -2  312.17   30.60
   0   5   2  266.27   26.20
   0  -5  -2  286.47   32.70
   0  -5  -2  257.87   34.20
   0  -5   2  232.28   32.40
   0   5  -2  232.78   32.20
   0  -5  -2  247.38   27.70
   0  -5   2  245.38   25.90
   0   5   2  246.68   24.80
  -1  -5  -2  165.48   22.60
  -1  -5  -2  225.48   29.80
   1   5  -2  222.38   31.20
  -1  -5  -2  163.98   28.10
   1   5  -2  199.48   31.40
   1   5  -2  205.38   28.80
  -1   5   2  156.38   26.20
  -1   5   2  168.38   28.60
   1  -5   2  157.58   20.10
  -1  -5  -2  170.88   29.10
   1  -5   2  160.88   28.70
  -1   5   2  143.29   26.70
   1   5   2  152.88   25.20
  -1  -5   2  186.78   30.60
   1  -5  -2  208.48   34.80
  -1   5  -2  231.58   29.20
  -1  -5   2  173.38   27.50
  -1   5  -2  159.58   27.70
   1  -5  -2  179.08   21.40
  -1   5  -2  172.48   30.60
   1   5   2  195.98   29.10
  -1   5  -2  128.69   24.20
   1   5   2  116.79   24.50
   1  -5  -2  161.88   23.80
   1  -5  -2  133.39   22.90
  -1  -5   2  149.79   14.80
  -1  -5   2  140.99   25.30
   2   5  -2  205.78   36.30
  -2   5   2  263.47   38.80
   2   5  -2  255.17   36.90
  -2  -5  -2  249.28   29.60
  -2  -5  -2  227.48   36.90
  -2   5   2  213.08   38.10
  -2   5   2  304.17   38.60
   2  -5   2  294.97   44.10
  -2  -5  -2  255.27   34.20
  -2  -5  -2  228.78   36.00
   2   5  -2  277.37   39.30
   2  -5   2  223.28   36.10
   2  -5  -2  246.28   42.00
   2   5   2  269.47   37.00
   2   5   2  200.08   35.30
  -2  -5   2  168.98   34.70
  -2   5  -2  277.57   36.00
  -2  -5   2  267.67   44.40
   2   5   2  260.67   39.80
   2  -5  -2  233.18   41.20
  -2   5  -2  236.98   40.10
  -2  -5   2  254.37   29.70
  -2   5  -2  215.28   38.00
  -2  -5   2  227.08   33.50
   3   5  -2   40.90   25.00
   3   5  -2    0.70   26.50
  -3  -5  -2   74.19   33.30
   3  -5   2   48.90   31.50
  -3   5   2   52.69   40.10
  -3  -5  -2   20.80   29.00
  -3  -5  -2   35.00   24.50
   3  -5   2   44.90   26.90
  -3   5   2   20.30   26.70
  -3   5   2   63.99   26.20
  -3   5  -2    8.00   23.90
  -3   5  -2   36.90   26.20
   3   5   2    1.30   24.40
  -3  -5   2   49.40   28.80
  -3  -5   2  -30.30   25.70
   3  -5  -2   53.59   30.70
   3  -5  -2   28.20   27.30
  -3   5  -2   -4.00   35.00
   3   5   2   46.20   27.70
  -4   5   2  253.87   42.60
  -4  -5  -2  191.58   52.09
   4  -5   2  232.18   53.99
  -4   5   2  210.78   59.49
  -4  -5  -2  308.17   56.29
   4   5  -2  259.17   52.69
   4  -5  -2  235.58   52.39
  -4   5  -2  309.87   67.19
   4   5   2  334.77   52.99
  -4   5  -2  276.07   49.80
  -4   5  -2  287.47   52.19
   4  -5  -2  211.48   42.40
  -4  -5   2  288.77   57.89
   4   5   2  362.16   58.49
   0   6   2  117.99   26.10
   0   6  -2  193.08   30.10
   0   6  -2  195.98   32.20
   0  -6  -2  115.19   28.40
   0   6   2  130.89   20.90
   0  -6  -2  134.19   25.70
   0   6   2  170.88   26.20
   0   6   2  164.88   27.40
   0  -6  -2  146.09   24.90
   0  -6   2  142.49   25.30
   0  -6   2  120.09   27.80
   0   6  -2  228.88   36.60
   1   6  -2 1988.20   93.89
   1  -6   2 2090.99   99.79
  -1   6   2 2070.59   97.39
  -1   6   2 1921.71   88.69
   1   6  -2 2062.19   95.39
  -1   6   2 2047.00   93.89
  -1  -6  -2 2033.50   93.69
   1   6  -2 2196.58   97.79
   1  -6   2 1971.90   82.19
  -1   6   2 1806.52   93.79
  -1  -6  -2 1903.81   91.89
  -1  -6  -2 1920.51   98.39
   1   6   2 1872.41   83.59
  -1   6  -2 2153.18   97.79
  -1   6  -2 1948.01   91.19
   1  -6  -2 2058.49  100.69
   1  -6  -2 1991.60   93.69
  -1   6  -2 1860.41   91.29
   1   6   2 2016.10   94.29
  -1   6  -2 2105.49   93.29
   1  -6  -2 2009.40   84.89
  -1  -6   2 2076.89  100.79
   1   6   2 2058.29   97.49
  -1  -6   2 1935.11   93.89
   1   6   2 2034.50   89.39
  -2  -6  -2  818.02   52.19
  -2  -6  -2  750.62   58.09
   2  -6   2  837.92   66.49
  -2   6   2  869.01   72.19
  -2  -6  -2  828.12   52.69
  -2  -6  -2  767.02   64.79
  -2   6   2  787.72   60.89
   2  -6   2  912.01   66.29
   2   6  -2  827.82   60.29
  -2   6   2  837.42   61.19
   2   6  -2  860.11   62.39
   2   6  -2  758.02   58.99
  -2  -6   2  818.52   56.79
  -2  -6   2  677.23   65.49
  -2   6  -2  824.52   57.29
  -2   6  -2  788.72   62.79
   2  -6  -2  917.31   64.09
   2   6   2  838.72   63.89
   2   6   2  824.52   57.79
   2  -6  -2  839.82   68.49
  -2   6  -2  800.02   67.39
  -3   6   2  293.37   48.60
   3  -6   2  237.48   43.50
  -3  -6  -2  202.28   46.30
  -3   6   2  233.18   40.70
   3   6  -2  288.77   45.60
  -3  -6  -2  231.88   39.90
   3   6  -2  238.68   38.30
   3  -6   2  237.68   46.20
  -3   6   2  327.17   59.29
   3   6   2  285.57   46.30
  -3   6  -2  298.87   49.30
   3  -6  -2  220.18   44.80
   3  -6  -2  212.28   41.90
  -3   6  -2  271.37   55.39
   3   6   2  296.57   49.80
  -3   6  -2  227.38   40.90
  -3  -6   2  279.77   49.80
   4  -6   2   62.49   42.40
  -4   6   2   43.50   54.89
  -4  -6  -2  121.69   48.00
  -4   6   2   87.29   35.20
   4   6  -2    0.60   36.10
  -4   6  -2   88.59   55.89
  -4   6  -2   38.00   37.70
   4  -6  -2  -19.00   38.50
   4   6   2  -17.00   37.80
  -4   6  -2   77.09   33.50
   4  -6  -2   33.50   35.20
   4   6   2   89.69   42.50
  -4  -6   2   75.09   48.00
   0  -7  -2  454.15   47.90
   0   7   2  466.35   40.90
   0   7   2  468.15   47.80
   0   7  -2  438.56   44.90
   0  -7   2  439.76   46.60
   0  -7   2  433.36   51.19
   0  -7  -2  554.14   53.59
   0   7   2  492.15   51.69
   0   7  -2  526.25   46.40
   0   7   2  404.46   36.70
   0   7  -2  536.75   53.09
   1   7  -2  433.36   49.00
   1   7  -2  427.66   46.40
  -1   7   2  361.26   47.60
  -1   7   2  439.16   42.40
   1  -7   2  377.26   53.39
   1   7  -2  489.25   51.69
  -1   7   2  405.96   49.70
  -1   7   2  443.96   47.60
  -1  -7  -2  435.56   47.30
  -1  -7  -2  343.57   50.19
   1   7   2  485.05   43.80
  -1  -7   2  450.15   49.40
   1  -7  -2  387.56   53.49
   1  -7  -2  404.56   37.90
  -1   7  -2  448.46   45.70
   1   7   2  464.85   46.20
  -1   7  -2  463.65   47.10
  -1   7  -2  436.06   51.79
   1   7   2  443.96   52.29
  -1  -7   2  367.56   51.79
  -2   7   2   29.90   28.40
  -2  -7  -2   43.10   28.60
   2   7  -2   52.39   31.90
  -2   7   2   58.89   30.20
   2  -7   2   29.80   31.70
  -2  -7  -2    7.80   30.30
   2  -7   2   17.20   28.80
   2   7  -2   12.50   24.90
  -2   7   2   39.40   34.90
   2   7  -2   -3.80   26.20
   2  -7  -2   24.90   27.90
  -2  -7   2   40.40   25.80
   2  -7  -2   28.20   32.60
   2   7   2   11.20   23.70
  -2  -7   2   20.50   30.40
   2   7   2   47.40   30.50
  -2   7  -2    7.60   28.60
  -2   7  -2   40.80   28.10
  -2   7  -2   44.80   30.80
   3  -7   2  -33.30   31.40
  -3   7   2   71.09   48.30
   3  -7   2   23.20   33.30
   3   7  -2   24.50   30.80
  -3  -7  -2  -16.10   34.40
  -3   7   2   -9.20   24.40
  -3   7   2   18.80   30.70
   3   7  -2  -27.80   31.90
  -3   7  -2   -8.00   30.30
  -3  -7   2   15.10   34.40
   3  -7  -2   13.80   32.70
  -3   7  -2    7.10   27.00
   3   7   2   11.20   27.30
   3   7   2   22.90   35.40
   3  -7  -2  -11.40   32.40
  -3   7  -2   -4.90   41.10
   4   7  -2  117.39   46.40
  -4  -7  -2   15.00   43.80
  -4   7   2   68.09   37.30
   4  -7   2  -29.10   37.20
  -4   7   2  106.39   59.59
  -4   7  -2   52.19   57.69
  -4   7  -2   39.00   35.60
   4   7   2   76.99   41.70
  -4  -7   2  112.39   51.39
   4  -7  -2   70.69   46.10
   4  -7  -2   90.19   43.50
  -4   7  -2   14.00   39.50
   0   8  -2  284.47   46.50
   0  -8  -2  417.46   55.59
   0  -8  -2  353.06   47.50
   0   8   2  281.97   49.10
   0   8   2  257.07   39.10
   0  -8   2  236.68   38.50
   0   8  -2  260.07   45.30
   0   8  -2  248.08   43.00
   0   8   2  260.87   46.10
   0  -8   2  333.47   52.99
   1   8  -2  283.37   47.60
  -1  -8  -2  366.46   49.99
   1  -8   2  207.68   42.70
  -1  -8  -2  224.28   42.70
  -1   8   2  256.97   45.70
  -1   8   2  298.77   46.30
  -1   8   2  237.68   40.30
   1   8  -2  227.98   42.60
   1   8  -2  264.07   43.90
   1   8   2  295.07   50.09
  -1  -8   2  359.66   50.69
  -1   8  -2  312.57   45.40
   1   8   2  239.68   42.10
  -1   8  -2  288.37   45.50
   1  -8  -2  226.58   46.10
  -1  -8   2  260.27   44.40
  -1   8  -2  354.56   53.09
   1   8   2  217.58   38.70
   2  -8   2   70.19   36.70
   2  -8   2   26.00   34.40
  -2   8   2  112.39   40.50
   2   8  -2   86.79   35.90
   2   8  -2   78.29   33.60
  -2   8   2   38.50   32.50
  -2   8   2   21.30   28.50
  -2  -8  -2   41.10   33.90
   2   8  -2   39.90   29.10
  -2   8  -2   83.09   36.10
  -2  -8   2   50.69   30.80
  -2   8  -2   62.49   33.40
   2  -8  -2   59.19   38.40
   2   8   2   29.20   34.90
   2  -8  -2   59.59   30.50
   2   8   2   39.70   27.80
  -2  -8   2   15.20   35.80
   3  -8   2  231.48   53.99
   3   8  -2  245.88   47.40
   3  -8   2  196.58   51.39
  -3  -8  -2  221.88   55.79
  -3   8   2  277.77   48.60
  -3   8   2  270.07   65.19
   3   8   2  204.88   50.69
  -3   8  -2  278.57   48.20
   3  -8  -2  247.18   52.89
  -3   8  -2  216.28   48.30
   3  -8  -2  291.67   53.69
  -3  -8   2  289.17   57.89
   3   8   2  197.18   44.10
  -4   8   2  -81.39   55.29
  -4  -8  -2  -90.59   39.50
   4   8  -2  -21.10   38.30
   4  -8   2   75.39   50.09
  -4   8   2   18.70   39.20
   4  -8  -2   37.70   43.10
  -4  -8   2   94.59   53.59
  -4   8  -2   53.29   45.40
   4   8   2   -0.70   40.90
   4  -8  -2  -24.20   39.60
  -4   8  -2    1.20   34.20
   0   9   2    6.30   23.50
   0   9   2   32.40   30.70
   0   9  -2  -25.30   25.80
   0  -9  -2    5.90   27.00
   0   9  -2   28.30   29.70
   0  -9   2   -7.30   31.30
   0  -9   2  -42.80   23.70
   0   9   2  -23.00   28.50
   0  -9  -2   -0.90   32.20
   0   9  -2   26.70   31.50
   1   9  -2  136.89   37.40
  -1   9   2  138.69   42.30
  -1   9   2  187.68   40.30
   1  -9   2  183.48   46.00
   1   9  -2  278.47   48.40
  -1  -9  -2  184.28   45.20
  -1  -9  -2  189.48   41.70
  -1   9   2  268.57   40.80
   1   9  -2  208.98   39.50
   1   9   2  293.47   48.40
  -1  -9   2  207.78   46.30
  -1   9  -2  280.97   46.10
  -1   9  -2  186.08   41.40
  -1   9  -2  207.38   45.40
   1  -9  -2  303.17   55.39
  -1  -9   2  208.38   44.80
   1   9   2  175.08   33.70
   2   9  -2   60.59   36.00
  -2   9   2  -11.60   30.00
   2  -9   2  -16.40   32.70
   2   9  -2   45.50   37.10
  -2   9   2   38.30   33.90
  -2  -9  -2   25.90   38.20
   2  -9   2  -17.70   35.90
   2  -9  -2   46.30   32.50
  -2   9  -2   52.59   40.10
   2  -9  -2  -16.10   38.80
  -2  -9   2   -4.00   30.80
  -2  -9   2   75.19   42.10
   2   9   2   14.70   31.60
  -2   9  -2   -5.30   32.10
   2   9   2  -30.80   32.70
   3   9  -2   -3.40   35.50
   3  -9   2   12.10   44.10
  -3  -9  -2  -19.90   44.60
  -3   9   2  -37.40   30.20
   3  -9   2   78.79   46.80
   3  -9  -2    0.40   38.70
  -3   9  -2    5.20   38.00
   3   9   2   16.50   43.10
   3   9   2   11.90   34.50
  -3  -9   2  -60.99   42.60
   3  -9  -2   26.80   45.20
  -3   9  -2   12.70   36.40
   0  10  -2   17.30   33.70
   0  10   2  -23.50   34.70
   0 -10  -2  -20.20   28.60
   0  10  -2  -20.10   34.80
   0 -10   2   17.90   37.00
   0 -10  -2   59.49   41.30
   0  10  -2   39.40   34.40
  -1  10   2  268.77   52.49
  -1 -10  -2  220.98   52.19
   1  10  -2  248.98   54.59
   1 -10   2  288.87   57.69
   1  10  -2  220.38   43.60
  -1 -10  -2  167.08   44.90
   1  10  -2  147.59   42.40
  -1  10  -2  169.98   47.40
  -1  10  -2  177.48   42.00
  -1 -10   2  121.49   47.10
  -1 -10   2  228.88   51.79
   1  10   2  152.68   48.90
   1 -10  -2  271.97   59.19
  -1  10  -2  221.48   46.90
   2  10  -2   14.70   42.00
   2  10  -2   33.80   36.60
   2 -10   2   15.40   44.00
  -2 -10  -2   37.50   42.30
   2 -10   2  -47.30   36.20
  -2  10   2   -1.10   36.00
   2  10   2  135.69   43.90
  -2  10  -2   -8.10   33.40
  -2  10  -2   49.00   42.60
   2 -10  -2   -2.40   44.50
  -2 -10   2   -7.60   41.30
  -3  10   2  105.49   46.80
   3 -10   2  150.48   55.99
   3 -10   2  194.38   56.29
  -3 -10  -2   21.50   52.69
   3  10  -2  217.28   51.49
  -3  10  -2  176.58   49.50
   3 -10  -2  140.39   52.39
   3  10   2  112.59   51.59
  -3 -10   2  218.78   65.49
  -3  10  -2  183.88   54.79
   0  11  -2    7.30   38.50
   0 -11  -2   -6.60   42.70
   0  11  -2   29.80   46.30
   0 -11   2   76.59   44.90
   0  11   2   96.69   46.90
   0  11  -2   72.49   43.90
   1  11  -2   41.70   43.00
   1  11  -2   57.39   35.90
  -1  11   2  125.99   53.29
  -1 -11  -2  122.39   48.20
   1 -11   2  104.19   51.09
  -1 -11  -2   79.79   47.80
  -1  11  -2   41.50   48.80
   1  11   2   99.29   46.90
  -1 -11   2   13.40   40.50
   1 -11  -2   42.70   47.70
  -1  11  -2  213.38   51.09
  -1 -11   2   35.60   44.10
  -1  11  -2   85.79   40.90
  -2  11   2  -36.60   40.50
   2 -11   2  -98.89   41.80
   2  11  -2    6.50   45.70
   2  11  -2  -27.50   34.50
  -2 -11  -2   98.29   52.19
   2 -11   2   55.39   42.70
  -2  11  -2   55.79   52.49
   2  11   2   15.00   44.70
   2 -11  -2  -37.10   48.60
  -2 -11   2   15.50   47.90
  -2  11  -2   77.79   43.40
   0 -12   2   12.70   46.70
   0 -12  -2  -12.80   47.90
   0  12  -2  -20.80   46.60
   0  12   2   19.00   45.60
   1  12  -2   42.20   45.10
  -1  12   2  -32.40   51.49
  -1 -12  -2   94.09   53.59
   1 -12   2   64.19   50.29
  -1 -12  -2   56.59   49.10
  -1  12  -2   21.50   50.29
  -1 -12   2  137.39   56.19
   1  12   2  100.19   50.09
   1 -12  -2   62.49   54.89
   0   0  -3    5.50    4.70
   0   0   3   -2.20    5.90
   0   0  -3    0.20    6.80
   0   0  -3   -7.70    6.90
   0   0  -3    0.70    5.70
  -1   0  -3 1037.10   43.50
   1   0   3 1077.59   48.00
  -1   0  -3 1015.20   44.00
   1   0  -3 1008.40   47.20
   1   0  -3 1008.10   46.90
  -1   0  -3 1019.50   44.30
  -1   0  -3 1063.19   50.29
  -1   0  -3 1062.79   47.80
  -1   0   3 1051.59   49.30
  -1   0   3 1070.09   46.40
   1   0  -3 1021.40   46.80
  -1   0   3  982.00   46.20
  -2   0  -3   -6.30   11.70
  -2   0   3   19.30   13.10
   2   0  -3   12.60   11.20
  -2   0  -3    9.50   17.30
  -2   0  -3   -7.00   13.90
  -2   0   3    8.90   12.10
  -2   0  -3   13.40   12.10
   2   0  -3  -15.80   10.30
   2   0  -3   26.40   15.90
   2   0   3    8.30   15.10
  -2   0   3   -8.10    8.40
  -2   0   3   -3.70   15.00
   3   0  -3  523.15   48.50
  -3   0  -3  632.34   55.49
  -3   0   3  606.94   54.69
   3   0   3  594.24   52.79
  -3   0   3  513.65   43.80
  -3   0  -3  519.45   41.20
   3   0  -3  552.14   52.99
   3   0  -3  517.35   39.70
   3   0  -3  520.35   38.40
  -4   0   3  148.49   44.50
  -4   0  -3   97.09   30.90
   4   0   3  166.18   43.60
   4   0   3  146.69   35.70
   4   0  -3  135.99   42.90
  -4   0  -3  160.28   47.10
  -5   0  -3  257.07   68.69
   5   0   3  195.68   56.09
   5   0  -3  245.08   62.49
  -5   0   3  332.87   70.09
   0   1   3 2066.49   79.39
   0   1  -3 2057.49   78.49
   0   1   3 2196.68   78.49
   0  -1  -3 2043.30   76.39
   0  -1  -3 2086.39   79.19
   0  -1  -3 2054.09   78.39
   0   1  -3 2012.60   76.29
   0  -1   3 1960.20   78.39
   0   1  -3 2053.59   77.79
   0   1  -3 2044.30   75.19
   0   1   3 2170.88   76.19
   0  -1  -3 2139.49   76.59
  -1   1   3 9615.34  322.37
   1   1  -3 8825.12  316.47
  -1  -1  -3 9289.27  320.07
   1  -1   3 8990.20  318.77
   1   1  -3 8643.33  318.47
  -1   1   3 9118.79  317.47
  -1  -1  -3 8976.20  315.97
   1   1  -3 8874.71  318.27
  -1   1   3 8891.81  313.27
  -1  -1  -3 8596.04  316.17
   1  -1   3 8938.71  314.27
  -1  -1  -3 8976.40  318.07
   1  -1  -3 8973.60  315.07
   1   1   3 9154.88  315.37
  -1   1  -3 8294.47  319.27
  -1   1  -3 8738.73  313.07
   1   1   3 8879.51  319.57
   1  -1  -3 8787.32  317.27
  -1  -1   3 8829.62  319.37
  -1  -1   3 9019.30  317.97
   1   1   3 9534.55  318.17
   1  -1  -3 9043.10  318.37
  -1   1  -3 9171.38  318.67
   1  -1  -3 8859.61  318.47
  -1   1  -3 8826.32  314.47
  -1  -1   3 9003.40  316.77
  -1   1  -3 8878.51  311.57
  -2   1   3  960.90   51.29
   2   1  -3  916.91   52.89
  -2   1   3  933.81   47.00
   2   1  -3  946.51   44.20
  -2  -1  -3  961.10   56.49
  -2   1   3 1021.90   58.49
   2  -1   3  879.71   54.09
   2   1  -3  923.01   54.19
  -2  -1  -3  910.41   49.50
   2  -1   3  934.61   42.70
  -2  -1  -3  932.01   50.99
   2   1  -3  935.11   46.60
  -2   1   3  943.31   44.70
  -2   1  -3  847.72   42.00
  -2   1  -3  970.40   58.39
   2   1   3 1023.70   55.49
   2   1   3  887.61   51.89
  -2   1  -3  952.70   49.40
  -2   1  -3  954.20   51.19
   2  -1  -3  857.01   48.40
   2   1   3  898.31   47.60
  -2  -1   3  953.30   54.49
  -2  -1   3  880.01   51.29
   2  -1  -3  862.41   51.79
  -2  -1   3  902.21   49.50
   2  -1  -3  838.62   53.29
   3   1  -3  246.08   28.10
  -3   1   3  205.58   34.10
  -3  -1  -3  221.68   34.70
   3   1  -3  157.88   32.30
  -3   1   3  164.38   26.40
  -3  -1  -3  202.78   37.00
  -3   1   3  192.28   30.60
   3  -1   3  180.78   23.20
   3   1  -3  165.68   28.30
  -3  -1  -3  191.18   29.90
   3  -1   3  204.88   35.40
  -3   1   3  152.88   35.60
   3   1  -3  245.68   39.10
  -3   1  -3  192.78   30.30
   3  -1  -3  212.18   32.00
  -3   1  -3  174.48   26.70
  -3  -1   3  195.98   30.90
  -3   1  -3  213.88   36.50
  -3  -1   3  184.08   30.40
   3   1   3  175.18   34.90
   3   1   3  217.98   37.50
  -3  -1   3  206.98   36.80
  -3   1  -3  212.98   40.70
   3  -1  -3  212.88   38.10
   4  -1   3    0.20   29.30
   4   1  -3  -60.39   28.60
  -4   1   3   65.49   37.60
  -4  -1  -3   -3.40   35.10
  -4  -1  -3    3.00   21.70
   4   1   3   48.70   34.00
  -4  -1   3   16.80   25.30
  -4   1  -3  -34.50   30.60
   4  -1  -3   61.59   33.90
  -4  -1   3    8.10   33.40
   4   1   3   21.80   25.80
  -4   1  -3   42.60   30.50
   5  -1   3  204.38   71.79
  -5  -1  -3  158.58   58.89
   5  -1   3  243.18   60.89
  -5   1   3  156.88   56.49
   5   1  -3  250.57   67.39
  -5   1  -3  121.99   45.40
   5  -1  -3  235.08   62.19
  -5   1  -3  128.79   59.69
  -5  -1   3   90.79   57.29
   5   1   3  127.89   58.19
   0   2   3   61.89   11.80
   0  -2  -3   79.59   14.70
   0   2   3   25.20   13.00
   0   2  -3   38.40    8.30
   0  -2  -3   46.00   14.00
   0   2   3   55.49    9.00
   0   2  -3   54.49   11.40
   0   2  -3   71.59   12.50
   0  -2   3   58.09   12.40
   0  -2   3   55.59   14.10
   0   2   3   59.79   13.90
   0  -2  -3   71.29   12.80
   0   2  -3   70.49   10.10
   0   2  -3   57.29    7.40
  -1  -2  -3 1317.07   56.79
  -1  -2  -3 1305.37   60.39
   1   2  -3 1290.37   58.59
  -1   2   3 1314.67   56.69
   1  -2   3 1312.47   59.19
  -1   2   3 1439.36   63.89
   1   2  -3 1334.27   56.09
   1  -2   3 1343.57   57.19
  -1  -2  -3 1393.56   58.59
   1   2  -3 1386.46   53.39
   1   2  -3 1304.47   58.19
  -1   2   3 1213.28   53.89
  -1  -2   3 1260.57   60.09
  -1  -2   3 1233.88   55.19
  -1   2  -3 1177.88   58.69
   1  -2  -3 1406.76   60.89
   1  -2  -3 1287.67   56.39
   1   2   3 1256.07   55.49
   1   2   3 1283.77   59.19
  -1   2  -3 1259.67   52.59
  -1  -2   3 1056.39   53.79
  -1   2  -3 1242.88   53.29
   1  -2  -3 1234.18   52.39
   1   2   3 1322.47   56.29
  -1   2  -3 1340.37   58.59
   1  -2  -3 1355.46   57.79
  -2  -2  -3 2143.79   95.49
   2   2  -3 2039.50   83.29
  -2  -2  -3 2100.19   90.49
  -2  -2  -3 2086.29   92.89
   2   2  -3 2038.40   92.89
  -2   2   3 2024.00   82.69
  -2   2   3 2138.99   90.89
  -2   2   3 2169.18   99.19
   2   2  -3 2039.90   85.49
  -2   2   3 2060.09   85.99
   2   2  -3 2047.90   92.99
   2  -2   3 2050.79   94.29
   2  -2   3 1944.71   85.09
  -2   2  -3 1964.10   90.79
  -2  -2   3 2012.00   89.79
  -2  -2   3 2071.99   92.39
   2   2   3 2118.69   92.99
   2  -2  -3 2092.59   92.89
   2  -2  -3 2050.49   90.39
  -2  -2   3 2027.80   93.99
   2   2   3 1991.70   88.79
  -2   2  -3 2041.20   87.39
  -2   2  -3 2192.98   98.59
   2  -2  -3 1991.00   91.09
   2   2   3 2120.29   92.69
   3   2  -3  595.04   51.19
  -3   2   3  579.24   41.50
  -3  -2  -3  566.84   54.89
  -3  -2  -3  560.44   48.10
   3  -2   3  563.74   54.99
   3   2  -3  535.45   40.10
  -3   2   3  538.15   40.30
  -3  -2  -3  549.74   49.80
  -3   2   3  548.75   57.49
   3   2  -3  521.85   53.29
  -3   2   3  628.44   51.79
   3  -2   3  493.95   38.40
   3   2  -3  540.45   41.50
   3  -2  -3  579.94   45.30
  -3  -2   3  635.24   56.39
  -3  -2   3  524.75   50.29
  -3   2  -3  562.84   49.60
  -3   2  -3  647.84   59.99
   3  -2  -3  547.45   55.49
  -3  -2   3  587.94   48.20
  -3   2  -3  506.75   47.40
   3   2   3  505.75   51.39
   3   2   3  591.54   55.99
  -4  -2  -3   22.90   22.60
   4  -2   3   21.80   29.00
  -4  -2  -3   12.50   28.60
  -4   2   3  -22.70   30.60
  -4  -2  -3   -7.00   35.00
   4   2  -3   -9.40   30.20
  -4   2  -3   65.99   31.10
  -4  -2   3   52.99   38.50
   4   2   3   22.20   29.10
   4   2   3   39.00   36.30
  -4   2  -3   -7.30   30.40
  -4   2  -3   52.59   32.10
   4  -2  -3    1.10   32.00
  -4  -2   3   29.80   27.90
   5  -2   3  112.29   42.10
  -5   2   3   79.29   52.89
   5  -2   3   62.49   47.10
  -5  -2  -3  125.99   55.29
   5   2  -3  136.29   54.69
   5   2   3  131.29   55.49
  -5  -2   3  192.58   60.39
  -5   2  -3  102.39   55.79
   5  -2  -3   61.39   46.60
   0   3   3  349.17   19.90
   0   3  -3  376.26   24.20
   0   3   3  318.57   29.50
   0  -3   3  348.97   27.50
   0   3   3  364.46   25.80
   0   3   3  345.07   25.70
   0   3  -3  361.96   25.90
   0  -3  -3  347.87   28.30
   0   3  -3  339.17   23.40
   0  -3  -3  359.96   26.10
   0  -3   3  317.87   28.10
   0   3  -3  399.86   26.70
   0  -3  -3  368.36   29.00
  -1  -3  -3 2421.56  100.69
   1   3  -3 2314.97   94.49
   1   3  -3 2454.55   93.69
   1   3  -3 2373.46   96.79
   1   3  -3 2410.96   97.19
   1  -3   3 2371.86   97.39
  -1   3   3 2188.38   93.89
  -1  -3  -3 2378.06   95.69
  -1   3   3 2348.86   94.79
  -1  -3  -3 2308.07   90.69
  -1   3   3 2462.85  101.29
  -1  -3  -3 2358.06   94.69
  -1   3  -3 2409.86   96.39
  -1   3  -3 2462.55   97.29
   1  -3  -3 2339.37   89.69
   1   3   3 2423.46   95.89
  -1  -3   3 2069.89   88.89
  -1   3  -3 2414.96   91.99
  -1  -3   3 2396.26  101.09
  -1   3  -3 2461.85   91.89
  -1   3  -3 1952.30   94.29
   1   3   3 2374.36   92.49
   1  -3  -3 2363.16   93.39
   1   3   3 2341.67   97.29
   1  -3  -3 2438.36   99.69
   1  -3  -3 2437.16   95.99
  -1  -3   3 2314.07   92.99
  -2   3   3  878.31   49.20
   2  -3   3  828.42   54.99
   2   3  -3  857.41   45.50
   2   3  -3  881.21   53.59
   2  -3   3  863.61   49.99
  -2  -3  -3  901.31   53.39
   2   3  -3  829.22   45.50
  -2   3   3  902.21   52.09
  -2   3   3  773.42   40.30
  -2  -3  -3  912.71   52.49
  -2  -3  -3  909.61   55.99
  -2   3   3  923.01   61.29
   2   3  -3  895.81   53.49
  -2   3  -3  945.11   53.79
   2  -3  -3  863.11   50.89
  -2   3  -3  873.61   49.00
  -2  -3   3  947.51   52.39
   2  -3  -3  784.12   51.69
  -2  -3   3  820.82   49.90
   2   3   3  840.12   52.79
  -2  -3   3  850.11   55.79
   2  -3  -3  871.81   53.59
   2   3   3  834.22   53.09
   2   3   3  880.51   50.69
  -2   3  -3  924.21   59.39
  -3  -3  -3  215.68   38.10
  -3  -3  -3  175.68   37.40
  -3  -3  -3  123.89   30.20
   3   3  -3  195.28   32.40
   3  -3   3  132.99   26.10
   3   3  -3  191.48   37.30
   3  -3   3  198.68   37.50
   3   3  -3  167.78   34.00
  -3   3   3  222.18   31.90
   3   3  -3  204.48   27.70
  -3   3   3  172.98   33.30
  -3   3   3  112.19   33.80
  -3  -3   3  138.29   33.50
  -3   3  -3  174.08   32.00
   3   3   3  197.68   34.90
   3  -3  -3  174.08   31.20
  -3   3  -3  128.59   29.90
  -3  -3   3  161.88   33.00
   3  -3  -3  203.68   36.50
   3   3   3  181.98   36.90
  -3   3  -3  339.07   55.39
  -4   3   3  269.37   57.49
  -4  -3  -3  292.17   51.89
  -4  -3  -3  353.96   59.79
  -4  -3  -3  385.36   61.79
   4  -3   3  304.37   53.19
   4   3  -3  360.06   60.49
  -4   3  -3  361.26   62.39
   4  -3  -3  281.47   42.10
   4   3   3  440.66   66.19
   4  -3  -3  259.37   49.70
  -4   3  -3  335.57   53.09
  -4  -3   3  429.16   60.49
  -4  -3   3  371.36   59.39
  -4   3  -3  423.76   55.69
   4   3   3  393.56   57.69
   5  -3   3   67.79   46.10
  -5  -3  -3   -0.30   48.60
   5   3  -3  124.69   58.99
  -5   3   3   54.49   51.59
  -5   3  -3   33.10   35.50
  -5  -3   3   46.40   53.69
   5   3   3   27.80   48.20
  -5   3  -3   56.39   53.09
  -5   3  -3   68.49   41.20
   5  -3  -3   52.69   43.40
   0  -4  -3   39.10   18.70
   0  -4  -3   38.50   14.30
   0   4  -3   54.39   15.50
   0   4   3   33.00   15.70
   0   4  -3   47.70   16.40
   0   4  -3   22.30   14.80
   0   4   3   34.00   14.90
   0   4   3   36.80   18.40
   0  -4   3   20.20   16.80
   0   4   3   34.40   10.40
   0  -4  -3   46.10   18.50
   0  -4   3   48.20   17.20
  -1   4   3  501.75   37.20
  -1  -4  -3  521.75   36.70
  -1  -4  -3  535.55   34.00
  -1  -4  -3  521.05   34.60
   1  -4   3  537.95   41.10
  -1  -4  -3  523.95   41.70
   1   4  -3  538.15   37.50
  -1   4   3  498.55   40.40
   1   4  -3  502.75   37.30
   1   4  -3  516.05   36.70
  -1   4   3  529.15   37.30
   1  -4  -3  503.15   34.50
  -1   4  -3  496.25   36.10
   1   4   3  573.64   37.00
  -1  -4   3  490.05   37.30
  -1   4  -3  497.75   34.00
   1  -4  -3  544.65   36.10
  -1  -4   3  509.65   33.50
   1   4   3  488.75   32.40
  -1   4  -3  505.35   36.70
  -1   4  -3  522.75   37.90
  -1  -4   3  542.15   43.30
   1   4   3  559.54   40.70
  -1   4  -3  549.74   34.70
   1  -4  -3  493.25   42.30
  -1  -4   3  412.76   25.00
   1  -4  -3  485.05   29.80
  -2   4   3  382.46   36.50
   2   4  -3  337.07   33.80
   2   4  -3  362.26   38.10
   2  -4   3  343.97   38.40
  -2  -4  -3  318.87   40.50
  -2   4   3  375.96   38.60
   2   4  -3  377.16   38.10
  -2   4   3  318.17   42.40
   2   4  -3  367.06   31.90
  -2  -4  -3  373.16   38.60
  -2  -4  -3  329.47   35.70
   2  -4   3  377.46   42.20
   2  -4  -3  289.87   39.50
  -2   4  -3  354.26   34.60
  -2   4  -3  379.26   39.80
   2   4   3  343.57   38.80
   2   4   3  355.56   35.30
   2  -4  -3  319.77   38.70
  -2  -4   3  342.77   34.40
  -2   4  -3  330.27   42.90
  -2  -4   3  276.57   40.60
   2  -4  -3  348.87   34.50
   2   4   3  398.76   39.60
  -2  -4   3  323.47   32.20
  -3  -4  -3   83.29   27.40
  -3  -4  -3  108.29   34.90
   3   4  -3  168.38   28.50
   3   4  -3  147.59   32.70
  -3   4   3  144.59   40.30
   3   4  -3  113.59   32.30
  -3   4   3  111.29   33.50
  -3  -4  -3  126.99   33.40
   3  -4   3  114.89   32.20
   3   4  -3  146.39   27.10
  -3   4   3  174.58   30.30
   3  -4   3  149.59   30.00
   3  -4  -3  107.29   33.30
  -3  -4   3  100.19   33.30
  -3   4  -3   73.79   29.50
   3   4   3  128.89   33.20
  -3  -4   3  128.49   32.20
   3   4   3  135.19   32.60
  -3   4  -3  157.28   32.00
  -3   4  -3   87.19   38.70
   3  -4  -3  132.59   30.00
  -4  -4  -3  127.19   42.60
  -4   4   3  120.89   48.50
  -4   4   3  103.59   29.60
  -4  -4  -3  149.39   44.90
   4   4  -3  132.39   43.40
   4  -4   3   23.10   34.90
  -4   4  -3  138.49   38.30
   4   4   3  107.59   38.30
   4   4   3  221.48   47.90
  -4   4  -3  123.89   53.39
  -4   4  -3  161.48   40.80
  -4  -4   3   81.99   42.20
  -4  -4   3   43.00   38.00
   4  -4  -3   69.69   29.50
   5  -4   3   52.99   48.80
   5   4  -3   91.39   53.49
  -5  -4  -3   89.79   51.29
  -5   4   3   75.09   55.19
  -5   4  -3  155.58   62.29
   5  -4  -3  116.19   49.20
   5   4   3   72.19   53.19
  -5   4  -3  172.48   50.39
  -5  -4   3   61.69   59.09
  -5   4  -3  115.99   49.20
   0   5  -3   54.39   19.50
   0  -5  -3   41.20   16.70
   0  -5  -3    3.90   17.70
   0   5  -3   48.30   17.00
   0   5   3   65.39   21.20
   0   5   3   62.29   19.00
   0   5  -3   55.69   19.50
   0  -5   3   26.60   19.70
   0   5   3   31.10   16.70
   0  -5  -3   70.59   21.40
   0  -5   3   26.60   17.70
   0   5   3   58.49   13.20
   1   5  -3  198.78   31.00
  -1   5   3  181.68   29.90
   1   5  -3  164.18   28.70
  -1  -5  -3  144.09   24.00
   1  -5   3  163.28   28.60
  -1   5   3  132.09   26.10
   1  -5   3  176.08   21.20
   1   5  -3  177.58   30.60
  -1   5   3  203.88   31.50
  -1  -5  -3  170.68   29.40
  -1  -5  -3  167.58   24.30
  -1  -5  -3  100.39   25.40
   1  -5  -3  176.38   30.80
  -1   5  -3  160.28   24.40
   1  -5  -3  147.79   25.90
   1   5   3  142.49   20.70
  -1  -5   3  136.49   25.90
  -1   5  -3  108.79   21.10
  -1   5  -3  116.69   22.80
   1   5   3  154.58   23.90
  -1   5  -3  121.79   23.80
  -1  -5   3  168.98   29.60
   1  -5  -3  153.18   26.40
   1  -5  -3  170.68   23.20
  -1  -5   3  182.18   25.70
   1   5   3   91.39   24.20
  -2   5   3  789.22   64.79
   2  -5   3  736.43   56.79
  -2  -5  -3  746.53   53.59
   2   5  -3  745.53   52.39
  -2  -5  -3  862.81   62.19
   2   5  -3  749.92   55.79
   2   5  -3  724.03   53.59
  -2  -5  -3  699.53   43.70
  -2   5   3  874.81   55.49
   2  -5   3  775.02   59.79
  -2  -5  -3  794.42   52.49
  -2   5   3  714.33   53.09
  -2   5  -3  755.32   49.70
   2  -5  -3  810.82   61.09
  -2  -5   3  642.24   60.19
  -2   5  -3  616.84   57.19
   2   5   3  735.83   57.29
   2   5   3  815.62   52.59
  -2  -5   3  725.03   46.10
  -2   5  -3  735.33   56.29
   2  -5  -3  698.03   53.59
  -2  -5   3  623.64   48.80
   3  -5   3  458.25   52.29
  -3   5   3  465.65   70.29
   3   5  -3  469.75   55.79
  -3  -5  -3  422.76   60.29
   3  -5   3  553.04   63.09
  -3   5   3  484.95   53.69
  -3  -5  -3  412.46   51.39
  -3  -5  -3  509.95   56.99
  -3   5   3  457.35   49.10
   3   5  -3  484.35   52.19
  -3  -5   3  441.06   50.79
   3  -5  -3  528.05   60.79
  -3  -5   3  529.05   61.99
   3   5   3  505.65   54.69
  -3   5  -3  458.95   67.79
  -3   5  -3  511.35   52.59
  -3   5  -3  478.85   53.99
   3   5   3  400.16   54.59
   3  -5  -3  390.06   52.89
  -4  -5  -3  260.07   56.39
  -4   5   3  113.99   55.59
  -4   5   3  181.58   36.60
   4  -5   3  240.98   52.39
  -4  -5  -3  188.58   50.29
   4   5  -3  265.17   55.99
  -4  -5   3  311.27   58.69
   4   5   3  285.47   56.29
  -4   5  -3  199.18   46.00
   4   5   3  229.68   46.40
  -4   5  -3  395.86   61.59
   4  -5  -3  264.77   45.60
   4  -5  -3  172.38   48.50
  -4   5  -3  262.77   64.79
   0   6  -3 1285.27   70.29
   0   6   3 1329.17   73.39
   0   6  -3 1421.06   69.89
   0  -6   3 1368.06   75.09
   0  -6  -3 1326.47   74.49
   0  -6  -3 1407.26   72.59
   0   6  -3 1434.26   73.99
   0  -6  -3 1379.46   69.99
   0  -6   3 1269.07   69.29
   0   6   3 1463.05   71.49
   0   6   3 1388.76   63.99
   0   6   3 1231.68   63.89
  -1  -6  -3   56.79   22.70
  -1   6   3   89.89   24.70
   1  -6   3   56.69   16.90
   1   6  -3   50.59   22.60
  -1  -6  -3   66.89   27.30
  -1   6   3   96.69   26.00
  -1   6   3   81.39   25.20
   1  -6   3   44.20   25.90
  -1  -6  -3   51.49   22.50
   1   6  -3   80.59   25.20
   1   6  -3   74.09   25.20
   1  -6  -3   77.79   24.10
  -1   6  -3   67.19   23.60
   1   6   3   72.29   18.70
  -1   6  -3   93.49   21.50
   1   6   3   53.39   20.90
   1  -6  -3   77.89   18.20
   1   6   3   65.39   26.20
   1   6   3   68.19   19.30
   1  -6  -3  122.59   31.80
  -1  -6   3   47.90   25.80
  -1  -6   3   61.89   24.70
   1  -6  -3   75.59   21.40
  -1   6  -3   68.19   24.60
  -1   6  -3   90.59   24.40
   2   6  -3  238.88   41.80
  -2  -6  -3  223.88   35.70
   2   6  -3  178.38   33.20
  -2  -6  -3  249.58   41.50
  -2  -6  -3  198.38   38.70
  -2   6   3  114.99   29.60
   2  -6   3  215.98   38.60
   2   6  -3  319.77   45.30
  -2   6   3  233.08   37.20
  -2  -6  -3  214.28   32.70
  -2   6   3  248.48   44.60
   2  -6   3  250.77   40.50
   2  -6  -3  180.48   33.40
  -2  -6   3  241.08   35.20
  -2   6  -3  148.39   37.70
   2   6   3  213.78   37.20
  -2   6  -3  217.98   37.50
  -2  -6   3  280.47   43.20
  -2   6  -3  265.37   38.80
   2   6   3  230.98   38.60
   2  -6  -3  228.08   40.30
  -3  -6  -3  107.29   36.00
   3  -6   3  142.49   37.80
   3   6  -3  111.29   35.50
  -3   6   3  144.39   33.60
   3  -6   3   79.99   34.90
  -3   6   3  104.99   33.70
  -3  -6  -3   31.50   36.50
  -3   6   3  182.08   48.70
  -3   6  -3   99.89   45.70
  -3   6  -3  109.29   34.30
   3   6   3  108.69   33.80
  -3   6  -3  148.79   36.60
   3   6   3  117.39   37.50
   3  -6  -3   48.70   30.40
  -3  -6   3  182.08   44.70
   3  -6  -3   10.40   32.30
  -4  -6  -3  -31.20   40.50
   4   6  -3   41.60   41.90
  -4   6   3   -2.50   25.70
   4  -6   3   -1.60   36.40
  -4   6   3  -29.70   46.10
   4   6   3   26.50   38.80
   4  -6  -3   15.40   34.70
  -4   6  -3   43.60   36.20
  -4   6  -3    7.30   34.80
   4  -6  -3   48.50   35.30
  -4   6  -3  -16.10   52.79
   4   6   3    8.80   36.20
  -4  -6   3  -51.39   38.60
   0   7   3  -33.10   23.20
   0   7  -3   29.40   23.80
   0   7   3    8.40   17.60
   0  -7   3  -11.70   23.70
   0   7   3   11.50   18.20
   0   7  -3  -15.00   20.30
   0   7  -3   -3.10   23.80
   0  -7  -3   -8.30   26.60
   0  -7  -3   15.70   24.00
   0   7   3    9.10   22.50
   0  -7   3   27.90   24.00
   0  -7  -3   34.30   39.00
  -1   7   3  364.66   44.60
   1   7  -3  245.18   39.10
   1   7  -3  301.97   44.20
  -1   7   3  252.97   43.40
  -1  -7  -3  276.17   43.40
   1  -7   3  345.07   52.19
  -1   7   3  350.06   49.40
  -1  -7  -3  342.07   51.49
  -1  -7  -3  246.48   39.70
   1   7  -3  257.07   42.10
   1   7   3  249.48   35.10
   1  -7  -3  313.77   51.59
   1  -7  -3  346.17   35.10
  -1  -7   3  269.37   41.40
  -1  -7   3  263.17   41.90
   1  -7  -3  302.07   39.10
  -1   7  -3  268.67   42.30
   1   7   3  392.56   50.59
   1   7   3  292.17   37.40
  -1   7  -3  343.97   48.50
  -1   7  -3  278.67   42.10
   1   7   3  352.96   43.10
  -2   7   3  844.02   75.39
  -2   7   3  864.21   65.79
  -2  -7  -3  771.02   69.69
   2   7  -3  846.72   66.79
   2   7  -3  779.52   63.69
   2   7  -3  737.13   62.19
  -2   7   3  750.22   62.49
   2  -7   3  653.33   65.29
   2  -7   3  806.82   69.29
  -2   7  -3  632.94   64.19
  -2   7  -3  821.02   68.79
  -2  -7   3  800.52   70.99
   2   7   3  810.52   66.99
  -2  -7   3  786.12   60.69
  -2   7  -3  660.33   57.99
   2  -7  -3  845.92   72.99
   2  -7  -3  718.93   63.49
   2   7   3  727.53   56.99
  -3   7   3   61.19   37.20
   3   7  -3   62.79   34.40
   3  -7   3   74.79   38.10
   3  -7   3   40.80   36.50
  -3   7   3   -2.80   27.30
  -3  -7  -3   45.50   37.90
  -3   7   3   42.40   45.80
   3   7   3   25.50   34.90
   3  -7  -3   21.10   33.60
   3  -7  -3   63.79   37.90
   3   7   3  120.69   36.20
  -3  -7   3   99.09   41.30
  -3   7  -3   73.29   42.90
  -3   7  -3   25.70   30.00
  -3   7  -3   70.19   35.50
   4  -7   3  350.46   65.99
   4   7  -3  532.85   77.09
  -4   7   3  494.65   66.19
  -4  -7  -3  654.93   87.09
  -4   7   3  494.05   88.09
   4  -7  -3  377.16   64.09
  -4   7  -3  495.45   74.49
   4   7   3  587.84   72.99
  -4   7  -3  465.35   69.69
  -4  -7   3  526.95   78.19
   4  -7  -3  525.95   85.09
   4   7   3  422.26   65.99
  -4   7  -3  542.75   87.29
   0   8   3  534.75   54.79
   0   8   3  367.86   40.90
   0   8  -3  513.55   58.49
   0  -8  -3  499.25   59.99
   0  -8  -3  568.54   55.19
   0   8   3  439.26   54.29
   0   8  -3  506.75   52.09
   0   8  -3  470.85   52.99
   0  -8   3  514.85   52.59
   0  -8   3  506.95   58.89
   1   8  -3  236.38   39.40
  -1   8   3  379.96   53.99
   1   8  -3  235.78   41.20
  -1   8   3  272.97   43.70
  -1  -8  -3  321.87   53.49
  -1  -8  -3  236.78   40.30
   1  -8   3  104.79   38.40
   1   8  -3  241.68   41.40
   1  -8  -3  219.98   44.60
   1   8   3  166.28   36.80
  -1   8  -3  307.07   52.69
  -1   8  -3  256.77   45.30
  -1  -8   3  227.58   43.20
   1  -8  -3  246.28   36.30
  -1  -8   3  217.98   42.50
  -1   8  -3  214.98   39.50
   1   8   3  273.47   39.60
   2   8  -3   99.49   34.50
  -2   8   3  102.69   37.20
  -2  -8  -3   80.09   37.70
   2   8  -3  125.29   38.80
   2   8  -3  130.49   36.40
  -2   8   3  141.29   40.90
   2  -8   3   64.49   37.10
  -2   8   3   82.79   33.90
   2  -8   3  103.39   39.30
   2  -8  -3  108.29   33.80
   2   8   3   32.30   26.70
  -2   8  -3  156.68   39.10
  -2  -8   3  249.58   42.00
   2   8   3  124.09   38.80
  -2   8  -3   83.89   33.00
   2  -8  -3   80.89   39.60
  -2  -8   3   84.09   39.20
  -3   8   3   68.79   53.59
  -3  -8  -3   46.20   44.10
   3  -8   3   64.39   40.90
  -3   8   3   95.59   37.70
   3   8  -3   71.39   38.20
   3  -8   3   53.79   43.10
   3  -8  -3  173.38   48.60
  -3   8  -3   67.09   37.40
   3   8   3  116.69   43.80
   3  -8  -3   69.39   42.30
  -3  -8   3  114.69   48.90
  -3   8  -3   72.79   38.00
   3   8   3  110.29   41.20
   4  -8   3  198.78   56.39
   4   8  -3   51.49   46.90
  -4   8   3   61.39   67.39
  -4  -8  -3   88.69   51.59
  -4   8   3   42.10   39.50
  -4   8  -3   71.29   40.40
  -4  -8   3  120.69   57.59
   4  -8  -3   93.79   70.79
   4   8   3  117.09   49.00
   4  -8  -3   61.89   47.00
  -4   8  -3  132.99   50.79
   0   9   3  252.97   47.10
   0   9   3  261.57   45.30
   0   9  -3  316.07   53.09
   0  -9   3  215.28   46.50
   0   9  -3  270.77   44.80
   0   9  -3  285.87   49.40
   0  -9  -3  264.97   50.29
   0  -9   3  336.77   50.79
   0  -9  -3  197.38   39.30
  -1   9   3   60.89   42.70
  -1  -9  -3   85.49   33.60
   1   9  -3    2.70   27.80
  -1   9   3   70.89   34.40
  -1  -9  -3   18.40   35.10
   1  -9   3   58.39   37.50
   1   9  -3   70.59   35.90
   1   9  -3  120.89   35.10
  -1   9  -3   58.69   30.60
   1   9   3   82.49   32.50
  -1   9  -3   34.30   35.90
  -1  -9   3   46.50   35.90
   1  -9  -3   64.39   41.30
  -1  -9   3   56.49   35.40
   1   9   3   48.80   32.00
  -1   9  -3   14.00   30.60
  -2   9   3  310.47   52.19
   2  -9   3  285.47   54.69
   2   9  -3  259.97   49.50
   2   9  -3  252.97   50.69
  -2  -9  -3  317.87   54.99
   2  -9   3  225.38   49.90
   2   9   3  247.58   56.39
  -2  -9   3  275.87   48.10
   2   9   3  320.77   53.89
  -2   9  -3  245.98   52.09
   2  -9  -3  265.77   56.19
  -2  -9   3  339.57   58.29
  -2   9  -3  322.17   52.79
  -3  -9  -3   40.60   46.80
   3  -9   3   16.50   42.10
   3  -9   3   96.69   46.20
   3   9  -3   48.60   40.10
  -3   9   3   33.70   37.40
   3   9   3   -5.60   43.60
   3  -9  -3  126.09   52.09
  -3  -9   3   58.09   49.60
  -3   9  -3   35.80   45.00
  -3   9  -3   72.79   40.00
   0  10  -3  370.96   58.99
   0 -10  -3  232.68   46.90
   0  10   3  167.08   47.30
   0  10  -3  277.07   48.10
   0 -10   3  294.87   54.19
   0  10  -3  312.27   54.49
   0 -10  -3  285.97   53.19
  -1  10   3   17.20   35.40
   1  10  -3   10.30   32.00
   1 -10   3  -12.80   37.80
   1  10  -3   49.30   33.50
   1  10  -3   31.10   40.30
  -1 -10  -3  -33.80   33.10
  -1 -10  -3    1.20   36.80
   1 -10  -3  -25.30   37.00
  -1  10  -3   21.70   36.40
  -1 -10   3   40.90   41.40
  -1  10  -3  -35.60   35.50
   1  10   3  -29.70   34.70
  -1  10  -3  -25.10   29.60
  -1 -10   3   36.00   39.30
   2  10  -3   -9.10   34.70
   2 -10   3  100.99   49.70
   2 -10   3  -85.99   33.90
  -2  10   3    0.90   35.10
  -2 -10  -3  -40.40   40.10
   2  10  -3  -51.49   36.50
  -2  10  -3  -30.60   41.50
  -2  10  -3  -39.00   35.40
  -2 -10   3   20.60   42.50
  -2 -10   3  -20.00   35.90
   2  10   3  -12.80   36.50
   2 -10  -3   86.29   49.20
   3  10  -3   61.39   40.70
  -3 -10  -3  -23.10   49.40
  -3  10   3   15.40   40.20
   3 -10   3  -13.20   44.70
   3 -10   3   51.19   50.39
  -3 -10   3   84.69   52.59
  -3  10  -3   18.30   39.60
  -3  10  -3  -31.80   43.00
   3 -10  -3  126.09   53.29
   3  10   3  135.89   52.99
   0 -11   3  326.77   61.19
   0  11  -3  266.07   53.69
   0  11  -3  361.46   59.49
   0  11  -3  324.87   66.19
   0 -11  -3  322.87   63.49
   0  11   3  323.47   62.69
   1 -11   3  152.88   52.09
  -1  11   3  175.98   53.39
   1  11  -3  206.98   47.50
  -1 -11  -3  169.28   50.39
  -1 -11  -3  116.19   49.70
   1  11  -3  204.18   57.19
  -1  11  -3  223.78   52.39
   1  11   3  231.88   50.79
  -1 -11   3  146.39   51.99
  -1  11  -3  339.47   60.39
   1 -11  -3  221.08   60.99
  -1  11  -3  201.08   58.49
  -1 -11   3  171.68   55.09
   2  11  -3  -40.80   42.30
   2 -11   3   83.29   52.39
  -2  11   3   36.60   45.30
   2 -11   3    3.60   45.60
  -2 -11  -3   64.19   50.19
   2  11  -3   -7.90   36.10
   2  11   3  100.79   49.10
  -2 -11   3   24.80   46.60
  -2  11  -3   99.99   56.79
  -2  11  -3   64.89   42.30
   2 -11  -3  -34.30   48.80
   0  12  -3  324.27   66.19
   0 -12  -3  160.28   59.59
   0 -12   3  175.68   61.59
   0  12   3  273.97   61.19
   0  12  -3  239.78   62.19
   1  12  -3   83.89   52.79
  -1 -12  -3   75.19   51.99
   1 -12   3   43.10   48.20
   1  12  -3  -48.80   43.90
  -1  12   3  -12.80   50.49
   1 -12  -3   -5.70   51.29
  -1  12  -3   63.49   54.89
  -1  12  -3   24.40   49.20
  -1 -12   3   47.20   51.79
   1  12   3   47.90   43.60
  -1  12  -3   78.69   49.10
   0   0   4  632.84   29.70
   0   0  -4  609.44   26.40
   0   0  -4  654.83   32.50
   0   0  -4  608.74   30.60
   0   0  -4  594.24   31.20
  -1   0  -4  733.63   32.70
  -1   0  -4  716.93   32.70
  -1   0  -4  718.93   38.50
   1   0  -4  737.73   38.10
  -1   0   4  723.93   40.50
   1   0   4  718.33   37.80
   1   0  -4  710.63   36.90
  -1   0  -4  745.63   40.20
  -1   0  -4  723.33   35.00
   1   0  -4  726.93   37.60
  -1   0   4  700.93   35.90
  -1   0   4  730.13   37.60
  -2   0  -4 2138.79   91.79
  -2   0   4 2235.18   94.99
   2   0  -4 2272.17   94.09
  -2   0   4 2312.97   96.09
  -2   0  -4 2155.18   90.99
   2   0  -4 2168.28   97.39
   2   0  -4 2188.68   97.89
  -2   0   4 2272.37   86.39
  -2   0  -4 2178.08   95.59
   2   0   4 2195.58   98.29
  -2   0  -4 2354.56  102.99
  -2   0   4 2176.18   99.89
   3   0  -4   15.10   15.30
   3   0   4  -17.60   16.80
  -3   0  -4  -22.90   21.30
  -3   0   4   -8.30   15.80
  -3   0   4  -11.10   22.90
   3   0  -4   24.50   19.60
   3   0  -4    3.90   20.70
   3   0   4   -4.90   20.20
   3   0  -4   17.90   11.60
  -3   0  -4   -2.80   16.50
   4   0   4  201.58   45.60
   4   0   4  118.49   33.80
  -4   0   4  226.28   49.60
   4   0  -4  248.68   48.50
  -4   0  -4  158.58   46.60
  -4   0  -4  240.38   39.60
   5   0  -4   98.89   49.99
   5   0   4   52.89   40.50
   5   0   4   46.50   44.10
  -5   0  -4  184.68   59.79
  -5   0  -4   97.99   42.60
  -5   0   4  129.59   56.19
   0   1  -4  310.97   23.80
   0  -1  -4  333.27   25.70
   0   1   4  332.67   25.30
   0  -1  -4  281.37   22.90
   0   1  -4  285.97   20.60
   0  -1  -4  317.67   19.90
   0   1  -4  304.67   19.20
   0   1   4  317.97   23.90
   0   1  -4  338.67   24.90
   0   1  -4  310.57   21.90
   0  -1  -4  316.57   19.70
   1  -1   4  162.98   16.60
   1   1  -4  135.09   19.40
   1   1  -4  113.49   16.70
  -1  -1  -4  124.09   15.20
  -1   1   4  135.79   12.90
  -1  -1  -4  125.69   20.70
   1  -1   4  126.79   18.50
  -1  -1  -4  118.69   16.90
  -1   1   4   98.09   17.60
  -1   1   4  159.78   25.90
   1   1  -4  148.99   19.20
  -1  -1  -4  117.39   17.60
  -1   1  -4  135.99   14.40
  -1   1  -4  146.79   20.60
  -1  -1   4  122.19   18.30
   1  -1  -4  115.69   18.90
   1   1   4  160.38   20.10
   1  -1  -4  130.09   19.40
   1  -1  -4  151.88   17.90
  -1  -1   4  129.89   16.70
  -1  -1   4  151.28   19.30
   1   1   4  138.49   21.90
  -1   1  -4  133.79   22.00
   1  -1  -4  133.99   21.80
  -2  -1  -4  989.20   53.09
   2   1  -4 1002.60   55.79
  -2   1   4  958.30   53.49
  -2  -1  -4  922.41   51.39
  -2  -1  -4 1011.50   58.59
  -2   1   4  919.31   49.80
  -2   1   4 1117.29   62.79
   2  -1   4  936.41   56.79
   2  -1   4  972.70   45.10
   2   1  -4 1094.39   58.29
  -2   1   4  969.40   46.10
   2   1  -4  948.71   50.59
   2  -1  -4 1029.00   57.19
   2   1   4 1057.69   57.09
  -2  -1   4 1045.30   58.79
  -2   1  -4  977.20   54.79
  -2   1  -4 1123.19   60.99
   2   1   4 1003.90   56.69
  -2  -1   4  971.90   54.99
  -2   1  -4 1036.80   51.59
   2  -1  -4  997.40   55.89
  -2   1  -4  994.30   45.00
   2  -1  -4 1015.10   53.79
  -2  -1   4 1026.50   52.69
  -2   1  -4 1034.80   52.69
   3  -1   4  151.98   32.80
  -3  -1  -4  237.98   33.40
   3   1  -4  238.18   38.90
  -3   1   4  238.28   44.60
   3   1  -4  209.88   36.30
  -3   1   4  231.08   27.40
  -3  -1  -4  239.48   40.60
  -3   1   4  226.98   33.30
   3   1  -4  226.28   28.00
   3   1  -4  196.88   28.70
  -3  -1  -4  200.48   34.00
  -3   1   4  206.68   33.20
   3  -1  -4  263.07   34.10
  -3   1  -4  225.88   33.70
  -3  -1   4  228.28   38.10
   3  -1  -4  150.98   32.90
  -3   1  -4  274.77   47.90
   3   1   4  235.28   39.60
  -3  -1   4  261.97   43.10
   3   1   4  212.48   38.00
  -3  -1   4  208.58   32.40
   3  -1  -4  219.98   37.70
  -3   1  -4  215.78   36.60
  -4  -1  -4  239.18   41.70
   4   1  -4  300.57   53.29
  -4  -1  -4  287.27   54.09
  -4   1   4  361.56   62.09
   4  -1   4  292.07   51.69
  -4  -1   4  299.97   56.59
   4   1   4  347.87   55.89
  -4  -1   4  301.87   49.60
  -4   1  -4  332.37   60.49
   4  -1  -4  331.87   53.29
   4   1   4  363.66   57.09
   5  -1   4   65.19   44.00
   5   1  -4  -13.40   43.50
  -5  -1  -4   -1.20   48.80
  -5   1   4   68.79   52.89
   5  -1   4  143.09   48.00
   5   1   4  181.78   60.79
  -5   1  -4  132.19   57.29
  -5  -1   4   63.29   55.29
  -5   1  -4   94.99   40.40
   5   1   4   86.99   50.79
   5  -1  -4   30.20   43.30
   0  -2  -4 1744.83   67.59
   0   2  -4 1681.53   62.49
   0   2  -4 1703.03   66.69
   0  -2  -4 1740.03   70.29
   0   2   4 1798.62   70.29
   0   2  -4 1670.63   69.39
   0  -2  -4 1687.03   69.29
   0   2   4 1695.13   70.09
   0   2  -4 1677.73   68.59
   0  -2   4 1658.53   68.89
   0   2   4 1639.14   66.49
   1   2  -4 1832.82   77.09
   1  -2   4 1763.72   77.49
  -1   2   4 1847.12   75.69
  -1   2   4 1786.02   72.29
  -1  -2  -4 1902.61   75.39
  -1  -2  -4 1891.41   77.59
   1   2  -4 1901.81   77.09
  -1   2   4 1820.12   80.69
  -1  -2  -4 1934.21   80.09
   1   2  -4 1852.01   76.09
   1  -2   4 1910.81   75.69
   1  -2  -4 1955.80   77.69
  -1   2  -4 1573.64   76.49
   1  -2  -4 1904.71   73.19
   1  -2  -4 1790.12   78.79
   1   2   4 1801.52   73.39
  -1   2  -4 1739.93   69.69
   1   2   4 1857.51   78.79
  -1  -2   4 1678.23   72.89
   1  -2  -4 1735.43   73.79
  -1   2  -4 1760.32   70.69
  -1  -2   4 2004.20   81.19
  -1  -2   4 1812.22   73.39
  -1   2  -4 1867.41   77.69
   1   2   4 1788.12   73.39
  -2   2   4 1400.76   68.29
  -2  -2  -4 1380.16   70.49
  -2  -2  -4 1414.86   68.39
  -2   2   4 1515.25   78.09
   2   2  -4 1313.47   59.19
   2  -2   4 1342.77   63.09
   2  -2   4 1500.65   74.69
   2   2  -4 1431.26   65.49
  -2   2   4 1439.76   63.19
  -2  -2  -4 1515.35   74.49
  -2   2   4 1360.26   61.99
   2   2  -4 1407.76   71.59
   2   2  -4 1418.26   71.39
   2   2   4 1399.86   71.39
  -2  -2   4 1400.76   72.59
   2  -2  -4 1408.96   69.79
   2  -2  -4 1424.16   70.19
  -2   2  -4 1383.76   74.49
   2   2   4 1394.76   66.09
   2   2   4 1457.45   70.59
  -2  -2   4 1490.05   68.49
   2  -2  -4 1280.47   68.09
  -2   2  -4 1427.36   70.19
  -2   2  -4 1389.06   64.69
  -2  -2   4 1498.65   72.39
  -2   2  -4 1251.77   64.49
  -3   2   4    7.50   24.50
   3   2  -4    9.50   23.40
   3   2  -4    9.10   16.80
  -3  -2  -4   -8.50   19.70
   3   2  -4   29.00   16.30
   3  -2   4   -5.80   13.50
  -3   2   4    0.80   12.90
   3  -2   4  -12.70   20.60
  -3  -2  -4  -23.90   17.80
  -3   2   4   28.30   20.80
  -3   2   4   11.20   15.20
   3   2  -4   -7.00   17.60
  -3  -2  -4   -0.90   24.70
  -3   2  -4   27.40   21.30
  -3  -2   4  -14.00   23.60
  -3  -2   4  -16.40   21.00
  -3   2  -4  -14.80   17.70
   3   2   4    6.40   21.50
  -3   2  -4   14.00   27.30
   3   2   4   12.50   23.70
   3  -2  -4   32.30   20.90
   3  -2  -4  -36.50   22.30
  -4  -2  -4  209.68   41.70
   4   2  -4  154.28   42.80
  -4  -2  -4  108.59   45.10
  -4  -2  -4  170.98   36.90
  -4   2   4  177.68   47.80
   4  -2   4  115.89   38.60
  -4   2  -4  187.08   39.90
  -4  -2   4  201.68   49.99
   4   2   4  179.68   46.40
   4   2   4  170.28   40.50
   4  -2  -4  142.39   42.10
  -4   2  -4  111.09   35.90
   4  -2  -4  162.58   33.10
  -4  -2   4  139.89   37.50
  -4   2  -4  259.37   55.59
   5  -2   4   28.90   34.90
  -5   2   4   -6.00   42.80
   5  -2   4  -46.50   40.40
  -5  -2  -4   11.10   45.60
   5   2  -4  162.98   56.89
  -5   2  -4   45.70   51.09
   5  -2  -4   -4.40   41.90
   5   2   4  -62.29   40.90
  -5  -2   4   14.70   45.80
   0   3  -4 3529.45  128.79
   0   3   4 3479.75  131.19
   0   3  -4 3445.16  131.19
   0  -3   4 3631.04  135.79
   0   3  -4 3459.85  132.89
   0   3  -4 3548.94  129.89
   0  -3  -4 3362.26  133.59
   0   3   4 3568.74  124.89
   0  -3   4 3364.46  132.99
   0   3   4 3567.54  134.69
   0  -3  -4 3500.55  134.69
   0   3   4 3510.75  133.89
   0  -3  -4 3479.25  132.19
   1   3  -4  138.39   17.60
  -1   3   4   87.39   21.80
   1   3  -4  144.69   24.00
  -1   3   4  146.39   23.30
  -1   3   4   96.69   16.60
  -1  -3  -4  136.29   23.40
   1   3  -4  140.39   23.60
  -1  -3  -4  110.59   19.20
   1   3  -4  173.48   25.40
  -1  -3  -4  138.79   19.70
  -1  -3  -4  162.48   23.30
   1  -3   4  169.48   26.40
  -1   3  -4  132.69   18.30
   1  -3  -4  145.49   19.20
  -1  -3   4  157.78   19.70
  -1   3  -4  125.59   23.40
  -1  -3   4   92.59   17.70
   1  -3  -4  144.39   23.80
  -1   3  -4  155.68   26.10
  -1  -3   4  145.39   24.20
   1  -3  -4  182.98   29.20
  -1   3  -4  148.29   19.80
   1  -3  -4  122.89   20.30
   1   3   4  156.88   21.10
   1   3   4  125.89   21.90
  -1   3  -4  145.49   24.50
   1   3   4  119.99   21.30
   2  -3   4 1265.87   62.39
  -2   3   4 1187.68   55.09
   2   3  -4 1165.18   65.39
   2   3  -4 1271.57   67.49
  -2   3   4 1325.17   75.39
   2  -3   4 1206.78   68.19
  -2  -3  -4 1320.57   68.09
   2   3  -4 1236.28   60.29
  -2  -3  -4 1297.57   65.39
  -2   3   4 1225.88   60.89
  -2   3   4 1301.87   65.09
  -2  -3  -4 1204.68   68.49
   2   3  -4 1193.38   56.69
   2  -3  -4 1307.77   66.99
   2  -3  -4 1246.48   65.19
  -2   3  -4 1181.28   70.59
  -2   3  -4 1269.17   61.19
  -2  -3   4 1209.68   63.39
   2  -3  -4 1326.27   68.49
  -2  -3   4 1174.08   70.09
   2   3   4 1209.28   62.39
  -2   3  -4 1175.88   65.29
   2   3   4 1280.57   67.69
  -2  -3   4 1164.28   62.19
   2   3   4 1281.47   65.79
  -3  -3  -4   57.79   30.20
   3  -3   4   37.40   18.20
   3  -3   4   56.99   25.90
   3   3  -4  -13.10   19.50
  -3   3   4   46.20   26.20
  -3  -3  -4    6.10   24.00
   3   3  -4   18.80   25.00
  -3   3   4    3.80   16.10
  -3   3   4   24.50   28.10
  -3  -3  -4  -18.60   19.20
   3   3  -4   14.10   18.20
   3   3  -4   10.00   24.40
  -3  -3   4   27.50   25.30
  -3  -3   4   26.20   27.30
  -3   3  -4   35.00   22.00
   3  -3  -4   42.40   22.00
  -3   3  -4   21.70   29.60
  -3   3  -4   29.20   22.70
   3   3   4   -7.40   25.30
   3   3   4   29.50   25.50
   3  -3  -4   -6.80   25.60
  -4  -3  -4  166.58   48.30
   4  -3   4  155.98   41.30
  -4   3   4   87.89   43.60
  -4  -3  -4   82.59   36.80
  -4  -3  -4  136.49   36.20
   4   3  -4  146.09   45.50
  -4   3  -4  169.48   39.40
  -4  -3   4   96.79   37.60
  -4  -3   4   81.99   41.80
   4  -3  -4  124.59   33.60
  -4   3  -4  135.89   38.10
   4   3   4  114.39   42.70
   4  -3  -4  117.19   40.40
   4   3   4  168.58   42.40
  -4   3  -4  216.28   52.29
   5   3  -4  -25.10   54.49
  -5  -3  -4  198.18   56.99
  -5   3   4   95.69   57.29
   5  -3   4  112.59   50.29
  -5   3  -4  138.59   44.60
  -5  -3   4  176.78   64.69
  -5   3  -4  186.88   54.29
   5  -3  -4  156.08   50.09
  -5   3  -4   58.79   56.99
   5   3   4  183.48   57.29
   0  -4  -4   55.59   19.20
   0   4   4   69.39   19.30
   0   4  -4  107.19   17.80
   0   4  -4   47.60   16.60
   0   4   4   56.19   16.20
   0  -4   4   56.39   19.00
   0  -4  -4   91.19   18.30
   0   4  -4  115.29   20.40
   0   4  -4   50.29   14.60
   0  -4  -4   48.30   17.40
   0   4   4   74.09   17.40
   0  -4   4   44.60   17.50
   0   4   4   52.89   11.10
  -1   4   4  184.78   26.30
  -1   4   4  160.78   26.20
   1   4  -4  165.98   26.10
   1  -4   4  186.08   29.50
  -1  -4  -4  134.39   20.50
  -1   4   4  215.18   32.20
  -1  -4  -4  188.58   32.60
   1   4  -4  193.08   28.30
   1   4  -4  161.78   25.50
  -1  -4  -4  186.08   25.80
  -1  -4  -4  158.18   26.50
   1  -4  -4  134.39   21.20
   1   4   4  169.58   21.60
  -1   4  -4  151.98   22.30
  -1   4  -4  182.88   25.40
  -1  -4   4  111.19   15.30
   1   4   4  176.78   25.80
  -1  -4   4  164.78   27.50
   1  -4  -4  118.19   24.20
  -1  -4   4  136.49   21.60
   1   4   4  185.28   25.00
   1  -4  -4  142.69   21.30
  -1   4  -4  177.08   27.40
  -1   4  -4  107.79   20.60
  -1   4  -4  156.38   23.10
  -1  -4   4  130.09   23.10
   1  -4  -4  152.88   26.20
   2  -4   4  323.37   41.20
  -2   4   4  321.47   46.00
  -2  -4  -4  312.87   36.50
   2   4  -4  399.36   40.30
  -2   4   4  378.86   38.50
   2   4  -4  343.87   34.30
  -2  -4  -4  396.96   40.40
  -2   4   4  358.16   35.20
   2   4  -4  328.77   37.50
   2   4  -4  261.87   32.10
  -2  -4  -4  344.67   42.20
   2  -4   4  289.77   39.20
   2  -4  -4  330.87   34.80
  -2  -4   4  351.76   34.70
  -2   4  -4  383.76   44.30
  -2  -4   4  260.27   32.50
  -2   4  -4  330.37   39.00
  -2   4  -4  335.67   34.00
   2   4   4  405.56   39.00
  -2  -4   4  466.85   47.30
   2  -4  -4  375.86   42.20
   2   4   4  282.77   39.70
   2  -4  -4  417.96   39.90
   3   4  -4  239.68   37.20
  -3   4   4  207.98   36.80
   3   4  -4  332.57   46.80
   3   4  -4  276.67   46.50
  -3   4   4  213.18   37.00
  -3  -4  -4  209.88   36.50
   3  -4   4  263.37   43.30
  -3  -4  -4  202.78   40.40
  -3  -4  -4  255.37   43.90
  -3   4   4  179.88   43.40
   3  -4   4  260.87   41.10
   3   4   4  234.78   39.60
  -3   4  -4  298.87   50.49
   3   4   4  314.47   50.09
   3  -4  -4  244.48   37.90
  -3  -4   4  208.08   41.60
   3  -4  -4  230.68   41.10
  -3   4  -4  191.38   34.60
  -3   4  -4  203.08   37.70
  -3  -4   4  237.38   44.00
  -4   4   4  271.57   64.99
  -4  -4  -4  393.36   64.79
   4  -4   4  527.15   73.19
  -4  -4  -4  291.37   55.49
   4   4  -4  394.06   63.99
  -4  -4  -4  321.67   55.29
  -4  -4   4  332.57   57.69
  -4  -4   4  317.07   56.79
   4   4   4  365.86   54.59
   4  -4  -4  300.87   49.90
   4   4   4  354.46   56.79
  -4   4  -4  333.47   58.19
  -4   4  -4  387.36   66.19
   4  -4  -4  347.17   56.79
  -4   4  -4  350.86   57.49
   5  -4   4  129.09   52.89
  -5   4   4  180.58   66.49
   5   4  -4  224.68   58.59
  -5  -4  -4  101.69   56.59
  -5  -4   4  172.18   62.69
  -5   4  -4  112.09   49.80
  -5   4  -4   80.19   61.09
   5  -4  -4  182.28   57.49
  -5   4  -4  101.99   46.70
   5   4   4  133.99   55.39
   0  -5  -4  157.18   25.40
   0  -5   4  165.68   27.90
   0   5   4  214.68   28.80
   0   5  -4  189.08   28.00
   0   5   4  247.48   33.50
   0  -5  -4  143.59   27.90
   0  -5  -4  215.58   28.30
   0   5  -4  181.48   28.40
   0   5   4  218.28   30.10
   0  -5   4  229.98   30.20
   0   5  -4  171.08   29.40
   0   5   4  193.38   21.10
   1   5  -4  540.45   41.90
  -1  -5  -4  567.04   40.20
  -1  -5  -4  579.34   38.90
  -1  -5  -4  611.44   48.20
   1   5  -4  568.34   43.90
  -1   5   4  520.25   44.60
  -1   5   4  556.44   42.20
   1   5  -4  596.84   43.30
   1  -5   4  544.55   45.80
   1  -5   4  508.45   32.20
  -1  -5  -4  577.04   43.20
  -1   5   4  531.35   43.20
   1  -5  -4  532.25   40.20
  -1   5  -4  568.74   42.90
  -1  -5   4  500.35   43.30
  -1  -5   4  571.34   48.30
   1  -5  -4  587.64   36.60
   1   5   4  496.95   34.90
   1   5   4  539.85   44.70
   1  -5  -4  591.34   38.60
   1  -5  -4  599.24   48.20
  -1   5  -4  539.65   38.80
  -1  -5   4  473.65   36.70
  -1   5  -4  443.86   37.20
  -1   5  -4  640.24   44.90
   1   5   4  566.24   40.30
  -2   5   4  184.38   38.30
  -2  -5  -4  123.19   32.40
   2   5  -4  165.28   31.80
   2  -5   4  111.39   30.70
  -2   5   4  125.39   26.70
  -2  -5  -4  114.59   26.50
   2   5  -4   83.39   24.30
  -2  -5  -4  133.69   28.50
   2  -5   4  139.09   31.60
   2   5  -4  172.28   29.30
  -2   5   4  189.98   32.10
  -2  -5   4  142.89   23.10
   2  -5  -4  106.89   31.20
  -2   5  -4   68.49   29.10
   2   5   4  141.99   27.60
   2   5   4   97.99   29.50
  -2   5  -4  136.29   28.10
   2  -5  -4  108.69   27.10
  -2  -5   4  141.19   28.20
  -2  -5   4  183.58   36.90
  -2   5  -4  109.99   24.60
   3   5  -4  443.16   57.69
  -3  -5  -4  397.76   60.19
  -3   5   4  306.37   43.70
   3  -5   4  338.57   49.50
   3  -5   4  414.96   58.69
  -3   5   4  414.36   51.09
   3   5  -4  373.06   51.89
  -3   5   4  471.75   69.99
  -3  -5  -4  334.57   49.20
  -3  -5  -4  288.17   51.89
   3   5   4  330.17   50.69
  -3   5  -4  373.66   63.89
   3   5   4  373.46   53.49
  -3   5  -4  425.96   52.19
   3  -5  -4  322.27   49.00
  -3   5  -4  374.66   48.20
  -3  -5   4  208.68   47.00
   3  -5  -4  342.37   52.09
  -3  -5   4  341.77   61.39
   4  -5   4   24.00   38.50
   4   5  -4   15.90   37.30
  -4  -5  -4   65.99   41.10
  -4  -5  -4   50.69   40.20
  -4   5   4    4.20   46.80
  -4  -5   4   50.99   43.00
  -4   5  -4   31.90   47.00
   4   5   4   11.70   34.20
   4   5   4   53.29   39.40
   4  -5  -4    3.50   39.10
   4  -5  -4   32.20   31.20
  -4   5  -4    7.50   34.60
  -4   5  -4   93.59   37.30
   0  -6  -4  467.15   46.10
   0  -6   4  444.86   46.50
   0   6   4  440.66   44.00
   0  -6  -4  459.65   40.50
   0   6  -4  474.05   43.20
   0  -6   4  441.76   41.90
   0   6   4  439.46   40.80
   0   6  -4  446.56   43.70
   0   6  -4  432.06   40.10
   0  -6  -4  484.25   43.90
   0   6   4  425.96   31.90
   0   6   4  463.45   41.50
   1   6  -4  953.30   57.79
  -1  -6  -4  842.82   54.19
   1   6  -4  883.21   58.09
   1  -6   4  839.52   61.49
  -1   6   4  842.12   55.39
  -1  -6  -4  767.72   60.29
   1   6  -4  922.01   57.89
   1  -6   4  822.32   44.70
  -1  -6  -4  814.92   55.09
  -1   6   4  744.43   57.09
  -1   6   4  827.82   58.59
   1   6   4  785.42   49.20
  -1  -6   4  815.92   57.99
  -1   6  -4  859.61   59.39
  -1   6  -4  713.53   48.00
   1   6   4  803.82   48.20
   1   6   4  776.02   58.49
   1   6   4  844.12   54.59
   1  -6  -4  827.32   48.90
   1  -6  -4  829.72   64.89
  -1   6  -4  880.41   53.29
   1  -6  -4  812.42   53.39
   1  -6  -4  890.81   50.89
  -1   6  -4  726.93   55.19
  -1  -6   4  773.82   60.89
  -2  -6  -4  156.68   36.60
  -2   6   4  131.29   30.20
  -2   6   4  106.09   30.20
   2  -6   4  118.09   33.70
  -2  -6  -4  106.19   27.70
   2   6  -4  144.09   32.10
   2   6  -4  176.28   31.60
   2   6  -4  144.19   32.10
  -2  -6  -4  165.48   33.20
   2  -6   4  126.59   33.10
  -2   6   4  165.78   40.60
   2  -6  -4  226.28   39.90
  -2   6  -4  166.28   33.60
   2   6   4   93.69   32.10
   2  -6  -4  134.89   36.40
  -2   6  -4  149.29   36.60
   2   6   4  153.08   28.70
  -2   6  -4  204.68   35.90
  -2  -6   4  152.68   39.60
  -2  -6   4  191.08   33.60
  -3   6   4  421.46   73.99
  -3  -6  -4  293.37   52.59
   3  -6   4  237.78   42.80
  -3   6   4  202.78   36.20
   3  -6   4  121.29   39.90
   3   6  -4  389.26   53.69
  -3  -6  -4  237.48   43.40
   3  -6  -4  215.08   44.40
  -3   6  -4  358.26   59.79
  -3  -6   4  297.77   52.19
  -3   6  -4  258.27   41.80
   3   6   4  239.58   41.30
  -3   6  -4  215.08   42.10
   3   6   4  261.37   45.70
   3  -6  -4  359.96   57.29
   4  -6   4  106.69   48.60
  -4  -6  -4   68.89   47.50
   4   6  -4   64.99   43.40
  -4   6   4   59.39   58.59
   4  -6  -4   40.90   35.70
  -4   6  -4  125.29   54.99
   4   6   4  112.89   46.00
  -4   6  -4   64.09   40.80
   4  -6  -4  108.19   47.50
   4   6   4  137.89   46.10
  -4  -6   4   69.79   45.90
  -4   6  -4   18.00   30.30
   0  -7  -4  122.39   35.00
   0   7   4  104.69   30.10
   0   7   4   71.79   23.90
   0   7  -4  146.59   30.10
   0  -7  -4  145.89   31.30
   0   7  -4   88.99   30.60
   0  -7   4  130.69   32.60
   0  -7  -4  106.59   28.10
   0   7   4  124.79   31.20
   0   7  -4  170.48   31.50
   0  -7   4  104.39   28.80
   0   7   4  141.39   23.10
  -1  -7  -4 1007.70   63.69
  -1   7   4  981.00   69.29
   1  -7   4  960.20   70.29
   1   7  -4 1036.70   68.49
  -1  -7  -4 1057.49   65.59
  -1   7   4 1028.50   66.39
  -1   7   4  949.60   67.09
   1   7  -4 1032.60   67.39
  -1  -7  -4 1052.29   72.89
   1   7  -4 1117.29   69.89
   1  -7  -4 1055.69   75.69
   1   7   4  884.81   56.19
  -1  -7   4 1117.79   70.69
  -1  -7   4 1063.09   72.39
   1   7   4  917.91   57.89
   1  -7  -4  997.30   58.59
  -1   7  -4  931.71   62.99
  -1   7  -4 1043.80   67.79
   1   7   4  948.51   69.09
  -1   7  -4  958.80   69.49
   1  -7  -4  939.61   58.29
  -2  -7  -4   22.00   29.50
   2   7  -4   49.99   30.20
  -2   7   4   -6.90   34.60
   2  -7   4  -16.50   28.80
  -2   7   4   43.30   28.30
  -2   7   4   20.60   27.90
   2   7  -4    4.40   25.80
   2   7  -4  -16.60   25.70
   2  -7   4   16.80   30.20
  -2  -7   4   48.00   33.40
  -2   7  -4   21.50   29.00
   2   7   4   49.80   30.80
  -2   7  -4    0.40   22.20
   2   7   4  -23.10   21.00
   2  -7  -4   31.80   32.00
   2  -7  -4   -0.30   24.10
  -2  -7   4   29.50   28.70
  -3   7   4  611.64   90.59
   3  -7   4  508.75   72.69
  -3   7   4  579.04   61.79
   3  -7   4  471.95   65.69
   3   7  -4  537.15   66.99
  -3  -7  -4  547.55   70.79
  -3   7  -4  493.45   79.39
  -3  -7   4  515.75   73.19
   3  -7  -4  556.24   69.49
   3  -7  -4  495.35   69.09
  -3   7  -4  519.05   60.19
  -3   7  -4  414.16   62.59
   3   7   4  509.25   57.89
   3   7   4  518.35   68.49
   4   7  -4  156.68   55.29
  -4   7   4  141.89   66.09
  -4  -7  -4   92.99   49.70
   4  -7   4   54.69   41.80
   4   7   4  141.99   46.20
  -4   7  -4  176.68   65.89
  -4   7  -4  191.98   48.10
   4  -7  -4  121.69   48.90
   4  -7  -4  284.37   57.69
  -4  -7   4  199.58   60.19
  -4   7  -4  154.18   43.70
   4   7   4  222.08   53.29
   0  -8  -4   30.10   27.70
   0  -8   4   41.10   32.60
   0   8  -4  156.18   37.50
   0   8   4  156.88   40.40
   0  -8  -4   81.89   37.00
   0   8   4   91.69   32.60
   0  -8   4   79.29   30.30
   0   8  -4  102.89   30.30
   0   8  -4  117.29   33.70
   0   8   4   88.79   23.50
  -1   8   4  517.95   57.39
  -1  -8  -4  692.73   68.19
   1   8  -4  547.35   55.99
   1   8  -4  712.93   63.39
  -1   8   4  623.24   57.79
  -1  -8  -4  497.65   55.99
   1  -8   4  541.55   61.29
   1   8  -4  667.33   62.19
  -1   8   4  613.04   63.39
  -1   8  -4  519.45   58.09
  -1  -8   4  525.15   60.59
   1   8   4  517.55   47.10
  -1  -8   4  567.74   59.59
   1   8   4  563.74   60.89
  -1   8  -4  624.34   55.79
   1  -8  -4  635.34   51.09
   1  -8  -4  630.24   67.49
  -1   8  -4  519.75   61.79
   2   8  -4   50.39   33.00
  -2  -8  -4   22.90   33.30
  -2   8   4  -16.30   27.00
   2  -8   4   42.10   32.90
   2   8  -4   -1.20   29.60
   2  -8   4   12.70   34.00
   2   8  -4   19.00   30.00
  -2   8   4  -11.60   35.90
  -2  -8   4   30.80   36.10
   2  -8  -4   32.60   35.10
   2   8   4    8.50   33.50
  -2   8  -4   14.00   29.00
  -2   8  -4   32.20   31.80
  -2  -8   4   35.00   29.20
   2   8   4  -11.40   25.50
   2  -8  -4   38.10   30.60
  -3   8   4  323.67   66.49
  -3  -8  -4  382.46   62.49
   3  -8   4  208.78   52.29
   3  -8   4  253.87   54.09
   3   8  -4  278.77   54.79
  -3   8   4  250.97   50.19
   3  -8  -4  219.88   52.79
   3   8   4  273.87   48.50
  -3  -8   4  169.18   55.39
  -3   8  -4  284.67   53.99
   3   8   4  340.87   54.89
  -3   8  -4  356.66   58.29
   4   8  -4   25.70   47.70
  -4  -8  -4  -49.70   43.50
   4  -8   4   43.60   44.10
  -4   8   4   17.60   64.59
  -4   8  -4   71.79   38.90
  -4  -8   4   -8.50   49.50
   4   8   4   63.29   49.40
   4  -8  -4   62.09   46.60
  -4   8  -4   31.70   45.10
   0   9   4   42.10   32.80
   0  -9   4   -2.30   27.90
   0   9  -4   63.69   35.60
   0  -9   4   23.80   34.20
   0  -9  -4   77.99   38.00
   0  -9  -4   57.09   31.30
   0   9  -4   34.80   30.00
   0   9  -4   21.60   31.30
   1   9  -4   17.30   29.40
   1  -9   4   -3.30   33.50
   1   9  -4   60.39   33.40
  -1  -9  -4   41.90   33.90
   1   9  -4   -7.70   32.60
  -1   9   4   -3.70   32.30
  -1  -9  -4   54.89   36.00
  -1   9  -4  -24.50   26.00
  -1   9  -4   61.79   36.90
  -1   9  -4   66.99   35.80
  -1  -9   4   16.00   34.20
   1   9   4  -34.30   29.10
  -1  -9   4   12.10   34.60
   1  -9  -4  -23.90   31.80
   2  -9   4    3.10   34.20
  -2  -9  -4  -45.00   36.30
   2   9  -4   89.39   40.00
   2  -9   4   87.49   43.60
   2   9  -4   52.29   41.90
   2   9  -4   75.69   36.70
  -2   9   4   26.90   34.40
   2  -9  -4   34.60   42.70
   2   9   4  107.79   43.10
  -2   9  -4   32.70   34.00
  -2  -9   4   61.09   38.50
  -2  -9   4  -40.50   38.70
  -2   9  -4   -3.40   36.50
  -3   9   4  150.48   46.20
  -3  -9  -4  181.18   57.59
   3  -9   4  121.49   46.80
   3   9  -4  118.89   44.20
   3  -9   4  128.49   49.90
  -3  -9   4   37.10   50.79
  -3   9  -4  190.28   51.99
   3  -9  -4  134.49   53.09
  -3   9  -4  127.79   45.70
   3   9   4   84.39   48.80
   0  10  -4   77.89   38.20
   0  10  -4  114.09   45.30
   0 -10  -4  169.28   43.20
   0  10  -4  194.78   46.10
   0 -10   4  130.39   45.50
   0  10   4  145.59   43.30
   0 -10  -4  150.78   46.70
   1  10  -4  200.48   49.80
   1  10  -4  210.58   46.00
  -1  10   4  154.18   47.50
   1 -10   4   99.09   48.00
   1  10  -4  203.48   42.10
  -1 -10  -4  133.09   45.30
  -1 -10  -4   58.69   40.60
   1  10   4  142.69   44.70
  -1  10  -4  259.67   54.09
  -1  10  -4  261.57   51.89
  -1 -10   4  260.77   51.89
  -1  10  -4   92.89   38.60
  -1 -10   4  313.67   55.59
   1 -10  -4  183.48   53.89
   2  10  -4   28.60   38.10
   2 -10   4   99.59   51.29
   2  10  -4    7.40   39.70
  -2  10   4  165.38   49.10
   2 -10   4   -7.90   37.20
  -2 -10  -4   -5.30   43.70
  -2 -10   4   80.19   43.00
  -2 -10   4   46.30   47.70
  -2  10  -4   55.09   42.70
  -2  10  -4  -21.90   33.50
   2 -10  -4   19.00   46.20
   2  10   4   78.39   44.80
   3 -10   4  -10.70   41.10
   3  10  -4  -13.70   38.00
  -3 -10  -4  132.59   57.89
  -3  10   4   58.79   40.80
   3 -10   4   71.39   50.49
  -3 -10   4  -75.49   48.70
  -3  10  -4   18.70   47.40
  -3  10  -4   24.50   40.30
   3 -10  -4   72.49   50.69
   3  10   4   23.50   48.40
   0  11  -4  194.08   56.19
   0 -11   4  185.28   53.19
   0  11  -4   44.20   39.00
   0  11  -4  165.08   50.99
   0 -11  -4  136.29   52.29
   0  11   4   23.30   42.20
   1  11  -4   38.30   45.40
  -1 -11  -4   30.00   43.90
  -1  11   4   60.59   47.60
   1  11  -4   92.79   41.60
   1  11  -4  128.09   53.29
  -1 -11  -4  -57.19   39.20
   1 -11   4   -0.60   42.70
  -1  11  -4  138.09   44.80
   1 -11  -4   22.30   44.10
  -1  11  -4  126.69   52.69
  -1 -11   4   32.30   43.50
  -1 -11   4   59.09   47.80
  -1  11  -4  150.68   51.39
   1  11   4   27.80   41.60
  -2 -11  -4   72.09   49.10
  -2  11   4   42.90   44.20
   2 -11   4  -53.89   38.50
   2  11  -4   55.29   41.70
   2 -11   4  105.29   56.09
   2 -11  -4   37.60   52.19
  -2  11  -4   35.90   51.59
  -2 -11   4  -65.29   45.40
   2  11   4  113.79   47.70
  -2  11  -4  -25.10   39.60
   0 -12   4  122.09   56.39
   0  12  -4   51.59   48.30
   0 -12  -4  137.39   57.49
   0  12  -4   43.30   51.09
   0  12   4   89.19   47.60
   0  12  -4  149.19   54.89
   1  12  -4  154.08   59.89
  -1 -12  -4  137.79   54.69
   1 -12   4  157.18   59.09
  -1  12   4   61.79   51.69
   1  12  -4  184.88   60.79
  -1  12  -4  126.39   52.29
  -1  12  -4  152.48   49.90
  -1 -12   4   39.80   50.09
   1  12   4  117.09   47.60
   1 -12  -4  129.19   57.49
  -1  12  -4  293.87   68.49
   0   0   5    5.00   11.60
   0   0  -5   11.10   11.70
   0   0   5   -2.20    9.30
   0   0  -5   -3.40   10.80
   0   0  -5    0.40    7.60
  -1   0   5 3152.18  118.89
  -1   0   5 2991.00  115.19
   1   0   5 3127.49  116.99
   1   0  -5 3047.60  119.19
  -1   0  -5 3016.40  114.79
   1   0  -5 3033.30  115.99
   1   0  -5 3004.90  116.89
  -1   0   5 3177.88  119.69
  -1   0  -5 2975.10  110.89
  -1   0  -5 2991.00  119.49
  -1   0  -5 3065.59  117.79
  -2   0  -5   57.49   14.80
   2   0   5   53.09   19.40
  -2   0  -5   50.99   19.50
   2   0  -5   80.69   18.80
   2   0  -5   31.10   17.50
  -2   0  -5   47.10   15.90
   2   0  -5   45.90   18.30
  -2   0   5   65.89   17.00
  -2   0  -5   21.20   12.90
  -2   0   5   76.69   17.60
  -2   0  -5   71.09   22.00
  -2   0   5   71.99   21.80
   3   0  -5  394.76   46.40
  -3   0  -5  496.95   56.59
  -3   0   5  511.15   45.10
   3   0  -5  469.45   41.20
   3   0  -5  426.06   32.40
   3   0  -5  443.56   52.19
  -3   0   5  470.25   53.49
   3   0   5  506.75   51.79
   3   0   5  402.16   47.70
  -3   0  -5  414.96   39.70
   4   0   5  129.39   40.70
  -4   0  -5   51.09   27.30
  -4   0  -5   39.80   39.10
   4   0   5   56.99   31.60
   4   0  -5   23.90   34.10
  -4   0   5  124.09   40.40
  -5   0   5  -28.00   44.40
  -5   0  -5  -23.80   48.80
   5   0  -5  -10.10   49.20
  -5   0  -5   20.10   41.30
   5   0   5   92.39   43.00
   5   0   5   14.00   43.10
   0  -1  -5    7.20    7.50
   0  -1  -5   14.60    8.10
   0   1   5    4.10   10.10
   0   1  -5   12.50   11.50
   0   1   5   18.50   11.70
   0   1  -5   23.20   11.20
   0   1  -5   16.30    8.20
   0   1  -5    1.20    8.80
   0   1  -5    8.70    8.40
   0  -1  -5    8.40   11.20
   0  -1  -5   10.20   11.00
  -1  -1  -5   83.09   15.70
  -1   1   5   68.19   13.60
   1   1  -5   95.19   16.40
  -1  -1  -5   83.79   13.10
  -1   1   5   79.99   18.90
   1   1  -5   50.59   13.90
  -1  -1  -5  129.69   20.30
   1  -1   5   78.79   13.60
   1  -1   5   91.89   17.00
  -1  -1  -5  103.19   13.90
   1   1  -5   82.59   15.10
   1  -1  -5   58.99   16.00
  -1   1  -5   75.19   16.20
   1  -1  -5   83.69   14.60
   1  -1  -5  103.49   17.60
  -1  -1   5   91.19   16.30
   1   1   5  112.39   19.20
  -1   1  -5   65.19   14.90
  -1   1  -5   88.69   13.40
   1   1   5  140.59   23.60
  -1  -1   5  102.99   17.70
  -1  -1   5   80.59   12.50
   1  -1  -5  105.69   17.50
  -2   1   5  944.21   50.59
  -2   1   5  902.01   48.40
   2   1  -5  861.01   52.49
   2   1  -5  923.61   54.29
  -2   1   5  929.71   41.80
   2  -1   5  892.71   53.89
  -2  -1  -5  928.01   50.89
   2  -1   5  909.61   40.90
   2   1  -5  838.62   48.50
  -2  -1  -5  956.40   56.79
  -2   1   5  889.41   58.89
  -2  -1  -5  843.02   47.50
  -2  -1   5  835.52   52.49
  -2   1  -5  845.42   46.30
  -2   1  -5  901.91   47.90
   2  -1  -5  913.61   52.89
  -2   1  -5  847.82   51.49
   2   1   5  916.31   52.79
   2  -1  -5  838.42   51.79
  -2  -1   5  850.71   48.00
   2   1   5  907.31   53.99
  -2   1  -5  822.32   55.79
  -2   1  -5  818.12   41.60
   2  -1  -5  896.11   52.19
  -2  -1   5  885.51   54.09
  -3  -1  -5  814.22   65.19
  -3  -1  -5  823.12   56.99
  -3  -1  -5  835.22   55.19
  -3   1   5  799.52   53.39
   3   1  -5  870.31   62.19
   3  -1   5  719.63   61.99
   3   1  -5  798.82   51.29
  -3   1   5  807.22   67.69
  -3   1   5  753.02   45.40
   3   1  -5  856.31   64.29
  -3   1   5  832.02   56.09
  -3   1  -5  824.52   59.29
   3   1   5  861.51   65.19
   3   1   5  898.31   62.99
  -3  -1   5  933.41   66.79
  -3  -1   5  761.12   59.49
  -3   1  -5  875.21   69.29
  -3   1  -5  806.62   54.59
   3  -1  -5  815.12   61.29
   3  -1  -5  827.12   55.39
   3  -1  -5  769.22   63.19
   4  -1   5  -11.80   28.30
  -4  -1  -5  -22.50   31.30
  -4   1   5  -11.80   32.70
   4  -1   5   -1.30   29.70
   4   1  -5  -27.20   28.60
  -4  -1  -5    5.30   24.70
   4  -1  -5  -19.90   28.80
   4  -1  -5   -9.00   23.50
  -4   1  -5   44.10   37.50
   4   1   5   64.89   32.20
   4   1   5  -49.60   28.10
  -4  -1   5   -4.90   23.20
  -4  -1   5   19.90   36.20
  -5  -1  -5   40.50   50.39
  -5  -1  -5   50.79   39.90
  -5   1   5  164.18   61.19
   5  -1   5  177.68   55.59
   5  -1   5  122.69   47.70
   5   1  -5  169.88   55.89
  -5  -1   5  109.99   53.39
  -5   1  -5   31.40   37.80
  -5   1  -5   39.60   55.49
   5   1   5  220.98   53.49
   5   1   5  144.79   57.09
   5  -1  -5  -20.90   44.50
   0   2   5 5113.59  181.48
   0  -2  -5 4930.81  184.68
   0   2   5 5168.28  184.88
   0  -2  -5 5142.69  186.08
   0   2   5 5186.18  186.78
   0   2  -5 4844.42  178.98
   0   2  -5 4891.51  185.48
   0  -2   5 5100.39  184.98
   0   2  -5 5086.39  181.88
   0  -2  -5 5108.59  182.68
   0   2  -5 5029.00  184.08
  -1   2   5  164.48   18.40
   1   2  -5  159.58   24.40
  -1  -2  -5  209.58   26.80
   1  -2   5  130.19   22.00
  -1  -2  -5  168.28   21.90
  -1   2   5  143.39   21.90
   1   2  -5  165.38   23.50
  -1   2   5  177.08   28.70
  -1  -2  -5  204.38   26.60
   1   2  -5  202.68   24.40
  -1   2  -5  188.68   16.50
  -1  -2   5  148.09   20.10
   1   2   5  171.88   26.70
  -1   2  -5  168.58   25.70
   1  -2  -5  138.59   20.50
   1  -2  -5  137.59   22.80
  -1   2  -5  181.88   27.00
   1  -2  -5  207.28   24.40
   1   2   5  150.78   20.00
  -1   2  -5  189.88   24.60
  -1  -2   5  169.18   27.00
  -1  -2   5  165.28   22.10
   1  -2  -5  151.38   20.40
   2  -2   5  673.33   39.60
   2   2  -5  691.23   47.50
   2   2  -5  680.63   48.20
  -2  -2  -5  752.02   48.50
   2   2  -5  652.53   42.20
  -2  -2  -5  678.23   44.40
  -2   2   5  672.53   44.60
  -2   2   5  648.74   40.00
  -2  -2  -5  649.24   48.20
  -2   2   5  750.52   54.09
   2  -2   5  690.53   50.49
  -2   2   5  690.23   38.40
  -2   2  -5  717.93   41.60
   2   2   5  759.32   49.50
   2  -2  -5  721.13   47.50
   2   2   5  777.52   48.50
  -2   2  -5  675.13   40.30
  -2   2  -5  742.13   47.70
  -2   2  -5  710.13   52.29
   2  -2  -5  727.83   47.80
  -2  -2   5  778.82   48.20
  -2  -2   5  733.23   49.99
   2  -2  -5  730.13   47.50
  -2  -2   5  705.53   43.60
   3   2  -5 2270.47  114.89
   3  -2   5 2217.68  115.79
  -3  -2  -5 2433.16  112.89
  -3   2   5 2414.76  124.69
  -3   2   5 2274.87  102.59
   3   2  -5 2274.17  103.99
  -3   2   5 2388.96  111.09
  -3   2   5 2172.78   98.89
   3   2  -5 2354.76  115.39
  -3  -2  -5 2354.86  110.39
  -3  -2  -5 2329.47  116.89
  -3   2  -5 2439.66  108.99
  -3  -2   5 2440.46  117.29
  -3   2  -5 2382.16  112.79
   3   2   5 2242.38  114.19
  -3   2  -5 2400.86  121.99
   3  -2  -5 2374.86  110.19
   3   2   5 2451.65  115.29
  -3  -2   5 2327.17  115.49
   3  -2  -5 2448.85  117.19
   4   2  -5   34.20   34.80
  -4  -2  -5    7.00   31.00
  -4   2   5  -18.50   33.10
  -4  -2  -5   15.00   26.70
  -4  -2  -5   18.70   37.40
   4  -2   5   39.90   34.80
  -4  -2   5  -14.20   26.40
   4  -2  -5   28.20   24.40
   4   2   5   39.00   36.70
  -4   2  -5   14.90   27.60
   4   2   5   12.10   29.40
  -4  -2   5  -21.50   29.80
   4  -2  -5   17.50   31.50
  -4   2  -5   27.30   41.60
  -4   2  -5  -24.00   26.60
   5  -2   5  252.77   56.09
   5  -2   5  285.77   59.49
  -5  -2  -5  163.38   57.49
   5   2  -5  262.67   63.79
  -5   2   5  229.38   65.99
  -5   2  -5  279.97   69.39
   5  -2  -5  384.76   68.19
   5   2   5  363.96   68.99
  -5  -2   5  256.77   72.49
   5   2   5  396.46   69.69
   0   3   5   36.30   13.20
   0  -3  -5   32.90   13.00
   0   3   5   19.80   15.40
   0  -3  -5   27.50   15.40
   0  -3   5   25.60   15.50
   0  -3  -5   30.40   15.30
   0   3  -5   18.00   12.20
   0   3  -5   27.40   10.90
   0   3   5   54.49   16.90
   0  -3   5   18.20   15.10
   0   3  -5   13.30    9.50
   0   3  -5   28.60   12.30
  -1   3   5 1430.46   63.29
  -1  -3  -5 1441.66   66.79
  -1  -3  -5 1485.05   60.09
  -1  -3  -5 1577.44   66.29
   1   3  -5 1513.45   60.59
  -1  -3  -5 1422.86   70.39
  -1   3   5 1498.45   64.89
  -1   3   5 1414.46   70.99
   1   3  -5 1531.35   68.19
   1   3  -5 1454.45   66.69
   1   3  -5 1445.96   66.19
   1  -3   5 1505.95   67.69
   1  -3  -5 1445.66   61.89
   1  -3  -5 1503.45   66.39
  -1  -3   5 1394.06   70.99
   1   3   5 1393.86   60.59
   1   3   5 1379.66   62.79
  -1   3  -5 1440.66   59.89
  -1  -3   5 1201.28   58.69
   1   3   5 1494.25   69.09
  -1   3  -5 1414.66   67.09
  -1   3  -5 1284.07   64.69
  -1   3  -5 1429.86   59.39
   1  -3  -5 1516.95   63.29
  -1   3  -5 1395.56   66.29
   1  -3  -5 1404.26   69.49
  -2   3   5 1099.19   70.79
   2   3  -5 1041.40   51.29
  -2   3   5 1144.39   60.39
   2   3  -5 1039.00   61.59
  -2  -3  -5 1081.19   64.29
  -2  -3  -5 1075.89   64.29
  -2  -3  -5 1218.78   61.79
  -2   3   5 1097.19   55.29
  -2   3   5 1055.69   53.19
   2  -3   5 1101.69   57.99
   2   3  -5 1106.69   63.09
   2   3  -5 1097.49   57.59
   2  -3   5 1156.28   65.89
  -2   3  -5 1007.20   64.29
  -2   3  -5 1072.09   55.29
  -2  -3   5 1141.59   66.89
   2  -3  -5 1272.37   66.29
   2   3   5 1101.49   61.29
   2   3   5 1031.40   63.09
   2  -3  -5 1060.49   61.09
  -2  -3   5 1026.30   56.89
  -2   3  -5 1120.69   62.99
   2  -3  -5 1102.19   61.39
  -2  -3   5 1146.79   60.89
  -3   3   5  597.94   64.49
  -3  -3  -5  592.74   58.29
  -3   3   5  507.25   41.00
   3  -3   5  607.94   60.29
  -3  -3  -5  593.14   57.09
  -3   3   5  619.74   53.59
   3  -3   5  544.15   43.70
   3   3  -5  498.45   56.49
   3   3  -5  530.35   44.20
  -3  -3  -5  562.04   52.89
   3   3  -5  535.85   53.49
   3   3   5  621.34   58.59
   3   3   5  609.14   57.39
  -3  -3   5  486.65   58.69
  -3   3  -5  619.64   64.69
   3  -3  -5  476.25   49.40
  -3   3  -5  606.04   54.19
   3  -3  -5  634.94   60.59
  -3  -3   5  566.34   55.39
  -3   3  -5  646.74   50.79
   4  -3   5   47.20   34.30
  -4   3   5   45.80   40.60
  -4  -3  -5   91.39   39.90
  -4  -3  -5   37.40   28.10
   4   3  -5    3.80   34.70
  -4  -3  -5   33.80   36.50
   4  -3  -5   36.80   29.50
  -4   3  -5   88.49   33.90
   4   3   5   63.09   41.80
  -4   3  -5   -5.20   39.70
   4   3   5   50.49   35.40
   4  -3  -5  -24.00   31.30
  -4   3  -5   61.19   32.10
  -4  -3   5   39.80   38.60
  -4  -3   5  112.69   44.10
  -5   3   5   39.20   51.29
  -5  -3  -5  222.78   61.09
   5  -3   5   67.49   52.49
   5   3  -5  179.38   58.79
   5   3   5  174.98   60.59
  -5  -3   5  242.08   66.19
  -5   3  -5  236.78   70.29
   5   3   5  165.78   72.29
  -5   3  -5  156.98   45.20
   5  -3  -5  191.98   57.99
  -5   3  -5   79.59   45.60
   0   4  -5 1615.74   74.69
   0  -4   5 1482.35   73.59
   0  -4  -5 1614.74   72.69
   0   4  -5 1685.13   72.79
   0   4   5 1647.64   74.99
   0  -4  -5 1553.94   75.29
   0   4   5 1611.64   71.19
   0   4   5 1622.44   76.29
   0  -4  -5 1684.23   76.79
   0  -4   5 1708.43   77.49
   0   4   5 1672.93   63.09
   0   4  -5 1681.23   70.09
  -1  -4  -5  155.08   27.10
  -1  -4  -5  139.89   27.00
   1   4  -5  142.19   24.80
   1   4  -5   69.59   18.90
   1   4  -5  108.59   18.50
  -1  -4  -5  144.09   26.20
  -1   4   5  129.19   21.00
  -1  -4  -5  124.49   20.30
   1   4  -5  119.19   22.00
  -1   4   5  119.99   25.70
   1  -4   5  126.69   24.70
  -1   4   5  133.39   21.50
   1   4   5  110.49   21.80
  -1   4  -5  106.79   22.30
   1  -4  -5  172.98   27.00
   1   4   5  106.19   16.00
   1  -4  -5  106.59   17.90
   1   4   5  113.19   19.50
  -1   4  -5  131.99   23.10
  -1  -4   5  133.79   26.80
  -1  -4   5   84.49   14.20
  -1   4  -5   80.79   17.20
  -1   4  -5   94.09   19.30
   1  -4  -5   86.69   16.60
   1  -4  -5  107.79   20.50
  -1   4  -5  126.49   21.00
  -2  -4  -5  344.47   37.10
   2   4  -5  310.27   34.30
   2   4  -5  249.58   36.30
  -2   4   5  208.98   38.00
   2   4  -5  176.88   25.10
   2  -4   5  296.07   43.50
  -2   4   5  284.47   36.00
  -2  -4  -5  242.28   41.50
  -2   4   5  282.37   32.90
  -2  -4  -5  235.38   37.90
   2  -4   5  296.57   37.60
   2   4  -5  289.87   35.80
   2   4   5  291.87   35.70
  -2   4  -5  234.18   29.80
  -2  -4   5  313.97   34.30
  -2   4  -5  219.28   38.70
  -2   4  -5  269.27   38.40
   2  -4  -5  312.97   40.80
   2  -4  -5  252.97   24.50
   2   4   5  290.07   40.10
  -2  -4   5  195.38   35.30
   2  -4  -5  343.27   37.50
   2  -4  -5  256.27   35.00
   3  -4   5  306.07   51.99
   3   4  -5  329.67   47.80
  -3  -4  -5  371.46   54.49
  -3   4   5  356.26   40.00
  -3  -4  -5  267.27   45.00
  -3   4   5  369.56   62.49
   3  -4   5  308.17   43.70
   3   4  -5  387.26   41.30
   3   4  -5  377.86   49.20
  -3  -4  -5  308.27   47.00
  -3   4   5  327.27   47.20
  -3  -4   5  309.87   48.50
  -3  -4   5  356.46   48.30
   3  -4  -5  320.57   52.49
  -3   4  -5  331.57   43.60
  -3   4  -5  312.17   57.89
   3   4   5  351.86   48.50
  -3   4  -5  288.37   47.90
   3   4   5  437.86   52.09
   3  -4  -5  323.17   48.10
  -4  -4  -5   56.19   43.30
  -4  -4  -5   23.50   38.80
   4   4  -5  106.39   43.30
  -4   4   5   56.79   47.30
   4  -4   5  192.08   49.40
  -4  -4  -5   15.60   26.30
   4  -4  -5   59.09   40.10
  -4  -4   5  125.99   41.90
   4   4   5   34.90   37.20
   4   4   5  110.89   42.70
   4  -4  -5   81.99   34.30
  -4   4  -5    4.80   29.70
  -4   4  -5   46.40   33.60
  -4   4  -5  133.69   54.19
  -4  -4   5   29.70   37.20
   0   5   5  765.72   38.00
   0  -5  -5  877.41   52.39
   0  -5   5  861.41   51.99
   0   5   5  773.22   47.00
   0   5   5  796.92   49.00
   0   5  -5  819.72   50.29
   0  -5  -5  833.02   53.49
   0  -5  -5  738.53   47.40
   0  -5   5  769.12   53.29
   0   5   5  764.72   52.19
   0   5  -5  808.12   47.20
   0   5  -5  766.72   48.70
  -1   5   5   78.69   21.70
   1  -5   5  113.89   18.20
  -1  -5  -5  119.59   24.90
   1  -5   5  100.99   25.70
  -1   5   5  106.49   26.80
   1   5  -5  154.18   26.80
  -1  -5  -5   83.69   26.80
  -1   5   5   86.69   21.40
  -1  -5  -5  103.79   23.30
   1   5  -5   69.79   20.10
   1   5  -5  101.79   23.10
  -1  -5  -5  153.68   24.00
   1  -5  -5  105.79   27.30
  -1   5  -5   89.69   19.80
   1  -5  -5   75.79   16.90
  -1   5  -5   96.29   22.80
   1   5   5   88.69   21.10
  -1   5  -5  105.19   20.40
   1   5   5   83.59   24.10
   1  -5  -5   85.69   18.00
  -1  -5   5   99.69   25.30
  -1   5  -5   92.59   24.30
  -1  -5   5  139.99   29.40
   1   5   5  106.29   17.50
   1  -5  -5  105.89   22.50
   2  -5   5  301.97   43.40
  -2   5   5  295.37   49.80
  -2   5   5  299.07   40.60
   2   5  -5  349.47   38.10
   2   5  -5  244.68   40.90
  -2  -5  -5  261.57   39.90
  -2  -5  -5  293.77   48.50
   2  -5   5  278.17   47.40
  -2  -5  -5  311.17   42.50
   2   5  -5  335.47   39.40
   2   5  -5  247.18   40.20
  -2   5   5  327.67   39.40
  -2   5  -5  301.67   43.30
  -2  -5   5  292.97   32.50
   2   5   5  303.17   38.00
   2   5   5  287.07   45.30
  -2   5  -5  320.37   44.00
  -2   5  -5  314.87   34.20
   2  -5  -5  294.87   39.90
  -2  -5   5  290.87   44.40
   2  -5  -5  313.47   47.50
   2  -5  -5  273.47   26.80
   2  -5  -5  315.37   40.30
   3   5  -5   16.60   23.10
   3  -5   5   -1.70   23.60
  -3  -5  -5  -16.40   22.30
  -3   5   5   25.70   38.50
  -3   5   5   20.30   21.20
   3   5  -5  -28.60   23.40
  -3  -5  -5  -60.89   25.50
   3  -5   5   21.30   29.10
   3   5  -5   -6.70   23.70
  -3  -5  -5   19.70   28.40
   3  -5  -5  -12.00   26.10
  -3  -5   5  -28.50   29.80
   3   5   5  -72.79   21.10
   3  -5  -5   -8.40   27.10
  -3   5  -5   -8.00   22.70
  -3   5  -5   10.30   24.90
   3   5   5   -7.90   28.70
  -3   5  -5    6.10   35.60
  -4   5   5   25.50   50.09
  -4  -5  -5   37.40   40.30
   4  -5   5   49.10   38.90
  -4  -5  -5   29.80   40.40
   4   5  -5   31.10   42.30
   4   5   5    2.80   39.60
   4  -5  -5   58.09   35.20
   4   5   5    0.10   34.90
   4  -5  -5   57.49   40.80
  -4   5  -5   23.40   47.40
  -4   5  -5   16.40   31.60
  -4  -5   5   39.30   41.70
  -4   5  -5  -50.19   29.50
   0  -6  -5  467.75   41.30
   0   6  -5  399.36   43.50
   0   6  -5  479.65   40.80
   0  -6   5  408.36   41.50
   0  -6   5  423.66   46.80
   0   6   5  427.36   40.60
   0   6   5  478.35   43.40
   0   6  -5  470.05   43.20
   0   6   5  434.86   44.90
   0  -6  -5  368.26   45.60
   0  -6  -5  392.36   42.20
   0   6   5  463.25   30.60
  -1   6   5   46.40   22.60
   1  -6   5   23.60   25.10
   1   6  -5   49.70   23.90
  -1  -6  -5   44.70   23.90
  -1  -6  -5   29.20   26.90
   1  -6   5   54.89   18.30
   1   6  -5   20.00   22.20
  -1  -6  -5   68.49   24.60
  -1   6   5   25.50   23.20
  -1   6   5   30.60   24.70
   1   6  -5   57.69   22.90
   1   6   5   56.89   18.20
   1  -6  -5   22.00   20.70
   1  -6  -5    1.50   25.20
   1   6   5   19.00   22.70
  -1   6  -5   35.00   18.60
  -1  -6   5   30.90   25.90
  -1   6  -5   42.60   23.10
  -1   6  -5   89.29   26.80
   1  -6  -5   57.79   20.60
   1   6   5   50.69   20.70
  -1  -6   5   19.00   27.40
   1   6   5   55.39   23.20
  -1   6  -5   25.70   20.20
   1  -6  -5   62.89   19.00
   2   6  -5  321.07   45.80
   2  -6   5  353.16   50.19
  -2   6   5  325.07   44.70
  -2  -6  -5  314.07   43.00
   2  -6   5  295.67   51.69
  -2   6   5  315.57   43.40
  -2   6   5  375.96   58.49
  -2  -6  -5  371.46   54.49
   2   6  -5  290.77   46.10
  -2  -6  -5  271.97   44.40
   2   6  -5  311.57   42.30
  -2   6  -5  338.17   46.10
   2   6   5  349.37   50.29
   2  -6  -5  341.57   43.60
  -2   6  -5  268.57   46.20
   2  -6  -5  322.17   47.40
  -2  -6   5  372.46   57.29
   2   6   5  334.57   40.00
  -2   6  -5  315.17   39.40
  -2  -6   5  257.27   43.90
  -3  -6  -5   65.29   29.90
   3  -6   5  122.09   40.70
  -3   6   5   69.49   28.70
  -3  -6  -5   51.19   38.00
   3  -6   5   45.90   31.20
   3   6  -5   60.19   32.80
  -3   6   5   35.70   44.00
  -3  -6  -5   80.19   35.10
   3  -6  -5   76.59   32.80
   3   6   5  100.89   32.10
   3   6   5   86.29   36.70
   3  -6  -5   42.60   34.60
  -3   6  -5   66.69   33.50
  -3  -6   5   44.80   38.00
  -3   6  -5   90.59   43.30
  -3   6  -5   87.99   33.20
  -4  -6  -5  136.19   52.49
  -4   6   5  351.86   79.39
  -4  -6  -5  266.27   59.59
   4   6  -5  228.58   56.79
   4  -6   5  168.28   53.99
  -4  -6   5  131.79   54.19
  -4   6  -5  383.96   73.99
  -4   6  -5  256.17   50.59
  -4   6  -5  259.67   51.99
   4   6   5  304.07   53.89
   4  -6  -5  140.39   49.99
   4   6   5  262.07   53.89
   4  -6  -5  287.87   53.19
   0  -7   5 2184.98  105.09
   0   7   5 2280.47   95.99
   0   7   5 2076.59  102.19
   0  -7  -5 2387.76  114.69
   0  -7  -5 2359.96  109.19
   0   7  -5 2203.88  104.19
   0   7   5 2333.17  107.79
   0   7  -5 2498.55  112.09
   0   7  -5 2159.08  107.79
   0   7   5 2274.27  111.09
   0  -7   5 2221.18  111.69
   0  -7  -5 2331.27  108.19
   1  -7   5  240.48   42.80
  -1   7   5  250.27   39.70
  -1  -7  -5  203.48   35.80
  -1  -7  -5  229.48   40.40
   1   7  -5  271.27   43.90
   1   7  -5  146.79   32.10
  -1  -7  -5  240.38   40.90
   1   7  -5  304.77   47.00
  -1   7   5  174.48   36.00
  -1   7   5  175.78   34.30
  -1  -7   5  279.37   41.70
  -1   7  -5  163.18   33.80
   1   7   5  155.68   29.30
   1   7   5  167.08   36.90
  -1   7  -5  239.88   38.60
   1  -7  -5  234.98   36.00
  -1  -7   5  255.37   40.70
   1  -7  -5  268.97   45.70
   1   7   5  246.48   33.50
  -1   7  -5  289.27   41.00
   1  -7  -5  215.18   36.10
  -2  -7  -5  267.97   46.50
   2   7  -5  219.28   40.10
   2  -7   5  274.77   46.70
   2   7  -5  271.47   43.80
  -2  -7  -5  181.08   38.00
   2   7  -5  320.17   50.09
  -2  -7  -5  222.18   40.50
  -2   7   5  214.08   39.10
   2  -7   5  225.98   43.60
  -2   7   5  357.36   64.59
   2   7   5  235.58   41.60
  -2   7  -5  287.07   50.59
  -2  -7   5  248.88   47.70
  -2   7  -5  270.57   41.70
   2   7   5  308.17   40.00
   2  -7  -5  298.07   48.60
  -2  -7   5  235.78   41.00
   2  -7  -5  229.28   37.20
  -3   7   5  138.69   56.29
  -3  -7  -5  256.37   52.09
   3   7  -5  154.38   43.10
   3  -7   5  136.09   42.40
  -3   7   5  128.79   35.40
   3  -7   5  203.48   47.70
   3  -7  -5  164.78   44.30
   3  -7  -5  213.78   41.90
  -3   7  -5  182.98   46.80
   3   7   5  150.78   42.50
  -3   7  -5  326.07   63.79
  -3   7  -5  193.68   41.60
   3   7   5  172.98   38.80
  -3  -7   5  163.88   49.50
   4  -7   5    0.30   40.20
  -4  -7  -5  118.79   53.19
   4   7  -5   25.60   43.00
  -4   7   5   49.00   62.29
   4   7   5  111.29   45.20
   4  -7  -5  105.29   46.80
  -4  -7   5  117.89   54.89
  -4   7  -5   37.20   59.59
  -4   7  -5   64.39   40.80
   4   7   5   50.89   46.80
  -4   7  -5    9.20   33.90
   0  -8   5 2079.79  111.29
   0  -8  -5 2230.58  112.89
   0   8   5 1937.91  108.09
   0   8  -5 1991.40  107.19
   0   8  -5 2032.40  109.29
   0  -8  -5 2063.29  104.49
   0   8  -5 1940.41  101.39
   0  -8   5 2108.59  104.29
  -1   8   5  281.37   51.39
  -1   8   5  371.26   54.79
   1   8  -5  427.56   54.19
  -1  -8  -5  241.88   42.20
   1  -8   5  429.56   59.29
   1   8  -5  401.26   55.79
   1   8  -5  238.88   40.70
  -1  -8  -5  428.66   57.39
  -1  -8   5  323.17   56.39
  -1   8  -5  353.46   47.10
   1   8   5  336.57   55.49
  -1   8  -5  404.76   57.69
   1  -8  -5  319.47   46.00
  -1  -8   5  409.16   55.59
  -1   8  -5  301.67   51.49
   1  -8  -5  285.77   52.49
   2   8  -5  373.26   57.69
  -2   8   5  444.46   58.99
   2  -8   5  321.97   51.69
  -2   8   5  281.67   53.39
   2  -8   5  438.86   62.49
   2   8  -5  393.36   56.99
   2   8  -5  411.06   61.29
  -2  -8  -5  392.76   67.89
  -2  -8   5  359.56   57.09
   2   8   5  407.76   62.89
  -2   8  -5  345.87   50.19
  -2  -8   5  411.46   58.39
  -2   8  -5  593.34   62.39
   2  -8  -5  349.17   57.09
  -3   8   5   18.60   49.99
  -3  -8  -5    2.70   42.90
   3   8  -5   16.70   38.50
   3  -8   5    7.80   35.60
   3  -8   5   -9.20   39.10
  -3   8   5    3.90   32.20
  -3   8  -5  -21.10   32.20
  -3  -8   5   63.19   48.50
  -3   8  -5  -31.60   29.50
   3  -8  -5   47.80   38.60
   3   8   5  -27.20   36.40
   0   9  -5  383.76   65.29
   0   9   5  409.86   58.69
   0  -9   5  436.16   57.79
   0  -9   5  489.95   63.69
   0  -9  -5  457.15   58.09
   0   9  -5  524.65   62.49
   0  -9  -5  504.25   67.19
   0   9  -5  428.36   55.29
   1   9  -5   35.30   31.00
  -1  -9  -5  112.29   39.70
   1  -9   5   41.50   38.40
  -1   9   5  101.79   38.40
  -1  -9  -5   29.90   33.10
   1   9  -5  105.49   39.30
   1   9  -5   72.09   35.00
  -1  -9   5   70.89   41.00
   1   9   5   90.69   37.80
   1  -9  -5  106.39   42.80
  -1   9  -5  108.29   35.00
  -1   9  -5   61.39   37.30
  -1  -9   5   75.39   38.40
  -1   9  -5  188.38   44.10
   2  -9   5  -45.90   31.60
   2   9  -5  -22.60   29.40
   2   9  -5   -0.70   37.20
   2  -9   5   38.30   38.40
  -2   9   5   25.70   33.80
  -2  -9  -5    9.60   41.00
   2   9  -5    7.70   33.00
   2  -9  -5   13.90   40.00
  -2   9  -5   -3.10   29.20
  -2  -9   5   54.99   43.20
  -2  -9   5   57.09   38.00
  -2   9  -5  -21.20   35.30
   2   9   5   -1.20   36.90
   3  -9   5  -27.80   39.70
   3  -9   5   72.59   46.60
  -3   9   5   62.69   38.40
   3   9  -5   36.10   39.00
  -3  -9  -5   15.80   47.40
   3  -9  -5  108.89   50.79
   3   9   5   95.89   47.10
  -3   9  -5  -21.20   38.30
  -3  -9   5   78.39   54.19
  -3   9  -5  127.79   42.60
   0 -10  -5  286.87   53.89
   0  10   5  295.67   56.39
   0 -10  -5  368.36   60.39
   0 -10   5  242.78   54.59
   0  10  -5  374.16   58.49
   0  10  -5  273.67   57.39
   0  10  -5  317.87   52.59
  -1 -10  -5  122.89   45.30
   1  10  -5  126.09   40.70
   1  10  -5   94.79   38.40
  -1 -10  -5   82.69   43.30
   1  10  -5  123.69   45.40
  -1  10   5   74.29   41.40
   1 -10   5  100.49   46.00
  -1  10  -5  147.59   40.20
  -1  10  -5  151.48   45.20
   1 -10  -5  139.89   49.00
  -1  10  -5   82.59   43.30
  -1 -10   5  134.09   45.60
   1  10   5   84.49   43.10
  -1 -10   5  207.38   50.09
  -2  10   5   20.70   39.40
   2  10  -5  148.29   47.30
   2 -10   5  114.09   46.00
   2 -10   5  230.18   57.79
  -2 -10  -5  162.28   52.79
  -2 -10   5  168.68   57.69
   2  10   5  178.88   48.30
  -2  10  -5  197.28   47.90
  -2 -10   5  184.88   53.29
   2 -10  -5  278.47   62.79
  -2  10  -5  262.07   57.29
  -3 -10  -5   16.50   52.89
   3  10  -5   59.29   48.40
   3 -10   5   14.30   42.90
   3 -10   5   75.99   50.59
   3 -10  -5   87.59   52.99
   3  10   5   99.39   49.20
  -3 -10   5   56.19   58.19
  -3  10  -5   72.89   41.80
   0 -11  -5   45.30   46.40
   0  11   5  -21.20   40.70
   0  11  -5   -1.40   37.30
   0  11  -5   87.29   47.90
   0  11  -5   41.30   44.20
   0 -11   5   36.30   45.10
   1  11  -5   40.80   40.50
  -1  11   5   62.19   45.50
   1  11  -5  -23.00   42.00
   1  11  -5   45.40   39.90
  -1 -11  -5  111.59   51.19
   1 -11   5   52.79   46.90
   1 -11  -5   25.70   48.50
  -1 -11   5   60.69   48.20
  -1 -11   5  -17.60   43.30
  -1  11  -5   -8.20   32.70
   1  11   5   65.99   47.10
  -1  11  -5   -4.40   44.00
  -1  11  -5   45.90   46.90
   2 -11   5   39.00   43.50
   2 -11   5  -10.50   46.90
   2  11  -5   70.99   41.40
  -2  11   5   50.89   44.60
  -2 -11  -5  174.78   57.19
  -2  11  -5   25.90   45.70
   2 -11  -5   70.79   56.39
   2  11   5   41.60   44.00
  -2  11  -5    1.70   37.50
  -2 -11   5   17.20   48.90
  -2 -11   5   -2.80   47.20
   0 -12   5  144.59   55.49
   0  12  -5  120.59   58.39
   0  12  -5   80.19   45.20
   0  12  -5  188.18   56.29
   0  12   5  119.09   53.09
   0 -12  -5  266.17   67.49
   0   0   6 1195.18   49.70
   0   0   6 1198.98   53.09
   0   0  -6 1154.58   46.50
   0   0  -6 1120.19   52.39
   0   0  -6 1155.78   51.89
  -1   0  -6   18.40   13.40
  -1   0  -6    1.40   11.90
  -1   0  -6    7.50   13.60
   1   0  -6   -9.20   10.40
  -1   0   6    6.40   12.60
  -1   0  -6   22.10    9.40
   1   0  -6   18.40   11.50
   1   0   6   12.70   11.50
  -1   0   6   33.10   15.70
   1   0  -6   -1.00   13.10
   2   0   6  112.19   23.40
   2   0  -6  118.49   24.20
  -2   0  -6   77.99   16.30
  -2   0  -6   68.49   15.90
  -2   0   6  106.69   25.00
   2   0  -6   78.49   20.20
  -2   0   6   93.69   20.30
  -2   0  -6   87.19   21.20
  -2   0  -6   87.49   18.40
   2   0  -6  112.69   22.30
  -2   0  -6   75.39   23.40
  -3   0   6  -24.60   22.10
  -3   0  -6   18.40   27.70
  -3   0  -6   -7.80   16.50
   3   0   6  -13.90   22.10
  -3   0   6   13.90   19.60
   3   0  -6   -2.40   17.70
   3   0   6   22.70   24.10
   3   0  -6   -8.40   24.10
   3   0  -6    4.30   20.00
  -4   0  -6    4.80   25.40
  -4   0   6  -37.80   28.80
   4   0   6  -11.40   28.90
   4   0   6   10.90   32.80
   4   0  -6  -18.90   29.90
  -4   0  -6    2.40   35.30
  -4   0   6   -2.20   42.40
  -5   0  -6   11.20   48.70
   5   0   6   43.70   40.10
  -5   0  -6   22.80   39.10
   5   0   6  -39.50   44.10
  -5   0   6  -38.90   37.90
   5   0  -6  -41.70   39.70
   0  -1  -6 2331.27   93.89
   0   1  -6 2367.26   88.89
   0  -1  -6 2338.57   92.49
   0   1  -6 2331.67   89.99
   0   1   6 2410.76   94.99
   0  -1  -6 2382.26   87.89
   0  -1  -6 2356.06   87.89
   0   1  -6 2293.67   92.29
   0   1  -6 2377.06   93.19
   0   1   6 2467.45   91.19
   0   1  -6 2311.17   90.19
  -1  -1  -6  579.34   38.80
   1   1  -6  573.24   34.40
   1  -1   6  652.63   38.80
  -1  -1  -6  595.74   31.70
  -1   1   6  686.83   41.60
   1   1  -6  610.44   36.40
   1   1  -6  617.24   38.40
  -1   1   6  562.84   33.60
   1   1  -6  564.24   35.80
   1  -1   6  615.64   33.20
  -1  -1  -6  547.65   30.50
  -1  -1  -6  577.64   37.20
  -1   1  -6  643.54   37.50
  -1   1  -6  637.04   39.10
   1   1   6  609.04   34.60
  -1  -1   6  609.84   37.50
  -1   1  -6  629.24   32.60
   1   1   6  620.74   40.40
   1  -1  -6  599.44   36.00
   1  -1  -6  616.14   40.00
   1  -1  -6  587.74   36.20
   1  -1  -6  614.44   34.00
  -1  -1   6  650.93   40.60
  -2  -1  -6 1697.63   78.79
  -2   1   6 1984.70   91.89
  -2  -1  -6 1817.42   86.59
   2  -1   6 1825.22   84.89
   2   1  -6 1801.02   83.39
  -2  -1  -6 1594.34   77.39
   2   1  -6 1757.32   83.99
   2   1  -6 1784.42   81.19
  -2  -1  -6 1803.12   77.39
  -2   1   6 1700.33   79.49
  -2   1   6 1822.02   79.99
  -2   1  -6 1696.43   71.79
   2  -1  -6 1708.43   81.79
   2   1   6 1603.14   83.29
  -2   1  -6 1656.83   81.79
  -2   1  -6 1667.33   75.79
  -2  -1   6 1752.02   78.99
  -2   1  -6 1711.53   75.09
  -2   1  -6 1765.82   86.69
  -2  -1   6 1720.93   84.09
   2  -1  -6 1851.01   84.59
   2  -1  -6 1831.72   83.79
   2   1   6 1760.82   82.29
  -2  -1   6 1791.82   85.29
  -3   1   6  303.17   49.40
  -3   1   6  224.58   35.80
   3  -1   6  214.08   38.10
  -3  -1  -6  251.67   37.10
   3   1  -6  245.68   41.90
   3   1  -6  247.28   40.90
   3   1  -6  219.68   34.00
  -3  -1  -6  243.28   34.70
  -3  -1  -6  291.57   51.49
  -3   1  -6  248.68   43.70
  -3   1  -6  223.28   36.40
   3   1   6  209.08   36.60
   3  -1  -6  238.98   34.90
  -3  -1   6  300.87   41.60
   3  -1  -6  251.57   43.50
  -3  -1   6  314.17   46.90
   3   1   6  243.58   40.00
   3  -1  -6  269.17   47.20
  -3   1  -6  360.16   45.40
  -4  -1  -6  575.04   60.89
  -4   1   6  468.15   71.29
  -4  -1  -6  539.15   73.49
   4  -1   6  501.35   64.99
   4   1  -6  469.45   69.39
   4  -1   6  612.54   71.69
   4   1   6  602.44   68.19
  -4  -1   6  550.84   60.49
  -4   1  -6  601.24   74.89
   4  -1  -6  616.64   73.09
   4   1   6  651.03   71.09
   4  -1  -6  524.65   52.39
  -4  -1   6  469.05   68.89
   5  -1   6   75.79   51.69
  -5   1   6  142.79   55.99
  -5  -1  -6   24.70   48.30
  -5  -1  -6  124.19   45.90
   5   1  -6  116.19   47.90
   5  -1   6   40.30   44.80
  -5   1  -6   34.60   53.09
   5   1   6  -10.30   39.00
  -5   1  -6   70.59   44.60
  -5  -1   6   32.90   53.89
   5   1   6  108.69   53.19
   5  -1  -6   95.89   49.80
   0  -2  -6 1196.78   51.39
   0  -2   6 1245.58   55.09
   0   2  -6 1163.18   52.49
   0  -2  -6 1014.90   50.19
   0   2   6 1238.28   54.19
   0   2  -6 1148.79   48.20
   0  -2  -6 1161.28   55.79
   0   2   6 1251.17   57.69
   0  -2  -6 1146.49   53.79
   0   2  -6 1160.48   54.09
   0   2  -6 1160.98   50.29
  -1  -2  -6  781.72   41.10
  -1   2   6  900.71   43.90
  -1  -2  -6  820.32   47.00
  -1   2   6  778.92   38.80
   1  -2   6  839.52   43.80
  -1   2   6  857.91   49.70
   1   2  -6  798.52   41.30
   1   2  -6  875.41   47.30
   1   2  -6  851.81   46.20
  -1  -2  -6  897.51   42.90
   1   2  -6  866.21   44.80
  -1  -2  -6  866.71   47.90
   1   2   6  786.32   40.90
  -1   2  -6  774.52   44.30
   1  -2  -6  899.11   49.60
   1   2   6  829.22   47.90
   1  -2  -6  807.82   44.50
  -1   2  -6  881.81   39.00
  -1   2  -6  797.12   46.20
  -1  -2   6  761.72   41.50
   1  -2  -6  786.32   40.50
   1  -2  -6  906.41   44.30
  -1  -2   6  811.92   49.60
  -1   2  -6  853.61   46.10
  -2  -2  -6  615.34   46.40
  -2  -2  -6  611.74   42.40
  -2  -2  -6  649.74   49.00
  -2   2   6  650.33   43.10
   2   2  -6  628.84   46.50
   2   2  -6  603.84   41.40
   2   2  -6  580.04   44.40
  -2   2   6  683.83   54.69
   2  -2   6  612.54   37.60
   2  -2   6  634.14   48.30
  -2   2   6  637.84   40.10
  -2   2   6  590.44   34.80
  -2   2  -6  666.63   45.80
  -2   2  -6  574.94   36.60
   2  -2  -6  632.54   46.20
   2   2   6  657.13   46.20
   2  -2  -6  692.03   46.50
  -2   2  -6  636.74   38.80
  -2  -2   6  589.44   48.30
  -2  -2   6  652.73   45.90
  -2  -2   6  612.04   41.00
   2   2   6  611.04   46.80
   2  -2  -6  597.24   45.10
  -2   2  -6  644.44   49.20
  -3   2   6  207.48   34.80
  -3   2   6  226.28   27.00
  -3  -2  -6  248.48   39.60
  -3  -2  -6  293.87   41.20
   3  -2   6  305.77   48.70
   3   2  -6  240.08   34.70
   3   2  -6  276.17   44.90
  -3  -2  -6  277.87   44.10
  -3   2   6  310.17   51.79
   3   2  -6  268.07   41.90
   3  -2  -6  269.87   42.00
   3  -2  -6  223.88   40.30
   3  -2  -6  263.67   40.20
  -3   2  -6  262.17   38.80
  -3   2  -6  257.57   42.20
  -3  -2   6  273.67   47.00
   3   2   6  275.77   47.20
  -3   2  -6  295.87   48.00
   3   2   6  300.17   47.60
  -3  -2   6  283.47   47.40
   4   2  -6  222.58   49.90
  -4   2   6  446.06   74.89
  -4  -2  -6  191.28   50.59
  -4  -2  -6  239.88   52.39
   4  -2   6  162.88   45.00
  -4  -2  -6  210.28   41.90
   4   2   6  277.57   51.39
   4  -2  -6  236.08   48.90
   4  -2  -6  200.98   38.70
  -4   2  -6  207.88   40.70
   4   2   6  220.18   46.10
  -4  -2   6  200.28   44.00
  -4   2  -6  297.97   48.20
  -4  -2   6  234.38   51.69
  -4   2  -6  201.58   52.29
  -5  -2  -6  161.48   56.39
   5  -2   6  107.89   50.69
  -5   2   6  137.59   57.69
   5  -2   6   55.19   42.90
  -5  -2  -6  183.48   54.29
   5   2  -6   43.20   45.50
  -5  -2   6  106.69   62.09
   5   2   6  106.59   51.69
  -5   2  -6  180.48   46.90
  -5   2  -6   82.89   53.69
   5   2   6  115.39   44.00
   5  -2  -6  213.98   58.39
   0  -3   6    5.10   14.10
   0  -3  -6   49.60   16.60
   0   3   6   33.30   16.50
   0  -3   6   35.40   10.20
   0  -3  -6   56.09   15.10
   0   3  -6   21.40   13.00
   0   3   6   39.50   13.40
   0   3  -6   17.30   16.20
   0   3   6   38.50   15.50
   0   3  -6   55.19   16.80
   0   3  -6   27.60   10.50
   0   3  -6   38.70   11.60
   0  -3  -6   50.09   16.00
  -1   3   6 1272.07   60.49
  -1  -3  -6 1353.06   67.89
   1   3  -6 1495.85   76.19
   1   3  -6 1471.35   64.99
  -1   3   6 1384.16   62.39
   1   3  -6 1358.86   56.09
  -1  -3  -6 1423.46   57.69
  -1  -3  -6 1421.46   65.89
   1  -3   6 1403.86   65.39
   1   3  -6 1353.36   64.59
   1  -3   6 1392.76   56.99
  -1   3   6 1336.27   68.49
  -1  -3  -6 1438.16   63.49
   1   3  -6 1466.95   66.39
   1   3   6 1244.18   59.39
  -1   3  -6 1221.48   61.89
   1  -3  -6 1416.16   68.99
   1  -3  -6 1490.05   65.09
  -1  -3   6 1280.47   68.79
  -1   3  -6 1424.56   65.29
   1   3   6 1415.06   67.59
  -1  -3   6 1132.49   56.49
   1  -3  -6 1246.28   57.99
  -1   3  -6 1376.76   65.39
   1  -3  -6 1321.47   62.09
   1   3   6 1289.17   56.99
   2   3  -6  448.16   40.20
  -2   3   6  411.66   37.80
  -2   3   6  449.86   49.80
  -2   3   6  348.67   30.70
  -2  -3  -6  400.16   43.10
  -2  -3  -6  388.66   37.50
  -2  -3  -6  384.16   43.00
  -2   3   6  372.86   32.10
   2  -3   6  383.66   42.30
   2  -3   6  409.36   35.20
   2   3  -6  393.56   36.10
   2   3  -6  368.46   38.90
  -2  -3   6  401.86   44.40
   2  -3  -6  339.17   39.70
  -2   3  -6  287.27   41.60
  -2  -3   6  343.07   36.00
  -2   3  -6  365.36   31.80
   2   3   6  368.96   40.80
   2  -3  -6  387.76   38.80
  -2   3  -6  363.96   39.70
   2   3   6  375.56   37.60
   2  -3  -6  377.96   37.00
   3   3  -6  431.46   51.69
  -3  -3  -6  440.56   57.29
   3  -3   6  476.55   53.79
  -3  -3  -6  470.85   50.09
  -3   3   6  569.34   64.09
  -3  -3  -6  433.06   57.09
  -3   3   6  466.65   37.70
   3   3  -6  302.07   47.60
   3   3  -6  395.36   41.50
   3  -3   6  438.46   42.90
   3  -3  -6  371.36   46.80
  -3   3  -6  416.76   49.50
   3   3   6  413.06   53.99
  -3  -3   6  469.45   52.99
  -3  -3   6  400.16   56.59
   3  -3  -6  426.06   53.99
   3   3   6  438.86   53.79
  -3   3  -6  383.96   43.10
  -3   3  -6  350.86   58.89
  -4  -3  -6  843.52   72.69
   4  -3   6  722.73   79.19
   4   3  -6  770.72   79.09
  -4  -3  -6  783.12   78.29
  -4  -3  -6  772.72   78.79
  -4   3   6  676.63   84.59
  -4  -3   6  695.33   78.89
  -4   3  -6  637.74   66.89
   4  -3  -6  708.83   75.79
   4   3   6  707.63   74.39
   4   3   6  605.34   73.39
  -4   3  -6  725.93   88.39
  -4  -3   6  633.44   73.69
   4  -3  -6  700.23   65.39
  -4   3  -6  823.02   74.49
   5   3  -6   53.69   50.49
  -5   3   6   67.09   55.99
   5  -3   6  -14.80   41.60
  -5  -3  -6  104.49   55.79
   5   3   6   99.79   46.00
  -5   3  -6   49.40   37.90
  -5   3  -6   38.80   39.60
   5   3   6   71.19   51.29
  -5   3  -6    8.70   49.90
  -5  -3   6   75.19   60.09
   5  -3  -6  -21.00   42.40
   0  -4   6  430.46   37.30
   0   4  -6  400.06   35.80
   0   4   6  502.45   33.70
   0   4  -6  406.26   33.40
   0   4   6  431.06   37.90
   0  -4  -6  513.75   35.30
   0  -4  -6  445.16   38.80
   0  -4   6  421.56   39.20
   0  -4  -6  440.26   36.80
   0   4   6  543.65   39.80
   0   4  -6  522.85   32.00
  -1   4   6  131.09   26.70
  -1  -4  -6  173.38   28.30
   1   4  -6  123.99   22.60
   1   4  -6  181.48   26.80
   1   4  -6  157.28   23.50
  -1   4   6  128.49   21.90
  -1   4   6  177.08   26.00
   1  -4   6  123.59   20.80
  -1  -4  -6  153.48   21.30
  -1  -4  -6  132.09   26.60
   1  -4   6   65.39   20.90
  -1  -4  -6  135.19   24.00
   1   4  -6  127.99   23.20
  -1  -4   6  154.98   27.70
  -1   4  -6  165.08   24.50
   1   4   6  157.48   24.40
   1  -4  -6  151.68   24.30
  -1   4  -6  105.99   22.00
   1  -4  -6  172.38   28.10
   1  -4  -6  147.29   21.30
  -1   4  -6  168.48   21.70
   1   4   6  140.29   19.10
  -1  -4   6  116.29   16.70
  -1   4  -6   96.39   19.40
   1   4   6  145.59   25.30
  -1   4  -6  121.29   20.50
   1  -4  -6  119.99   22.90
   2  -4   6   67.39   23.10
   2   4  -6   64.69   22.30
   2   4  -6   96.79   24.40
   2  -4   6  102.69   28.00
   2   4  -6  120.69   27.30
  -2  -4  -6   66.59   29.00
  -2   4   6   61.79   30.20
  -2  -4  -6   64.69   22.40
  -2  -4  -6   90.39   27.10
   2   4  -6  104.19   20.00
  -2   4   6   97.99   23.90
  -2   4   6  116.99   22.30
  -2   4  -6  115.29   27.70
  -2   4  -6   30.30   26.20
   2  -4  -6  106.19   24.90
  -2  -4   6   88.29   21.90
   2   4   6  104.89   27.90
  -2   4  -6  141.59   23.10
   2   4   6  119.69   24.60
   2  -4  -6   81.69   23.50
  -2  -4   6  109.29   28.80
   2  -4  -6   69.99   27.10
   2  -4  -6   65.79   16.10
  -3  -4  -6   11.90   28.00
  -3   4   6   16.40   18.70
   3   4  -6  -13.80   21.90
  -3   4   6   60.79   36.50
   3   4  -6   17.30   24.70
   3   4  -6   55.29   23.90
  -3  -4  -6  -45.20   28.30
   3  -4   6   45.90   29.80
   3  -4   6   32.40   23.60
  -3  -4  -6  -11.90   21.70
   3  -4  -6   55.09   27.90
   3   4   6   53.89   30.20
  -3   4  -6   52.49   24.60
  -3   4  -6   21.00   36.60
   3  -4  -6   -4.90   26.00
  -3  -4   6   -7.50   28.60
  -3  -4   6   28.60   26.50
   3   4   6   31.90   28.80
  -3   4  -6   20.10   25.60
  -4   4   6   80.99   48.00
   4  -4   6   38.10   36.90
   4   4  -6   10.10   38.50
  -4  -4  -6   58.79   40.30
  -4  -4  -6   67.19   35.90
  -4  -4  -6  -38.30   35.60
   4  -4  -6   35.90   37.50
  -4   4  -6   43.40   35.40
  -4   4  -6   12.70   46.00
   4  -4  -6   22.10   31.90
   4   4   6    7.90   34.30
  -4  -4   6    5.20   37.30
  -4   4  -6  -10.10   30.80
   4   4   6   15.60   36.30
  -4  -4   6   -9.00   37.60
   0   5  -6  203.28   29.90
   0  -5   6  174.18   27.90
   0   5  -6  175.88   27.90
   0  -5   6  181.58   29.40
   0   5  -6  152.98   23.90
   0  -5  -6  237.48   33.60
   0  -5  -6  160.18   28.10
   0   5  -6  208.48   32.80
   0   5   6  171.08   27.90
   0   5   6  174.08   27.40
   0  -5  -6  214.48   35.10
   0   5   6  223.88   31.80
   0   5   6  173.78   17.60
   1   5  -6  674.73   47.00
   1   5  -6  700.73   49.90
  -1  -5  -6  677.83   45.20
   1  -5   6  642.74   49.90
  -1  -5  -6  648.14   51.79
  -1   5   6  626.84   43.40
  -1  -5  -6  619.24   45.00
  -1   5   6  465.55   48.40
   1   5  -6  607.14   42.70
  -1   5   6  592.54   45.70
  -1  -5  -6  645.94   47.00
   1  -5   6  626.94   38.30
  -1  -5   6  606.44   48.50
   1  -5  -6  591.84   50.09
   1  -5  -6  604.14   37.50
   1   5   6  603.94   43.20
  -1   5  -6  492.45   37.30
  -1   5  -6  625.84   47.50
   1  -5  -6  617.44   41.80
   1   5   6  626.84   48.50
  -1  -5   6  532.15   50.79
  -1   5  -6  568.94   46.90
  -1   5  -6  614.54   40.60
   1  -5  -6  565.04   45.00
   1   5   6  649.14   36.30
  -2   5   6  160.08   39.90
   2  -5   6   83.29   26.80
   2   5  -6   99.19   24.50
  -2  -5  -6   67.89   32.80
   2   5  -6   78.89   24.70
   2   5  -6  141.49   25.40
  -2  -5  -6   84.79   24.90
  -2   5   6  128.49   29.90
   2   5  -6   87.09   26.90
  -2  -5  -6  118.69   29.20
   2  -5   6   76.89   28.30
  -2   5   6  111.59   24.40
   2  -5  -6  137.69   33.50
  -2   5  -6   61.89   30.30
   2  -5  -6  109.89   26.00
   2   5   6  154.38   34.00
   2  -5  -6  111.59   25.30
   2   5   6  128.69   25.20
  -2   5  -6  118.99   23.20
  -2  -5   6  115.99   32.90
   2  -5  -6   88.19   18.70
  -2   5  -6  117.69   30.90
   3   5  -6  166.88   38.90
   3   5  -6  317.87   43.00
  -3  -5  -6  277.37   51.99
  -3  -5  -6  329.57   51.99
  -3   5   6  301.27   41.70
   3  -5   6  416.36   59.09
   3   5  -6  187.18   40.50
  -3  -5  -6  333.37   49.50
   3  -5   6  278.67   47.40
  -3   5   6  285.57   54.79
   3  -5  -6  266.57   45.40
  -3   5  -6  304.77   51.09
   3  -5  -6  354.66   54.19
  -3  -5   6  334.97   53.89
  -3   5  -6  258.47   54.49
  -3   5  -6  300.07   45.30
   3   5   6  429.46   57.09
   3   5   6  275.87   48.30
  -4   5   6  129.19   57.59
   4  -5   6   55.49   45.70
  -4  -5  -6  128.19   45.90
  -4  -5  -6   55.99   43.30
   4   5  -6  152.68   49.99
  -4  -5   6   99.29   49.10
   4  -5  -6   63.99   36.60
  -4   5  -6   95.39   36.20
  -4   5  -6  158.68   59.99
   4  -5  -6  179.28   46.70
   4   5   6   83.19   42.70
   4   5   6  109.09   44.10
  -4   5  -6  101.19   40.00
   0   6   6  122.49   28.70
   0  -6   6   61.39   27.10
   0  -6  -6   95.59   23.70
   0  -6   6  108.59   26.40
   0  -6  -6  127.99   29.20
   0   6  -6   90.79   23.40
   0  -6  -6  150.68   32.30
   0   6   6  114.59   17.00
   0   6  -6  108.19   27.40
   0   6  -6   85.49   25.80
   0   6   6  117.99   27.30
   0   6   6   93.19   23.00
  -1  -6  -6  100.79   31.40
   1  -6   6  119.39   21.70
  -1   6   6  104.69   26.90
  -1   6   6   65.79   25.80
  -1   6   6   66.69   28.20
   1   6  -6   90.79   25.40
   1  -6   6  119.99   31.30
  -1  -6  -6   88.39   26.40
   1   6  -6   81.49   25.40
   1   6  -6   90.99   27.40
  -1  -6  -6  101.69   28.50
   1   6   6   79.39   25.10
   1  -6  -6   99.49   25.90
  -1  -6   6   79.59   29.50
  -1  -6   6  161.38   35.70
   1  -6  -6  120.49   32.20
  -1   6  -6   51.79   24.50
   1  -6  -6   97.19   21.00
   1   6   6   47.40   25.30
   1   6   6   91.89   19.80
   1  -6  -6  112.79   23.10
  -1   6  -6   81.49   27.90
  -1   6  -6   94.29   25.30
  -2  -6  -6   42.20   32.00
   2   6  -6  117.69   30.60
   2   6  -6  114.29   28.60
  -2   6   6  134.49   40.90
  -2   6   6   97.89   36.90
   2  -6   6  107.19   32.10
   2  -6   6   46.80   28.00
  -2  -6  -6   78.89   28.80
  -2   6   6  110.29   28.10
  -2  -6  -6   82.89   29.00
   2   6  -6   95.59   28.00
   2  -6  -6  111.79   34.40
  -2   6  -6   67.19   30.90
  -2   6  -6   16.30   26.80
  -2  -6   6  122.19   32.90
  -2  -6   6   10.90   31.00
   2  -6  -6   48.50   24.50
   2   6   6   91.69   25.70
  -2   6  -6   72.69   24.00
   2   6   6   47.20   31.80
   3   6  -6  426.86   59.09
   3   6  -6  470.45   58.99
   3  -6   6  425.16   64.89
  -3   6   6  516.55   76.99
  -3  -6  -6  362.86   56.99
   3  -6   6  372.46   55.79
  -3   6   6  435.06   49.80
  -3  -6  -6  424.26   55.09
  -3  -6  -6  400.96   67.59
   3  -6  -6  482.55   60.79
  -3   6  -6  381.76   68.79
   3   6   6  522.95   65.29
   3   6   6  436.86   53.39
  -3   6  -6  438.76   53.49
  -3  -6   6  443.46   55.49
  -3  -6   6  478.45   70.99
  -3   6  -6  428.46   57.69
   3  -6  -6  358.66   59.29
  -4  -6  -6   81.99   48.30
   4  -6   6   11.60   46.40
   4   6  -6   61.59   43.30
  -4   6   6   -8.10   50.19
  -4  -6  -6   -6.20   43.10
  -4   6  -6   58.09   58.89
  -4  -6   6  104.49   53.29
  -4   6  -6   88.39   41.50
   4  -6  -6   92.59   43.10
   4   6   6   53.49   39.00
   4   6   6   22.00   39.30
   4  -6  -6  110.99   43.60
  -4   6  -6  132.49   43.70
   0  -7  -6   -2.40   23.10
   0   7  -6    5.30   23.00
   0  -7   6   19.00   24.10
   0  -7  -6  -10.40   23.10
   0   7   6   18.60   25.10
   0   7  -6  -15.10   20.80
   0   7  -6   20.20   27.50
   0  -7   6  -27.70   24.10
   0  -7  -6   -6.70   29.60
   0   7   6   14.60   24.30
  -1   7   6 1090.99   74.99
   1   7  -6 1113.39   71.49
   1  -7   6 1011.60   74.39
  -1  -7  -6 1124.79   75.39
   1   7  -6 1018.70   70.09
  -1   7   6 1000.10   71.69
  -1  -7  -6 1012.80   67.79
   1   7  -6 1156.68   71.29
  -1  -7  -6 1065.59   68.09
  -1   7  -6 1026.80   71.39
  -1  -7   6 1032.70   73.89
  -1   7  -6  973.20   72.39
   1   7   6 1005.10   73.39
   1  -7  -6 1079.19   77.59
   1  -7  -6 1071.59   62.99
  -1  -7   6 1144.29   78.99
   1   7   6 1010.70   64.29
  -1   7  -6 1039.80   64.39
   2  -7   6   44.00   31.30
   2   7  -6   86.19   30.70
  -2   7   6  153.58   44.90
   2   7  -6  138.79   38.30
   2  -7   6  183.58   39.20
  -2  -7  -6   96.29   32.80
  -2  -7  -6  149.79   34.10
  -2  -7  -6  143.39   40.50
  -2   7   6  156.88   35.90
   2   7  -6  125.39   34.70
   2   7   6  128.19   29.50
  -2   7  -6  110.09   33.30
  -2  -7   6   98.49   34.20
   2  -7  -6  247.98   47.40
  -2   7  -6  130.59   29.60
   2   7   6  151.68   39.10
  -2  -7   6   71.09   39.20
   3  -7   6  335.27   57.29
  -3  -7  -6  266.17   56.09
  -3   7   6  244.78   58.89
  -3   7   6  255.37   45.00
   3   7  -6  335.87   54.39
   3  -7   6  234.28   46.80
   3   7   6  229.88   53.89
  -3   7  -6  341.17   52.69
   3  -7  -6  298.37   56.49
  -3   7  -6  329.77   58.49
   3   7   6  380.16   65.69
  -3  -7   6  293.97   58.89
  -4  -7  -6  128.09   52.99
   4   7  -6  202.48   54.39
   4  -7   6   93.59   46.20
  -4   7   6  119.89   66.89
  -4  -7   6  188.38   59.79
   4   7   6   16.40   46.40
  -4   7  -6   -6.30   36.70
  -4   7  -6  145.69   44.10
   4  -7  -6   -6.10   40.80
   0  -8   6   72.69   34.90
   0  -8   6   87.89   32.10
   0   8  -6  134.29   38.60
   0  -8  -6   98.29   32.30
   0   8   6  125.49   30.40
   0   8  -6  108.69   34.70
   0   8   6  115.59   33.10
   0   8  -6  109.59   30.30
   0  -8  -6  136.79   39.60
   1   8  -6  313.57   49.10
  -1  -8  -6  365.76   58.29
  -1   8   6  240.98   43.80
   1   8  -6  285.37   44.60
   1   8  -6  273.37   45.20
  -1  -8  -6  315.97   45.50
  -1   8   6  159.58   40.10
   1  -8   6  158.98   42.90
   1  -8  -6  224.78   47.00
  -1   8  -6  236.48   43.20
  -1   8  -6  354.76   57.79
   1  -8  -6  266.97   43.00
  -1  -8   6  208.58   43.40
  -1   8  -6  273.87   40.90
  -1  -8   6  193.88   43.00
   1   8   6  316.67   54.99
  -2   8   6  227.48   52.49
   2   8  -6  376.56   58.09
   2  -8   6  312.37   52.49
   2   8  -6  264.57   49.00
  -2  -8  -6  287.97   53.29
  -2   8   6  317.97   49.40
   2  -8   6  278.77   48.10
  -2  -8   6  291.47   48.10
  -2   8  -6  300.97   48.00
   2  -8  -6  256.47   49.20
  -2   8  -6  233.78   44.20
   2   8   6  294.87   49.99
  -2  -8   6  259.27   52.99
   3   8  -6  155.28   47.20
  -3  -8  -6  211.88   55.59
   3  -8   6  150.28   46.30
   3  -8   6  129.89   44.70
  -3   8   6  145.99   60.49
  -3   8   6  145.29   41.50
  -3  -8   6  139.69   55.19
  -3   8  -6  158.38   47.30
  -3   8  -6  119.19   39.70
   3   8   6  161.58   48.00
   3  -8  -6   93.19   49.40
   0   9   6   26.10   34.10
   0   9  -6   92.69   41.50
   0  -9  -6   62.59   34.40
   0  -9  -6   93.69   43.50
   0  -9   6   55.49   37.80
   0   9  -6   88.99   35.80
   0  -9   6   55.09   38.40
   0   9  -6   74.69   31.70
   1   9  -6  779.22   70.59
   1  -9   6  845.82   77.69
   1   9  -6  603.94   69.49
  -1  -9  -6  822.92   77.29
   1   9  -6  881.31   75.29
  -1   9   6  762.22   74.99
  -1  -9  -6  810.52   71.49
   1   9   6  667.33   72.29
  -1  -9   6  749.73   76.99
  -1   9  -6  796.72   67.39
  -1   9  -6  815.22   81.19
   1  -9  -6  780.02   79.89
  -1  -9   6  898.81   78.09
  -1   9  -6  762.72   74.59
   2  -9   6   85.69   39.20
   2   9  -6   96.29   40.80
   2  -9   6   89.49   44.40
  -2  -9  -6  192.48   50.39
   2   9  -6   99.89   44.70
  -2   9   6  116.29   39.40
  -2   9  -6  135.29   47.00
   2   9   6   55.19   41.90
  -2  -9   6   86.19   47.60
  -2   9  -6  103.29   36.70
  -2  -9   6  191.68   46.10
   2  -9  -6   98.99   46.70
  -3  -9  -6   48.80   52.49
  -3   9   6  147.69  101.19
   3  -9   6   48.40   44.40
   3   9  -6   66.79   41.30
   3  -9   6  -21.70   34.30
  -3   9   6   46.50   38.40
  -3   9  -6   60.79   37.10
  -3  -9   6    5.30   52.39
   3  -9  -6   51.69   47.10
   3   9   6   69.59   47.40
  -3   9  -6   93.79   45.60
   0  10  -6   71.29   45.70
   0  10  -6  -11.90   31.10
   0  10  -6    9.30   38.20
   0  10   6  -72.39   31.10
   0 -10  -6  -55.39   37.90
   0 -10   6   31.00   37.00
   0 -10  -6  -22.00   34.90
   1 -10   6  123.39   46.70
  -1  10   6    4.70   39.30
   1  10  -6   12.50   33.30
   1  10  -6   20.30   33.80
  -1 -10  -6   77.99   43.80
   1  10  -6   61.09   42.30
  -1 -10  -6   17.60   40.90
  -1  10  -6   41.10   39.60
  -1 -10   6  -68.49   36.70
  -1  10  -6   -2.60   40.70
  -1 -10   6   37.20   42.20
   1  10   6   44.00   39.30
   1 -10  -6   87.69   45.60
  -1  10  -6   15.50   31.30
   2 -10   6   11.60   35.70
  -2 -10  -6  -18.70   40.00
   2  10  -6   -9.00   37.10
   2 -10   6   12.00   43.00
  -2  10   6  -58.59   31.20
  -2  10  -6   19.80   37.20
  -2 -10   6  -22.90   47.20
   2 -10  -6   53.59   46.00
  -2  10  -6   63.89   42.30
   2  10   6   18.00   40.50
  -2 -10   6   -1.20   41.80
   0 -11  -6  222.38   59.49
   0  11   6  144.89   48.40
   0  11  -6  120.29   44.80
   0  11  -6  185.18   57.29
   0 -11   6   91.69   48.40
   0  11  -6  226.98   57.09
  -1 -11  -6  121.89   51.19
  -1  11   6   90.69   48.50
   1  11  -6  160.28   48.00
   1  11  -6  147.99   55.49
   1 -11   6  151.68   53.89
   1  11  -6  137.09   44.50
   1 -11  -6  154.28   54.19
  -1  11  -6  118.19   51.89
  -1 -11   6  133.39   53.39
  -1  11  -6  293.27   62.79
  -1  11  -6   81.29   42.00
   1  11   6   82.59   48.20
  -1 -11   6   93.19   49.50
   2  11  -6   41.90   42.30
  -2 -11  -6   70.79   52.59
   2 -11   6   39.90   45.40
   2 -11   6   92.39   51.39
  -2  11   6   37.50   42.60
  -2 -11   6   67.09   51.19
  -2 -11   6   76.09   54.59
  -2  11  -6  237.58   59.59
   2  11   6  136.49   49.80
  -2  11  -6   -6.90   39.80
   2 -11  -6  130.99   55.49
   0  12  -6  489.45   75.39
   0  12  -6  395.16   66.99
   0  12  -6  542.25   94.19
   0 -12  -6  396.96   75.69
   0  12   6  532.05   91.69
   0 -12   6  436.26   75.79
   0   0  -7   -8.60    7.50
   0   0   7  -16.20   11.40
   0   0   7  -11.00   10.00
   0   0  -7   -3.70   11.90
   0   0  -7  -15.20   11.50
   1   0  -7 1007.70   49.30
  -1   0   7 1011.90   53.69
  -1   0  -7  985.10   43.30
   1   0   7  964.70   48.60
   1   0  -7 1059.29   51.09
  -1   0  -7 1038.00   51.69
  -1   0  -7  991.90   49.70
  -1   0   7 1045.80   54.49
   1   0  -7  985.40   52.99
   1   0  -7  949.71   47.90
  -1   0  -7 1004.20   53.19
   2   0  -7   60.69   20.10
   2   0   7  109.99   24.30
   2   0  -7  102.29   22.80
  -2   0  -7   86.29   16.90
  -2   0   7   66.99   23.70
  -2   0  -7   70.79   15.40
  -2   0   7   63.39   18.70
  -2   0  -7  105.19   25.00
  -2   0  -7  125.79   24.40
   2   0  -7   88.39   21.50
  -2   0  -7   79.09   16.90
   3   0   7  672.93   60.69
   3   0  -7  669.53   58.89
   3   0  -7  762.22   54.49
  -3   0   7  705.23   56.69
  -3   0  -7  695.83   67.09
   3   0  -7  734.63   63.09
  -3   0   7  778.42   68.09
  -3   0  -7  693.63   49.00
   3   0   7  714.13   61.89
   4   0  -7  321.67   55.59
   4   0  -7  248.38   39.30
  -4   0  -7  281.77   54.69
   4   0   7  277.07   49.20
  -4   0   7  252.27   55.39
   4   0   7  258.87   52.99
  -4   0   7  214.98   40.40
  -4   0  -7  379.96   52.79
  -5   0   7  751.62   96.49
   5   0  -7  626.24   87.29
  -5   0  -7  523.65   79.49
   5   0   7  498.55   83.69
  -5   0  -7  574.04   87.59
   5   0   7  663.03   85.39
   0  -1   7   18.60   12.70
   0   1   7   12.10   11.50
   0  -1  -7   22.20   13.30
   0  -1  -7    8.40    8.00
   0   1   7   -2.60   13.30
   0  -1  -7    8.10    8.90
   0   1  -7    5.60   12.70
   0   1  -7  -14.10   11.10
   0   1  -7    9.90   10.10
   0  -1  -7    9.10   12.30
   0   1  -7    0.60   10.20
  -1   1   7  300.67   31.60
   1   1  -7  219.68   23.60
  -1   1   7  207.18   22.20
   1   1  -7  249.48   25.90
  -1  -1  -7  219.58   19.20
  -1  -1  -7  210.48   26.20
   1   1  -7  278.57   26.30
   1   1  -7  338.67   31.00
  -1  -1  -7  262.17   21.70
   1  -1   7  278.77   28.70
  -1  -1  -7  227.58   28.50
   1  -1  -7  217.08   23.60
   1  -1  -7  237.68   30.30
  -1   1  -7  264.97   23.80
  -1   1  -7  202.08   26.40
   1   1   7  253.67   31.10
   1   1   7  242.28   23.80
   1  -1  -7  227.18   25.70
  -1  -1   7  305.97   32.00
   1  -1  -7  252.77   28.40
  -1   1  -7  278.17   27.40
  -1  -1   7  253.87   28.40
   2  -1   7  194.18   20.30
   2  -1   7  279.17   34.80
  -2  -1  -7  239.08   25.70
   2   1  -7  256.77   31.70
  -2  -1  -7  224.18   29.70
  -2   1   7  252.07   30.30
   2   1  -7  223.68   33.70
   2   1  -7  310.27   35.40
  -2  -1  -7  231.88   27.40
  -2   1   7  224.88   27.70
  -2   1   7  228.38   38.00
  -2  -1  -7  235.98   35.50
   2   1   7  224.58   33.90
  -2   1  -7  249.08   36.90
  -2   1  -7  246.38   24.90
   2  -1  -7  266.97   33.90
  -2  -1   7  227.28   26.70
  -2  -1   7  240.78   35.00
  -2   1  -7  233.28   25.10
  -2   1  -7  271.47   32.40
   2   1   7  280.17   34.00
  -2  -1   7  190.68   31.60
  -2   1  -7  244.68   24.40
   2  -1  -7  226.08   32.10
   2  -1  -7  276.77   33.20
   3  -1   7  100.89   29.00
  -3  -1  -7   79.19   25.20
  -3  -1  -7  112.79   35.30
  -3   1   7   58.09   22.60
   3   1  -7  101.59   24.70
   3   1  -7  112.49   30.20
  -3   1   7   82.59   33.90
   3   1  -7  100.39   29.60
  -3  -1  -7   64.99   25.10
  -3   1  -7  190.28   40.50
  -3   1  -7  113.19   26.40
  -3  -1   7   67.79   27.70
   3  -1  -7  134.49   33.50
   3  -1  -7  121.19   31.60
   3  -1  -7   95.19   28.30
   3   1   7   73.89   28.10
  -3  -1   7  130.49   35.80
  -3   1  -7  105.59   30.40
   4   1  -7  149.09   42.60
   4  -1   7   53.69   37.90
  -4  -1  -7  204.88   49.60
  -4   1   7  212.78   51.99
   4  -1   7  102.59   39.70
  -4  -1  -7   81.39   33.50
  -4   1  -7  155.28   47.50
  -4  -1   7  155.08   46.30
   4   1   7  144.39   41.10
  -4  -1   7  102.49   36.90
   4  -1  -7  145.59   43.10
   4   1   7  243.28   49.50
   4  -1  -7  230.98   39.80
  -5  -1  -7  168.48   56.89
  -5   1   7  138.29   55.99
  -5  -1  -7  192.88   50.49
   5  -1   7  165.48   55.79
   5  -1   7  111.29   49.90
   5   1  -7  212.28   60.09
  -5   1  -7  229.38   54.79
   5   1   7  214.68   57.49
  -5   1  -7   93.59   56.39
   5   1   7  188.08   58.59
   5  -1  -7  144.19   54.39
  -5  -1   7  220.18   68.39
   0  -2  -7   29.30   14.20
   0   2   7   -5.50   14.60
   0   2  -7    5.00   13.20
   0  -2  -7   10.90   14.70
   0   2  -7   -5.80   10.60
   0  -2  -7    8.90    8.30
   0   2  -7    5.20   12.40
   0  -2  -7   19.70   11.70
   0   2   7   -1.90   12.60
   0  -2   7   -5.20   13.20
   0  -2   7   19.90   12.20
  -1  -2  -7 2876.21  108.29
  -1  -2  -7 2416.46  106.69
   1   2  -7 2772.62  110.69
   1   2  -7 2894.31  107.49
  -1  -2  -7 2819.72  114.29
  -1   2   7 2732.13  105.19
   1   2  -7 2857.81  113.89
   1   2  -7 2834.62  112.09
   1  -2   7 2860.61  110.19
  -1  -2  -7 2847.02  114.99
  -1   2   7 2711.53  108.49
  -1   2   7 2884.21  117.19
  -1  -2  -7 2829.62  103.09
  -1   2  -7 2704.63  111.09
   1  -2  -7 2806.92  114.79
   1   2   7 2822.42  114.39
  -1   2  -7 2854.21  112.89
   1   2   7 2658.83  105.69
  -1  -2   7 2790.82  108.89
   1  -2  -7 2919.61  111.99
   1  -2  -7 2715.23  110.99
   1  -2  -7 2679.93  105.49
  -1   2  -7 2647.04  111.69
  -1  -2   7 2617.44  115.49
  -1   2  -7 2738.13  105.59
  -2  -2  -7  245.88   31.80
  -2   2   7  240.18   29.80
  -2  -2  -7  224.68   36.10
  -2   2   7  264.67   43.90
  -2   2   7  286.17   31.40
   2  -2   7  219.18   25.70
   2   2  -7  227.18   34.80
  -2   2   7  241.18   22.30
   2   2  -7  240.08   33.30
   2  -2   7  263.47   38.10
  -2  -2  -7  242.48   34.80
   2   2  -7  243.68   31.00
   2  -2  -7  281.97   34.00
  -2   2  -7  265.47   25.00
  -2   2  -7  237.38   38.30
   2  -2  -7  223.28   32.80
   2   2   7  249.58   33.00
  -2  -2   7  267.07   34.20
  -2   2  -7  229.58   32.50
  -2   2  -7  222.98   26.40
   2   2   7  225.68   36.00
  -2   2  -7  246.78   22.10
   2  -2  -7  342.17   38.40
  -2  -2   7  259.27   30.90
  -2  -2   7  253.87   38.00
  -3  -2  -7  276.37   48.40
   3   2  -7  293.27   37.50
  -3   2   7  257.27   37.00
   3   2  -7  200.38   38.80
  -3  -2  -7  251.27   39.50
   3  -2   7  299.67   48.90
  -3  -2  -7  260.07   40.80
  -3   2   7  294.87   50.09
   3   2  -7  279.37   47.40
   3  -2  -7  259.47   40.80
   3  -2  -7  365.06   46.20
  -3  -2   7  237.88   40.60
  -3  -2   7  240.18   41.80
  -3   2  -7  317.87   39.50
  -3   2  -7  209.08   36.80
   3   2   7  319.27   50.09
   3   2   7  242.78   40.60
  -3   2  -7  282.17   51.09
   3  -2  -7  273.07   47.00
  -4  -2  -7  465.25   69.29
   4   2  -7  331.37   58.19
   4  -2   7  401.76   68.79
  -4  -2  -7  365.66   57.79
  -4   2   7  300.87   57.29
   4   2   7  426.36   65.49
  -4   2  -7  367.16   64.09
  -4  -2   7  484.15   68.59
   4  -2  -7  318.27   52.69
  -4   2  -7  380.86   52.99
   4   2   7  457.55   67.99
  -4   2  -7  377.16   59.69
   4  -2  -7  328.47   56.79
  -4  -2   7  376.06   57.99
   5  -2   7  208.58   58.59
  -5   2   7  180.78   64.49
  -5  -2  -7  182.68   62.39
   5   2  -7  206.98   64.49
  -5  -2  -7  282.87   57.39
   5  -2   7  215.78   53.29
   5  -2  -7  170.78   54.79
  -5   2  -7  157.08   49.10
   5   2   7   91.79   44.10
   5   2   7  246.98   60.09
  -5  -2   7  164.58   68.59
  -5   2  -7  198.28   64.49
   0   3  -7  808.02   46.60
   0  -3  -7  778.02   48.50
   0   3  -7  816.02   42.70
   0   3  -7  865.21   47.80
   0  -3   7  827.22   47.30
   0   3   7  879.11   51.09
   0   3   7  849.91   47.50
   0  -3  -7  773.72   43.80
   0   3   7  827.52   41.50
   0  -3  -7  825.32   47.30
   0  -3   7  833.52   38.80
  -1   3   7  461.65   33.50
   1  -3   7  489.15   36.70
  -1  -3  -7  485.85   39.90
   1   3  -7  465.25   31.70
  -1  -3  -7  506.65   34.90
   1   3  -7  393.56   35.60
  -1   3   7  513.95   40.90
  -1  -3  -7  557.84   40.80
  -1   3   7  498.35   32.70
   1  -3   7  543.65   30.70
   1   3  -7  511.15   38.60
   1   3  -7  520.55   36.10
  -1  -3  -7  494.25   29.50
  -1  -3   7  452.45   40.90
   1   3   7  492.25   39.80
  -1   3  -7  505.45   36.40
   1  -3  -7  479.65   35.90
   1  -3  -7  427.26   29.50
   1  -3  -7  437.86   34.30
  -1   3  -7  484.45   37.00
   1  -3  -7  419.86   39.00
  -1   3  -7  429.06   33.60
  -1  -3   7  381.56   28.60
   1   3   7  440.06   28.40
  -2   3   7    6.30   12.60
   2  -3   7   18.50   21.30
  -2   3   7   17.60   24.80
  -2  -3  -7   -7.20   20.30
  -2  -3  -7   -1.60   19.70
  -2  -3  -7   10.30   17.40
  -2   3   7   21.60   17.20
   2   3  -7   23.40   20.00
   2   3  -7  -23.60   16.10
   2  -3   7  -12.10   15.20
   2   3  -7    8.60   18.30
  -2  -3   7   31.00   22.50
   2   3   7   10.10   20.70
  -2   3  -7   21.10   18.70
   2  -3  -7   16.40   18.20
  -2   3  -7  -17.50   19.40
  -2   3  -7   38.10   14.70
   2  -3  -7   23.00   21.00
  -2  -3   7   19.00   19.20
   2   3   7  -13.90   17.70
   2  -3  -7   27.90   18.90
  -3   3   7  298.77   53.89
  -3  -3  -7  302.57   54.59
   3   3  -7  341.57   50.49
  -3   3   7  300.87   43.70
   3  -3   7  379.06   52.09
   3   3  -7  293.07   47.80
  -3  -3  -7  392.46   47.60
   3   3  -7  305.47   40.30
  -3  -3  -7  423.36   54.59
   3   3   7  283.07   49.30
  -3   3  -7  372.86   41.50
  -3  -3   7  378.56   55.69
   3  -3  -7  325.67   47.50
   3   3   7  345.77   51.49
  -3   3  -7  271.17   47.50
  -3  -3   7  348.87   49.70
  -3   3  -7  466.15   62.29
   3  -3  -7  347.37   50.99
  -4  -3  -7  -13.30   39.10
  -4  -3  -7   -1.10   29.10
  -4  -3  -7   21.90   36.00
  -4   3   7    7.60   40.00
   4  -3   7   54.29   36.00
   4   3  -7  -15.70   31.00
   4   3   7  -19.50   32.30
   4   3   7   41.30   38.30
  -4   3  -7    5.80   43.50
  -4   3  -7   -5.60   29.40
  -4  -3   7  -14.70   33.30
   4  -3  -7  -38.10   25.30
   4  -3  -7  120.09   41.80
  -4  -3   7   -4.70   34.40
  -4   3  -7   31.90   30.70
   5   3  -7  121.19   56.79
   5  -3   7   40.40   47.40
   5   3   7   65.19   45.50
   5  -3  -7  131.49   52.49
  -5   3  -7   46.10   40.00
   5   3   7   88.89   50.69
   0  -4   7 1946.01   86.49
   0  -4   7 1948.91   71.19
   0   4  -7 1858.21   77.79
   0  -4  -7 1911.31   85.99
   0   4  -7 1908.41   84.89
   0   4   7 1807.52   86.79
   0   4   7 1869.51   85.09
   0  -4  -7 1925.61   83.09
   0  -4  -7 1823.22   85.19
   0   4   7 1786.92   79.39
   0  -4   7 1769.12   86.09
   0   4  -7 1884.01   81.19
   1  -4   7 1665.83   70.29
   1  -4   7 1686.53   79.69
  -1  -4  -7 1563.44   81.79
  -1   4   7 1543.65   73.89
  -1   4   7 1630.54   75.29
   1   4  -7 1630.04   69.09
   1   4  -7 1496.75   73.09
   1   4  -7 1616.84   76.29
   1   4  -7 1701.93   80.09
   1   4  -7 1599.84   78.89
  -1   4   7 1637.74   82.99
  -1  -4  -7 1642.34   71.69
  -1  -4  -7 1669.53   79.09
  -1  -4  -7 1753.62   78.09
   1   4   7 1636.94   66.69
  -1  -4   7 1842.72   85.99
   1  -4  -7 1687.63   82.99
  -1  -4   7 1449.55   65.59
   1   4   7 1603.34   73.09
   1  -4  -7 1830.92   79.59
   1   4   7 1752.52   81.89
  -1   4  -7 1640.44   78.09
  -1   4  -7 1653.43   68.99
   1  -4  -7 1645.24   74.79
  -1   4  -7 1517.75   72.19
  -1   4  -7 1616.64   69.39
   1  -4  -7 1664.73   68.59
  -1   4  -7 1675.63   78.89
  -2  -4  -7  477.85   44.60
   2   4  -7  470.75   47.00
  -2  -4  -7  516.85   49.00
  -2   4   7  608.54   59.79
  -2   4   7  481.05   43.80
   2   4  -7  495.75   42.50
   2  -4   7  467.45   50.09
   2  -4   7  447.46   43.80
  -2   4   7  469.65   39.10
   2   4  -7  485.65   46.70
  -2  -4  -7  458.95   53.09
   2  -4  -7  427.46   44.50
  -2   4  -7  400.76   46.80
   2   4   7  548.55   42.10
  -2  -4   7  494.95   41.50
  -2   4  -7  459.85   36.10
   2  -4  -7  429.46   50.09
   2  -4  -7  447.36   42.30
  -2   4  -7  540.25   47.60
   2   4   7  485.05   49.20
   2  -4  -7  427.26   35.00
  -2  -4   7  554.64   54.59
  -3   4   7  206.98   47.40
   3   4  -7  267.27   40.10
   3  -4   7  198.88   33.80
  -3  -4  -7  248.08   44.30
  -3  -4  -7  184.48   35.80
   3   4  -7  185.08   37.50
   3  -4   7  333.37   54.49
  -3  -4  -7  267.17   46.90
   3   4  -7  276.17   48.00
  -3   4   7  242.58   36.50
  -3  -4   7  258.97   41.30
   3   4   7  235.08   43.70
  -3   4  -7  283.67   40.10
   3   4   7  331.07   50.09
  -3  -4   7  227.18   44.80
   3  -4  -7  251.77   41.10
   3  -4  -7  288.07   48.30
  -3   4  -7  222.58   39.60
  -3   4  -7  239.98   49.30
  -4   4   7  385.56   73.09
  -4  -4  -7  281.27   50.29
  -4  -4  -7  425.86   73.49
  -4  -4  -7  445.16   70.49
   4  -4   7  367.96   63.79
   4   4  -7  384.26   64.39
  -4   4  -7  412.36   70.79
   4  -4  -7  310.57   53.19
  -4  -4   7  354.36   64.09
   4   4   7  237.48   52.09
   4  -4  -7  406.16   59.39
   4   4   7  270.17   56.89
  -4   4  -7  377.96   59.89
  -4   4  -7  437.66   64.09
   0  -5   7  163.18   27.80
   0  -5  -7  146.19   28.40
   0   5  -7   80.09   18.50
   0  -5  -7  140.89   26.40
   0   5  -7  123.39   22.80
   0   5   7  126.69   22.70
   0   5   7  138.29   27.10
   0   5  -7  173.68   28.30
   0  -5   7  150.18   29.30
   0   5   7  178.58   30.40
   0  -5  -7  126.59   24.20
   0   5  -7  124.79   22.00
   1   5  -7    5.70   19.50
   1   5  -7    9.60   17.70
  -1  -5  -7   17.90   19.00
   1  -5   7   -1.50   16.00
  -1  -5  -7  -19.90   17.80
  -1   5   7   23.30   19.70
  -1  -5  -7   24.50   23.10
  -1   5   7    2.30   22.10
   1   5  -7   19.50   16.40
  -1   5   7    7.30   16.70
   1  -5   7   -6.40   21.60
  -1  -5  -7   11.90   19.10
  -1   5  -7   -2.80   16.80
   1  -5  -7  -23.90   18.00
  -1   5  -7   10.30   14.50
   1  -5  -7    0.20   16.30
  -1  -5   7  -16.20   19.80
   1   5   7   -0.10   19.40
   1   5   7    0.50   11.50
  -1   5  -7    5.80   15.20
  -1   5  -7  -18.40   19.20
   1  -5  -7   11.60   22.20
   1  -5  -7    4.60   13.00
  -1  -5   7  -24.90   19.80
   2  -5   7   74.39   30.90
   2   5  -7  128.79   34.60
  -2  -5  -7  120.59   35.30
   2   5  -7  143.59   30.80
   2   5  -7  127.49   30.90
  -2   5   7  165.68   40.00
  -2  -5  -7  101.99   27.50
   2   5  -7  115.79   28.90
  -2  -5  -7   96.49   29.50
   2  -5   7  158.68   32.30
  -2   5   7  132.19   26.00
  -2   5  -7  126.79   30.60
   2   5   7   94.29   31.50
  -2   5  -7  109.39   24.00
   2   5   7  126.99   25.10
  -2   5  -7   81.09   29.30
   2  -5  -7  114.89   26.50
   2  -5  -7   80.39   19.50
   2  -5  -7  105.99   27.20
   2  -5  -7  129.29   35.00
  -2  -5   7   78.09   33.50
   3   5  -7  -13.10   26.00
   3   5  -7   48.00   25.50
   3  -5   7   13.80   30.40
   3  -5   7   61.89   27.80
  -3  -5  -7  -18.00   31.50
  -3   5   7   33.50   35.70
   3   5  -7   -4.80   25.30
  -3  -5  -7   15.70   30.30
  -3   5   7    8.00   19.70
  -3  -5  -7   16.10   27.50
   3  -5  -7    7.30   26.20
   3   5   7   29.60   33.10
  -3   5  -7   -9.30   20.60
   3  -5  -7   -5.60   29.10
  -3  -5   7   33.00   37.40
  -3   5  -7  -23.80   35.70
  -3   5  -7   -5.50   25.20
   3   5   7    0.70   26.80
  -4   5   7  -27.20   44.70
   4  -5   7   32.00   38.90
  -4  -5  -7    7.10   32.80
  -4  -5  -7  -23.00   41.30
   4   5  -7   41.70   39.70
  -4  -5  -7   37.00   41.10
   4  -5  -7   10.10   36.60
   4   5   7   31.00   39.80
  -4   5  -7   -0.60   35.30
  -4   5  -7  -40.20   46.90
  -4  -5   7   26.40   43.50
   4   5   7  -19.20   36.10
   4  -5  -7  -17.50   32.20
  -4   5  -7   18.40   33.30
   0  -6  -7 1273.87   76.29
   0   6  -7 1404.26   73.39
   0  -6   7 1409.86   77.19
   0   6  -7 1420.26   71.59
   0   6   7 1396.76   78.29
   0  -6  -7 1287.67   76.59
   0  -6  -7 1351.86   74.09
   0   6   7 1256.27   77.09
   0  -6   7 1359.26   78.79
   0   6  -7 1406.76   77.59
   1   6  -7   94.99   29.20
   1  -6   7   71.29   28.30
  -1  -6  -7   86.89   29.90
  -1  -6  -7   78.49   28.90
  -1   6   7   65.89   26.00
  -1   6   7   81.19   31.00
  -1  -6  -7   77.79   25.10
   1   6  -7   80.79   25.70
   1   6  -7   66.09   24.50
   1  -6   7   65.59   28.30
  -1   6   7   93.39   32.90
  -1   6  -7   96.79   28.70
   1  -6  -7   30.80   27.50
   1   6   7   73.39   17.60
  -1   6  -7   76.39   21.90
  -1  -6   7   81.69   31.60
   1   6   7   37.10   24.30
   1   6   7   50.99   27.10
   1  -6  -7   79.09   22.50
  -1  -6   7   93.79   32.00
  -1   6  -7   94.49   29.60
   1  -6  -7   78.39   26.20
  -2  -6  -7 1239.88   85.29
  -2  -6  -7 1143.09   75.09
  -2  -6  -7 1080.79   71.79
  -2   6   7 1057.29   70.19
   2  -6   7 1187.28   76.39
  -2   6   7 1210.58   89.89
   2   6  -7 1190.18   76.89
   2  -6   7 1123.19   78.39
   2   6  -7 1225.78   76.19
   2   6   7 1235.78   65.59
  -2   6  -7 1008.90   63.79
   2  -6  -7 1189.18   70.09
  -2   6  -7 1113.99   73.29
   2  -6  -7 1113.89   80.69
   2   6   7 1191.28   79.49
  -2   6  -7 1235.68   78.69
  -2  -6   7 1175.48   86.29
  -3  -6  -7  133.19   40.00
   3  -6   7  116.79   35.70
   3  -6   7  159.08   42.60
  -3   6   7  146.79   33.50
  -3  -6  -7  111.59   46.20
  -3  -6  -7  160.08   40.40
   3   6  -7  114.29   36.20
  -3   6   7  172.18   53.29
   3   6  -7  138.09   39.40
  -3   6  -7  113.79   33.30
   3  -6  -7  114.99   40.10
   3   6   7  112.39   33.40
  -3   6  -7   64.29   35.40
  -3   6  -7  112.89   45.70
   3   6   7  152.38   42.00
   3  -6  -7   88.29   36.80
  -3  -6   7  174.28   38.80
  -3  -6   7  110.69   45.90
  -4   6   7  131.99   60.79
  -4  -6  -7   65.89   49.90
  -4  -6  -7   75.59   48.60
   4  -6   7   69.69   45.20
   4   6  -7  171.38   53.89
  -4   6  -7   82.89   36.80
   4  -6  -7   51.69   38.70
  -4  -6   7  215.78   60.19
  -4   6  -7  133.09   42.30
   4   6   7  126.09   55.39
   4   6   7   73.59   43.80
  -4   6  -7   58.59   58.19
   0  -7   7  262.07   41.60
   0   7   7  315.87   47.70
   0   7  -7  258.47   45.60
   0  -7  -7  266.17   43.90
   0  -7   7  291.37   46.00
   0   7  -7  302.07   41.40
   0   7  -7  345.77   46.90
   0  -7  -7  301.57   49.40
   0  -7  -7  319.37   47.60
   0   7   7  305.47   44.80
  -1  -7  -7  321.17   45.30
   1  -7   7  346.77   50.59
  -1  -7  -7  216.18   36.40
   1   7  -7  365.96   46.00
   1   7  -7  281.97   44.70
  -1   7   7  275.87   50.39
  -1   7   7  372.86   49.99
  -1  -7  -7  329.77   48.40
   1   7  -7  308.87   45.50
  -1  -7   7  229.38   43.10
   1   7   7  205.98   38.80
  -1  -7   7  390.56   53.49
   1  -7  -7  365.46   55.89
  -1   7  -7  298.87   43.60
  -1   7  -7  287.57   49.10
   1  -7  -7  252.37   39.60
   1   7   7  297.87   50.19
  -1   7  -7  270.67   40.20
  -2  -7  -7  290.57   43.50
  -2   7   7  272.67   54.19
   2  -7   7  325.27   54.59
  -2   7   7  306.37   49.90
  -2  -7  -7  264.77   50.19
   2  -7   7  230.88   44.70
   2   7  -7  335.87   52.89
   2   7  -7  358.66   52.99
  -2  -7  -7  285.77   49.99
  -2  -7   7  340.77   52.59
   2  -7  -7  422.76   61.89
   2   7   7  327.67   55.99
  -2   7  -7  214.08   41.30
  -2   7  -7  238.78   39.60
  -2  -7   7  309.47   65.89
   3   7  -7  -13.20   40.80
  -3   7   7   21.40   49.10
   3  -7   7   50.89   38.50
  -3  -7  -7   62.59   42.50
   3   7  -7   63.59   39.10
  -3   7   7   37.40   29.00
   3  -7   7   56.59   35.20
  -3  -7  -7   51.09   41.20
   3  -7  -7  -46.60   29.90
  -3  -7   7   46.60   43.20
  -3   7  -7   84.39   32.80
  -3  -7   7  -44.70   40.00
   3   7   7   74.09   43.40
  -3   7  -7   -7.50   31.90
  -4  -7  -7   67.79   49.70
   4   7  -7  -39.70   43.50
  -4   7   7   63.29   59.69
   4  -7   7   18.90   43.90
  -4  -7   7  -26.60   47.20
  -4   7  -7    5.80   35.00
   4   7   7   32.20   46.70
  -4   7  -7  -39.80   34.40
   4  -7  -7   -4.20   42.00
   0   8   7   -5.90   26.20
   0  -8   7   39.60   32.10
   0  -8   7   54.69   28.10
   0   8   7   25.40   30.70
   0   8  -7    9.20   30.60
   0   8  -7   10.40   29.10
   0  -8  -7  -37.50   24.10
   0   8  -7   -2.50   24.00
   0  -8  -7    5.40   32.30
   1  -8   7  223.88   46.20
  -1  -8  -7   71.89   34.80
  -1   8   7  105.39   36.40
  -1   8   7  192.28   41.50
  -1  -8  -7  116.89   38.40
   1   8  -7  131.19   37.70
   1   8  -7  150.88   36.60
   1   8  -7  147.59   36.70
  -1  -8   7  229.28   44.00
   1   8   7  168.68   41.80
  -1   8  -7  122.09   36.20
  -1  -8   7  114.69   40.80
   1  -8  -7  132.59   31.20
   1  -8  -7  201.68   46.60
   1   8   7  107.59   51.29
  -1   8  -7  192.08   35.30
  -1   8  -7  161.18   38.10
   2   8  -7  641.44   67.89
  -2   8   7  424.56   74.19
   2  -8   7  760.12   72.59
  -2  -8  -7  665.13   74.39
  -2   8   7  660.33   67.19
   2  -8   7  603.34   67.69
   2   8  -7  573.54   68.29
  -2   8  -7  626.84   69.29
  -2  -8   7  647.74   71.09
   2  -8  -7  615.04   72.59
  -2   8  -7  576.14   57.39
  -2  -8   7  799.52   80.79
   2   8   7  694.73   72.09
   3   8  -7   -9.70   37.50
  -3   8   7   43.50   35.70
  -3  -8  -7   48.20   48.10
   3  -8   7  -36.40   35.80
   3  -8   7  -28.10   38.00
  -3   8   7  115.09   56.59
   3   8   7   20.90   40.50
  -3   8  -7   33.70   34.60
  -3  -8   7   36.40   48.90
  -3   8  -7   73.29   46.00
   3  -8  -7   47.90   41.20
   0  -9   7   72.19   39.10
   0   9  -7   15.00   35.20
   0   9  -7   22.60   33.20
   0  -9  -7   75.09   40.00
   0   9   7   45.90   33.20
   0   9  -7   28.20   28.10
   0  -9  -7   22.60   32.20
   1   9  -7   63.29   38.40
   1  -9   7  132.59   46.10
  -1   9   7  109.79   38.50
  -1  -9  -7   96.69   36.90
   1   9  -7  198.88   40.70
   1   9  -7  176.58   45.40
  -1  -9  -7  113.89   40.90
   1   9   7   56.89   35.00
  -1   9  -7   96.59   37.20
  -1  -9   7   81.79   40.60
  -1  -9   7  107.89   42.70
  -1   9  -7   69.49   41.70
   1  -9  -7  179.18   49.00
  -1   9  -7   54.69   31.90
   2  -9   7   59.99   37.50
  -2   9   7   42.40   61.19
   2   9  -7  -46.80   32.70
   2   9  -7   53.59   38.60
   2  -9   7   52.49   42.20
  -2   9   7   10.00   34.10
  -2  -9  -7   -5.90   40.70
   2   9   7   33.20   39.60
  -2   9  -7   70.29   32.90
  -2  -9   7   41.90   44.50
   2  -9  -7   21.00   41.30
  -2   9  -7   45.80   38.40
  -2  -9   7   60.39   40.60
  -3   9   7   35.00   39.00
   3  -9   7   90.79   46.50
  -3   9   7  133.59   62.29
   3  -9   7  153.68   50.09
   3   9  -7   81.69   47.50
  -3  -9  -7   20.40   49.40
  -3  -9   7   49.99   55.79
  -3   9  -7  152.68   47.30
  -3   9  -7   36.40   35.60
   3  -9  -7  102.89   51.59
   3   9   7   15.40   45.90
   0 -10  -7   72.39   42.40
   0 -10  -7   74.99   40.50
   0  10  -7   68.39   45.60
   0  10  -7   55.39   43.00
   0  10   7   99.39   42.40
   0 -10   7  107.89   43.60
   0  10  -7  131.39   39.70
   1  10  -7   32.00   43.00
   1  10  -7    2.30   35.70
   1 -10   7   -6.30   41.30
  -1 -10  -7   47.90   40.60
  -1  10   7   -8.50   34.20
   1  10  -7   -3.60   36.00
   1 -10  -7   52.09   45.20
  -1  10  -7    2.30   38.50
   1  10   7   53.79   38.60
  -1 -10   7   -5.60   41.10
  -1 -10   7   38.10   42.60
  -1  10  -7   19.10   32.70
  -1  10  -7  -10.60   40.20
   2  10  -7  328.27   63.09
   2  10  -7  360.66   59.79
  -2  10   7  250.57   54.39
  -2 -10  -7  338.27   63.49
   2 -10   7  254.27   62.69
   2 -10   7  469.35   71.79
  -2  10  -7  357.46   65.09
   2 -10  -7  193.68   59.19
  -2 -10   7  334.37   60.69
   2  10   7  297.67   61.79
  -2  10  -7  311.57   52.89
  -2 -10   7  358.16   70.69
   0  11   7  163.58   47.70
   0  11  -7  177.38   58.19
   0 -11  -7   86.89   48.90
   0  11  -7  131.39   51.49
   0 -11   7   65.59   49.99
   0  11  -7  136.29   46.50
   1  11  -7  111.29   53.89
  -1  11   7   21.80   40.50
   1  11  -7   78.29   39.70
   1 -11   7   83.29   50.89
   1  11  -7   87.69   43.90
  -1 -11  -7   -5.90   44.70
  -1 -11   7  121.59   55.69
  -1  11  -7   48.20   49.50
  -1 -11   7    9.50   44.70
  -1  11  -7   45.70   37.30
   1  11   7  142.49   52.09
  -1  11  -7   61.19   48.30
   1 -11  -7   97.79   52.69
   2 -11   7  -89.99   35.40
   2  11  -7  -23.00   39.50
  -2 -11  -7  -27.30   44.00
   2 -11   7   84.89   49.30
  -2  11   7    0.00   38.10
  -2 -11   7   91.29   55.99
   2  11   7  -42.80   39.70
   2 -11  -7   33.50   51.09
  -2 -11   7   27.20   49.50
  -2  11  -7 -105.69   33.00
  -2  11  -7   50.19   45.70
   0   0   8 1767.72   71.29
   0   0  -8 1651.03   66.89
   0   0  -8 1665.13   73.99
   0   0   8 1807.22   76.39
   0   0  -8 1694.93   75.19
  -1   0   8   92.39   21.60
  -1   0  -8   58.69   12.80
   1   0  -8   84.09   16.10
   1   0  -8   66.59   15.70
   1   0   8   65.29   15.90
   1   0  -8   65.79   18.80
  -1   0  -8   71.19   17.10
   1   0  -8   46.90   18.00
   1   0  -8   57.19   14.60
  -1   0  -8   59.89   18.10
  -2   0  -8   -1.80   12.60
   2   0  -8   -9.80   15.80
  -2   0  -8    4.20   19.30
  -2   0   8   -1.60   12.40
  -2   0   8  -32.30   17.20
   2   0  -8   25.10   17.40
  -2   0  -8    4.70   10.60
   2   0   8    6.70   18.10
  -2   0   8   13.70   16.50
   2   0  -8   -8.60   15.80
   3   0   8  252.57   42.30
   3   0  -8  274.37   43.10
   3   0   8  274.57   47.70
  -3   0  -8  283.27   39.10
  -3   0   8  283.57   52.99
   3   0  -8  342.37   41.80
   3   0  -8  348.27   47.90
  -3   0  -8  230.78   43.10
  -3   0   8  188.78   34.70
  -3   0  -8  259.47   36.80
  -4   0   8  150.38   38.50
   4   0  -8  174.38   35.50
   4   0  -8  152.58   46.10
  -4   0  -8  220.28   52.69
  -4   0   8  245.78   55.29
  -4   0  -8  223.28   41.40
   4   0   8  158.88   45.30
   4   0   8  194.18   45.50
   5   0   8  185.88   57.89
  -5   0   8  280.67   68.89
  -5   0  -8  254.87   54.29
  -5   0  -8  219.78   63.59
   5   0  -8  185.78   54.59
   5   0   8  199.18   54.29
   0  -1  -8 3235.68  118.89
   0  -1  -8 3317.57  127.69
   0   1  -8 3203.18  120.89
   0   1   8 3249.38  123.09
   0   1  -8 3280.67  126.49
   0  -1  -8 3177.08  118.99
   0  -1  -8 3037.70  125.19
   0   1  -8 3181.98  121.79
   0   1  -8 3137.89  126.29
   0   1   8 3278.97  128.59
   0  -1   8 3386.06  126.09
   0  -1  -8 3279.57  115.49
   1   1  -8  212.38   23.00
   1   1  -8  228.68   25.30
  -1   1   8  245.68   31.70
   1  -1   8  262.87   28.70
   1   1  -8  198.78   26.00
  -1  -1  -8  246.38   19.60
   1   1  -8  256.07   30.10
  -1  -1  -8  227.68   21.40
  -1  -1  -8  203.38   18.30
  -1  -1  -8  206.28   29.40
  -1  -1  -8  243.28   28.70
   1  -1  -8  210.08   28.50
  -1   1  -8  209.78   24.70
  -1   1  -8  287.17   28.10
   1  -1  -8  231.38   30.00
  -1  -1   8  203.98   27.60
   1  -1  -8  209.98   22.50
  -1   1  -8  224.98   22.40
   1   1   8  252.17   22.70
  -1  -1   8  270.37   31.80
   1  -1  -8  233.88   26.20
  -1   1  -8  204.08   27.00
   1   1   8  226.28   30.40
  -2  -1  -8 1101.09   62.49
   2   1  -8 1212.88   64.69
  -2  -1  -8 1195.68   59.39
  -2   1   8 1060.29   62.89
  -2  -1  -8 1169.58   70.29
  -2   1   8 1141.49   60.19
   2   1  -8 1231.98   68.29
   2   1  -8 1116.49   65.19
   2  -1   8 1171.98   67.39
  -2   1   8 1127.69   73.29
   2  -1  -8 1310.17   67.99
  -2   1  -8 1261.67   69.19
  -2  -1   8 1270.17   69.89
  -2   1  -8 1186.38   56.59
  -2   1  -8 1138.49   65.29
   2   1   8 1287.17   64.99
   2  -1  -8 1220.68   68.19
  -2   1  -8 1177.78   56.59
  -2  -1   8 1210.08   69.39
   2   1   8 1288.97   69.79
   2  -1  -8 1185.98   64.69
  -2   1  -8 1116.99   54.89
   3   1  -8   63.59   27.40
  -3  -1  -8   67.59   25.00
   3  -1   8   61.59   29.50
  -3   1   8   43.60   23.20
  -3   1   8   21.40   28.70
  -3  -1  -8   74.69   31.30
  -3  -1  -8   46.90   23.50
   3   1  -8   86.19   26.70
   3   1  -8   26.90   27.50
  -3   1  -8   48.00   20.00
  -3   1  -8   -7.80   24.70
   3  -1  -8   64.39   27.60
  -3   1  -8    7.40   29.90
   3   1   8   65.59   30.50
   3   1   8   31.90   28.50
  -3  -1   8   22.50   24.50
   3  -1  -8   14.00   27.20
  -3  -1   8   14.30   29.30
   3  -1  -8   42.30   28.60
   4   1  -8 1059.89   73.79
   4  -1   8 1160.08   87.89
  -4   1   8 1009.70   95.99
   4   1  -8 1019.50   88.49
  -4  -1  -8 1026.60   78.69
  -4  -1  -8  976.90   88.29
   4  -1   8 1039.20   85.99
   4   1   8  949.01   87.89
  -4  -1   8 1035.00   92.79
  -4   1  -8 1052.99   88.69
   4   1   8 1069.49   86.19
   4  -1  -8  958.40   72.99
   4  -1  -8  997.20   86.59
  -4  -1   8 1001.70   82.49
   5  -1   8   -8.80   40.90
  -5   1   8   20.30   47.00
   5   1  -8    1.40   48.90
  -5  -1  -8   30.30   52.09
   5  -1   8  115.29   49.40
  -5  -1  -8   41.70   41.70
   5  -1  -8   76.09   51.79
  -5  -1   8  -19.80   47.40
  -5   1  -8   52.79   41.60
  -5   1  -8   40.00   47.40
   5   1   8   34.80   43.30
   5   1   8   29.30   45.60
   0  -2  -8  324.47   23.80
   0  -2  -8  340.67   26.10
   0  -2  -8  351.36   33.40
   0  -2   8  306.17   27.30
   0   2  -8  347.77   30.20
   0   2   8  352.16   34.90
   0   2  -8  398.36   30.30
   0  -2  -8  363.96   30.70
   0   2  -8  286.07   25.80
   0  -2   8  355.26   34.70
   0   2   8  388.96   31.00
   1   2  -8  125.19   18.00
  -1   2   8  143.19   18.70
  -1  -2  -8  157.38   22.00
   1  -2   8  157.28   24.40
  -1   2   8  118.69   24.70
   1   2  -8  155.18   24.70
  -1  -2  -8  116.59   18.00
   1   2  -8  147.49   24.70
  -1  -2  -8  151.98   18.60
  -1   2   8  133.89   20.30
  -1  -2  -8  151.88   28.60
   1   2  -8  146.59   25.80
  -1  -2  -8  128.89   23.00
   1  -2  -8  135.69   19.70
  -1   2  -8  147.99   26.10
  -1   2  -8  143.19   21.10
  -1  -2   8  159.98   23.50
  -1   2  -8  131.09   23.90
  -1   2  -8  151.78   26.10
   1  -2  -8  145.59   22.20
   1  -2  -8  147.79   24.80
   1  -2  -8  176.08   24.90
  -1  -2   8  121.19   24.10
   1   2   8  134.59   19.70
   1   2   8  171.28   29.30
   2   2  -8  113.49   24.50
  -2  -2  -8  114.99   27.80
  -2   2   8   99.49   15.50
  -2   2   8   76.19   28.70
   2  -2   8  148.49   27.30
   2   2  -8   85.59   22.60
  -2   2   8  101.49   21.70
   2  -2   8  102.49   18.80
  -2   2   8  105.39   21.70
   2   2  -8  112.29   25.60
  -2  -2  -8  118.89   25.90
  -2  -2  -8  126.49   24.20
   2   2   8  111.49   26.80
   2  -2  -8  114.79   27.10
  -2   2  -8  104.79   18.10
  -2   2  -8   82.39   16.20
   2  -2  -8  107.09   23.40
   2  -2  -8  198.28   31.70
  -2   2  -8   99.99   22.40
  -2   2  -8   97.99   25.50
   2   2   8  129.99   25.40
  -2  -2   8  128.49   29.10
  -2  -2   8  140.09   27.00
  -2   2  -8   84.79   17.70
   3  -2   8   17.40   25.10
   3   2  -8   64.89   24.10
  -3   2   8   50.99   30.70
  -3  -2  -8   70.79   28.80
   3   2  -8   66.39   29.20
   3   2  -8   41.20   26.20
  -3  -2  -8    8.90   29.10
  -3  -2  -8   16.70   20.80
  -3   2   8   63.09   22.30
  -3  -2   8   73.89   30.50
   3  -2  -8   88.19   30.30
  -3   2  -8   -1.40   21.90
   3  -2  -8   -3.30   21.10
  -3   2  -8   23.00   32.10
   3   2   8   33.80   27.60
   3  -2  -8   78.59   29.70
   3   2   8   44.80   29.50
  -3  -2   8   81.69   32.30
  -3   2  -8   14.90   20.60
   4  -2   8  496.65   70.69
  -4   2   8  271.67   59.19
  -4  -2  -8  341.77   58.99
   4   2  -8  470.85   66.79
  -4  -2  -8  362.06   63.29
  -4   2  -8  410.46   73.59
   4   2   8  321.97   56.09
  -4  -2   8  344.97   60.09
  -4   2  -8  465.45   56.39
  -4  -2   8  352.46   55.79
   4   2   8  418.16   65.09
  -4   2  -8  388.26   60.89
   4  -2  -8  444.56   68.29
   4  -2  -8  422.46   56.39
  -5   2   8  -27.80   50.19
   5   2  -8   46.60   46.00
   5  -2   8   85.39   44.50
  -5  -2  -8   -3.80   50.39
  -5  -2  -8   21.50   39.50
   5  -2   8   57.09   48.80
   5   2   8   37.40   42.10
  -5  -2   8   27.90   58.79
  -5   2  -8  -27.00   48.40
  -5   2  -8   23.10   37.50
   5   2   8   57.89   49.10
   5  -2  -8   38.60   45.30
   0   3   8  878.71   53.19
   0   3  -8  830.22   47.20
   0   3  -8  795.02   48.10
   0   3   8  812.22   47.50
   0  -3  -8  838.72   44.70
   0  -3   8  935.61   50.49
   0  -3  -8  805.02   49.70
   0  -3  -8  800.32   47.40
   0  -3   8  784.62   39.90
   0   3  -8  760.02   42.60
   1   3  -8  967.10   51.39
  -1   3   8  810.12   56.09
  -1  -3  -8  980.30   56.79
   1   3  -8  954.90   54.39
  -1  -3  -8  985.20   57.69
   1  -3   8  882.31   46.10
   1   3  -8  903.01   53.69
   1  -3   8  919.31   52.19
  -1   3   8  918.11   48.50
  -1  -3  -8  932.71   44.50
   1   3  -8  923.41   47.40
  -1   3   8  870.41   47.40
  -1  -3  -8  973.30   50.39
  -1   3  -8  935.31   52.59
   1   3   8  860.01   42.30
  -1  -3   8  929.11   46.90
  -1   3  -8  931.71   52.69
   1  -3  -8 1044.70   53.39
   1   3   8  890.91   55.49
   1  -3  -8  869.91   42.80
   1  -3  -8 1029.70   57.19
  -1   3  -8  830.22   48.60
  -1  -3   8 1035.20   58.99
   1  -3  -8 1023.90   53.09
   2   3  -8  775.12   55.99
   2  -3   8  812.02   50.19
   2  -3   8  776.62   56.69
  -2  -3  -8  771.32   56.99
  -2  -3  -8  722.53   50.89
   2   3  -8  694.13   52.59
  -2   3   8  677.13   42.50
  -2   3   8  756.02   62.99
  -2  -3  -8  676.03   56.59
   2   3  -8  701.03   52.09
  -2   3   8  784.12   54.09
   2   3   8  817.62   58.29
   2  -3  -8  741.53   51.09
  -2  -3   8  846.62   62.39
   2   3   8  918.01   52.79
  -2  -3   8  776.52   51.39
  -2   3  -8  719.13   42.60
   2  -3  -8  747.83   47.60
  -2   3  -8  832.02   55.89
  -2   3  -8  798.62   58.39
   2  -3  -8  811.62   57.69
   2  -3  -8  759.42   54.69
   3  -3   8  547.95   59.39
  -3  -3  -8  496.25   53.09
   3   3  -8  484.55   57.09
  -3  -3  -8  558.64   59.89
   3   3  -8  548.65   50.39
   3   3  -8  581.54   58.49
  -3  -3  -8  638.24   62.79
  -3   3   8  615.54   68.69
  -3   3   8  543.85   61.39
   3   3   8  633.14   59.79
   3  -3  -8  600.24   57.29
  -3  -3   8  498.85   56.89
   3  -3  -8  604.14   60.09
  -3   3  -8  667.03   59.39
  -3  -3   8  631.54   67.79
  -3   3  -8  553.84   47.10
   3   3   8  472.45   58.89
  -3   3  -8  656.03   69.19
  -4   3   8  110.39   48.00
   4  -3   8  202.68   48.20
  -4  -3  -8  155.18   45.50
  -4  -3  -8  197.68   47.50
   4   3  -8  252.77   54.79
  -4  -3  -8  222.98   53.59
  -4  -3   8  231.48   51.89
   4  -3  -8  149.29   44.20
   4   3   8  157.58   46.80
  -4   3  -8  226.48   58.79
  -4  -3   8  128.89   46.90
   4   3   8  128.29   44.90
  -4   3  -8  177.68   46.10
   4  -3  -8  215.38   45.30
  -4   3  -8  214.48   41.50
   0  -4  -8   -3.40   17.50
   0   4   8   29.70   20.90
   0  -4  -8    7.60   17.20
   0  -4   8   23.60   18.90
   0   4  -8    3.30   11.60
   0   4  -8   11.30   11.90
   0   4   8   33.20   17.60
   0   4  -8    4.60   13.70
   0  -4   8   -7.20    9.60
   0   4  -8   -6.20   15.00
   0  -4   8   23.70   19.40
   0  -4  -8    3.80   15.30
   0   4   8   -7.90   13.00
  -1  -4  -8  129.59   24.50
  -1  -4  -8  170.78   30.70
  -1   4   8  127.59   21.30
  -1  -4  -8  127.89   21.50
   1   4  -8  101.99   21.80
   1   4  -8  140.69   25.70
  -1   4   8  104.89   21.50
  -1   4   8  153.38   29.20
   1   4  -8  118.89   20.70
  -1  -4  -8  129.49   27.30
   1  -4   8  139.19   27.90
   1   4  -8  135.99   26.10
   1  -4   8  160.88   25.40
   1   4   8   84.09   24.20
  -1   4  -8  104.19   23.00
  -1  -4   8   92.59   26.40
   1   4   8  120.59   18.00
   1  -4  -8  116.49   20.50
  -1  -4   8  104.29   17.80
  -1   4  -8   82.99   18.90
   1  -4  -8  117.19   24.40
   1  -4  -8  124.39   28.60
  -1   4  -8  130.39   25.20
   1  -4  -8  122.99   21.90
  -2   4   8  123.89   36.50
  -2  -4  -8  128.59   31.50
   2  -4   8  117.09   27.60
  -2  -4  -8  138.49   29.40
   2   4  -8  101.59   27.10
   2  -4   8   86.19   30.10
   2   4  -8   84.39   25.40
   2   4  -8  182.88   30.80
  -2   4   8  100.69   21.90
  -2  -4  -8   91.39   31.20
   2   4   8  150.98   25.40
   2  -4  -8  121.89   32.00
  -2  -4   8  106.39   25.10
  -2   4  -8  104.19   20.80
  -2   4  -8  116.99   27.80
  -2  -4   8   62.79   29.80
   2  -4  -8  187.18   33.20
   2   4   8   98.39   28.80
   2  -4  -8  157.08   28.70
  -2   4  -8  146.29   32.30
   2  -4  -8  113.49   21.50
   3   4  -8  -23.10   23.90
   3   4  -8  -12.20   25.40
  -3  -4  -8   48.10   26.70
   3  -4   8   17.30   27.20
  -3  -4  -8   10.40   32.50
  -3  -4  -8   77.09   34.40
   3   4  -8   19.60   24.30
  -3   4   8  -13.40   35.10
  -3   4  -8    4.40   20.70
   3  -4  -8  -21.80   26.40
  -3   4  -8   54.19   29.70
   3   4   8   11.80   26.30
  -3  -4   8   74.49   37.20
   3  -4  -8   29.30   28.00
  -3   4  -8   49.10   38.70
   3   4   8   24.90   32.10
  -3  -4   8   80.39   28.30
  -4  -4  -8  130.59   48.00
  -4   4   8  134.19   55.49
  -4  -4  -8   37.80   35.00
   4  -4   8  136.19   47.90
   4   4  -8   64.59   42.80
  -4  -4  -8   82.39   45.00
   4  -4  -8  154.88   46.90
  -4   4  -8  210.98   59.99
  -4   4  -8   57.09   34.50
  -4  -4   8   87.89   47.60
   4  -4  -8  117.59   44.40
  -4   4  -8  127.09   44.60
   4   4   8   95.49   43.50
   4   4   8  107.69   42.90
   0  -5  -8   10.20   17.90
   0   5  -8    6.50   18.20
   0   5  -8   -2.30   19.00
   0   5   8    3.10   18.50
   0  -5  -8   -6.10   19.00
   0  -5  -8   13.90   20.10
   0   5  -8   -4.20   15.00
   0   5   8   19.00   21.60
   0   5   8   25.00   22.50
   0  -5   8   26.10   20.80
   0  -5   8   -9.30   21.30
   1   5  -8 1916.61   94.09
  -1  -5  -8 1939.71   93.39
  -1   5   8 1742.13   96.39
  -1  -5  -8 1845.12   96.99
   1   5  -8 2031.80   91.19
  -1  -5  -8 2074.09   93.79
   1   5  -8 1992.70   84.99
  -1  -5  -8 1935.01   87.49
  -1   5   8 1844.32   90.39
   1  -5   8 1950.20   94.79
   1  -5   8 2054.89   85.09
  -1   5   8 1812.82  100.79
   1   5  -8 1985.80   95.49
   1  -5  -8 1999.10   99.09
   1  -5  -8 2117.09   91.99
  -1   5  -8 1885.91   94.09
   1  -5  -8 1967.10   93.59
  -1   5  -8 1901.71   92.19
   1   5   8 1783.32   94.29
   1  -5  -8 2068.19   81.29
   1   5   8 1739.73   76.99
  -1  -5   8 2109.29  102.39
  -1   5  -8 1862.51   82.99
  -2  -5  -8  830.02   66.89
   2   5  -8  755.62   55.59
   2  -5   8  559.84   59.99
   2   5  -8  714.23   57.69
  -2  -5  -8  661.23   54.49
   2  -5   8  650.73   56.49
  -2  -5  -8  598.24   56.09
  -2   5   8  751.12   69.99
  -2   5   8  621.74   50.19
   2   5  -8  659.03   57.19
   2  -5  -8  690.23   62.39
  -2   5  -8  707.53   57.59
   2  -5  -8  736.73   55.69
   2   5   8  622.84   59.19
   2   5   8  709.53   47.30
   2  -5  -8  644.54   46.40
   2  -5  -8  604.54   49.20
  -2   5  -8  710.53   58.99
  -2  -5   8  728.13   67.79
  -2   5  -8  595.74   44.20
  -3  -5  -8  234.48   42.90
   3   5  -8  274.67   45.60
   3  -5   8  357.66   49.80
  -3   5   8  269.77   53.59
  -3  -5  -8  292.77   53.69
   3   5  -8  283.37   45.70
  -3  -5  -8  299.47   50.59
   3   5  -8  210.18   42.80
   3  -5   8  248.18   47.10
   3   5   8  366.46   59.19
  -3   5  -8  383.76   45.30
   3   5   8  332.37   47.10
  -3   5  -8  324.77   54.69
  -3  -5   8  304.07   55.99
  -3   5  -8  233.38   44.00
   3  -5  -8  358.06   54.89
   3  -5  -8  223.48   45.00
   4  -5   8  291.57   61.99
  -4  -5  -8  239.78   57.79
  -4   5   8  247.58   66.89
  -4  -5  -8  211.78   48.50
  -4  -5  -8  352.16   64.29
   4   5  -8  303.57   59.69
   4  -5  -8  240.18   54.59
   4  -5  -8  276.37   83.69
  -4   5  -8  375.46   74.79
   4   5   8  244.58   51.29
  -4   5  -8  247.38   54.39
   4   5   8  329.87   60.09
  -4   5  -8  255.77   49.70
  -4  -5   8  301.67   66.89
   0  -6  -8   70.79   25.10
   0  -6   8   94.19   28.90
   0   6  -8   64.09   24.80
   0  -6  -8   66.99   27.40
   0   6  -8    6.50   20.20
   0   6   8   62.89   29.30
   0  -6   8   72.39   29.00
   0  -6  -8   30.60   27.30
   0   6   8   73.89   27.60
   0   6  -8   46.50   26.40
  -1   6   8  483.65   54.99
   1   6  -8  516.75   50.29
  -1   6   8  424.46   47.80
   1   6  -8  492.65   48.40
  -1  -6  -8  475.55   47.00
   1   6  -8  444.76   41.50
  -1  -6  -8  425.06   52.39
   1  -6   8  486.55   53.19
  -1  -6  -8  472.05   43.70
  -1   6  -8  504.25   50.19
   1  -6  -8  419.26   55.69
  -1   6  -8  367.66   38.80
  -1  -6   8  355.26   54.59
   1  -6  -8  393.96   47.00
  -1   6  -8  384.36   48.90
   1   6   8  387.46   45.10
   1  -6  -8  455.05   45.00
   1   6   8  481.15   51.59
  -1  -6   8  441.96   53.79
  -2  -6  -8  235.88   40.80
  -2   6   8  236.98   51.29
   2  -6   8  227.88   41.70
  -2   6   8  200.18   34.80
   2  -6   8  233.18   39.80
  -2  -6  -8  200.08   42.30
   2   6  -8  285.27   48.50
  -2  -6  -8  264.77   45.90
   2   6  -8  241.18   40.70
   2   6   8  243.68   43.10
  -2  -6   8  224.48   46.70
  -2  -6   8  301.07   48.90
  -2   6  -8  288.17   47.90
  -2   6  -8  199.78   34.00
  -2   6  -8  226.08   40.60
   2  -6  -8  352.76   55.49
   3   6  -8   30.60   30.10
  -3   6   8  118.19   31.20
  -3   6   8  112.39   48.20
  -3  -6  -8   11.50   37.40
   3  -6   8   52.49   34.90
   3  -6   8   30.50   30.20
   3   6  -8   22.70   32.00
  -3  -6  -8   27.80   31.40
  -3  -6  -8   36.70   36.00
  -3   6  -8   40.30   27.90
   3  -6  -8   34.80   35.80
  -3  -6   8   42.40   41.70
  -3   6  -8   86.89   34.60
   3   6   8   44.70   36.40
  -3   6  -8  -50.79   36.30
  -4   6   8   53.29   54.79
  -4  -6  -8   38.00   45.80
   4   6  -8   -3.40   43.90
  -4  -6  -8   34.20   46.50
   4  -6   8   28.30   39.00
  -4   6  -8   42.80   57.69
   4   6   8  -28.60   39.30
  -4  -6   8   24.60   47.00
  -4   6  -8   42.20   33.00
   4  -6  -8   11.60   36.20
  -4   6  -8    3.50   38.10
   0   7   8   55.29   32.10
   0  -7  -8   13.60   28.40
   0  -7   8   35.10   29.80
   0   7  -8    2.80   25.20
   0   7  -8   32.00   25.50
   0  -7   8   -2.20   24.90
   0   7  -8    9.20   26.70
   0  -7  -8   -1.30   26.10
   0   7   8   24.70   27.00
   0  -7  -8  -20.70   24.20
   1  -7   8  427.66   55.49
  -1  -7  -8  345.67   46.50
  -1   7   8  391.16   58.59
   1   7  -8  367.36   48.10
  -1  -7  -8  370.76   57.69
   1   7  -8  308.77   48.50
  -1   7   8  318.17   50.09
   1   7  -8  420.86   48.30
  -1  -7  -8  377.76   46.60
  -1  -7   8  482.65   62.79
   1  -7  -8  413.56   50.39
  -1  -7   8  326.17   53.79
   1   7   8  355.46   49.30
  -1   7  -8  378.46   52.09
   1  -7  -8  415.26   60.69
   1   7   8  354.86   52.29
   1  -7  -8  412.46   45.40
  -1   7  -8  348.47   52.79
  -1   7  -8  414.16   43.00
   2  -7   8  145.79   38.20
   2   7  -8  297.47   46.30
  -2   7   8  226.88   39.80
  -2  -7  -8  196.88   44.60
  -2  -7  -8  251.77   42.20
  -2   7   8  203.88   51.09
  -2  -7  -8  259.17   47.80
   2   7  -8  292.27   47.00
   2  -7   8  248.88   45.00
  -2  -7   8  172.48   48.20
  -2   7  -8  273.57   39.10
  -2   7  -8  248.68   44.30
   2   7   8  159.48   41.80
  -2  -7   8  136.69   42.20
   2  -7  -8  170.68   43.80
   3   7  -8  418.96   63.39
  -3  -7  -8  356.76   61.29
   3  -7   8  326.97   57.59
   3   7  -8  317.17   58.29
   3  -7   8  387.66   63.99
  -3   7   8  319.17   66.39
  -3   7   8  288.57   45.30
  -3  -7  -8  474.75   66.39
  -3   7  -8  294.07   53.99
   3  -7  -8  319.47   58.69
  -3  -7   8  380.06   67.59
  -3   7  -8  392.46   53.59
   3   7   8  313.97   56.09
  -3  -7   8  397.66   64.09
  -4   7   8   59.39   58.89
   4   7  -8  -51.09   45.40
  -4  -7  -8   41.90   52.49
   4  -7   8   35.70   45.20
  -4   7  -8    5.20   35.80
  -4   7  -8  -42.80   37.60
  -4  -7   8  105.59   56.39
   4  -7  -8  -20.20   41.00
   4   7   8   -0.60   44.50
   0  -8  -8  173.38   41.90
   0  -8   8  106.39   34.80
   0   8  -8   81.79   29.80
   0   8   8  128.49   35.10
   0   8  -8  139.09   37.00
   0  -8   8   87.89   36.40
   0   8   8  138.09   36.90
   0   8  -8  139.39   38.60
   0  -8  -8  186.58   40.90
  -1  -8  -8  262.47   53.89
   1  -8   8  384.76   59.29
   1   8  -8  389.26   53.89
  -1  -8  -8  372.26   51.89
   1   8  -8  401.66   55.59
  -1   8   8  287.27   48.20
  -1   8   8  322.17   59.59
   1   8  -8  431.06   54.59
  -1  -8  -8  412.36   59.99
   1  -8  -8  368.46   56.29
  -1  -8   8  322.27   52.19
  -1   8  -8  337.77   58.89
   1  -8  -8  369.76   47.60
  -1   8  -8  294.87   46.50
  -1   8  -8  361.96   57.89
  -1  -8   8  383.36   61.39
   1   8   8  298.67   51.49
   1   8   8  350.06   58.49
   2   8  -8   91.79   39.20
  -2   8   8  101.89   35.80
  -2  -8  -8   21.10   37.10
   2  -8   8   39.40   33.70
   2  -8   8  109.39   41.00
   2   8  -8   50.29   37.90
  -2   8   8   54.69   45.80
   2   8   8  101.89   39.90
   2  -8  -8   29.20   37.30
  -2  -8   8   84.39   39.10
  -2   8  -8   52.49   28.30
  -2   8  -8  116.19   38.00
  -2  -8   8  134.49   48.00
  -3   8   8  143.79   41.10
  -3   8   8  123.69   55.69
   3   8  -8   80.29   44.40
   3  -8   8   82.59   43.70
  -3  -8  -8   45.50   47.50
   3  -8   8   49.40   41.80
  -3   8  -8   75.19   41.50
  -3   8  -8   79.79   35.20
  -3  -8   8   57.69   51.59
   3   8   8   77.49   46.90
   3  -8  -8   92.19   47.80
   0  -9   8    8.90   37.10
   0   9  -8  119.79   39.80
   0   9   8   90.39   38.60
   0   9  -8   88.59   33.70
   0  -9  -8   40.20   34.20
   0  -9  -8   71.99   36.70
   0   9  -8   -2.60   36.60
  -1  -9  -8  469.35   86.49
   1  -9   8  593.14   71.69
  -1   9   8  613.64   69.69
  -1  -9  -8  528.95   71.79
   1   9  -8  531.05   68.09
   1   9  -8  544.15   69.79
   1   9  -8  494.05   67.99
  -1  -9   8  615.04   73.89
  -1   9  -8  653.53   70.99
  -1   9  -8  593.94   73.59
   1   9   8  391.36   66.69
   1  -9  -8  663.13   78.09
  -1   9  -8  548.75   58.29
  -1  -9   8  630.04   70.79
   2   9  -8  259.87   54.49
   2  -9   8  225.08   52.29
   2  -9   8  327.17   54.79
  -2  -9  -8  254.77   58.69
  -2   9   8  223.98   47.30
  -2   9   8  287.67   61.09
   2   9  -8  350.16   59.89
   2   9   8  273.37   56.19
  -2  -9   8  259.77   53.89
  -2   9  -8  396.86   68.59
   2  -9  -8  254.67   59.09
  -2   9  -8  246.98   45.70
  -2  -9   8  190.28   55.79
   3   9  -8  195.78   54.79
  -3   9   8  122.39   46.20
  -3  -9  -8  296.17   68.29
   3  -9   8  168.68   53.19
  -3   9   8  235.18   68.39
   3  -9   8  245.78   53.29
   3  -9  -8  197.58   58.89
  -3  -9   8  169.48   64.49
  -3   9  -8  151.48   51.79
   3   9   8  150.88   53.59
  -3   9  -8  139.49   41.60
   0  10  -8   29.10   33.20
   0 -10   8    5.10   40.60
   0  10  -8   12.20   42.40
   0  10   8   64.39   42.10
   0 -10  -8   -2.30   39.70
   0 -10  -8   67.89   37.70
   0  10  -8   31.20   39.30
   1 -10   8  -10.40   40.60
  -1 -10  -8   96.09   46.10
   1  10  -8  -40.40   38.10
   1  10  -8   29.20   38.10
   1  10  -8   81.79   41.80
  -1  10   8   48.80   42.80
   1 -10  -8   70.09   44.80
  -1 -10   8   21.90   43.70
  -1  10  -8  -68.69   38.40
   1  10   8   36.60   38.50
  -1  10  -8   50.09   42.70
  -1  10  -8  -23.60   31.90
  -1 -10   8   45.60   41.80
   2  10  -8  151.08   52.69
  -2 -10  -8   53.69   47.60
  -2  10   8    0.10   39.30
   2 -10   8  175.28   46.00
   2 -10   8   41.30   45.70
   2  10  -8   81.79   42.60
  -2 -10   8  146.29   53.09
  -2 -10   8  119.49   53.39
   2 -10  -8   36.50   47.10
   2  10   8  122.69   48.80
  -2  10  -8   82.99   49.00
  -2  10  -8  115.09   39.80
   0 -11   8  -43.10   40.00
   0  11   8  -38.50   37.20
   0  11  -8    3.30   33.40
   0  11  -8   -0.90   45.50
   0  11  -8   63.69   50.49
   0 -11  -8   10.90   45.50
   1 -11   8  328.47   66.99
  -1 -11  -8  290.37   63.89
   1  11  -8  397.36   63.89
   1  11  -8  413.86   62.09
  -1  11   8  195.18   50.79
   1 -11  -8  336.07   66.09
  -1  11  -8  502.85   73.69
   1  11   8  334.57   66.89
  -1  11  -8  385.46   76.29
  -1 -11   8  323.87   67.39
  -1  11  -8  379.56   62.99
   0   0  -9    0.80   14.30
   0   0   9  -30.20   13.20
   0   0  -9   -2.90    9.30
   0   0  -9   14.00   15.50
   0   0   9    7.00   12.90
   1   0   9 3409.76  133.09
   1   0  -9 3250.87  133.29
   1   0   9 3189.98  126.49
   1   0  -9 3246.98  126.39
  -1   0  -9 3256.17  132.69
   1   0  -9 3343.97  127.69
   1   0  -9 3159.28  125.69
  -1   0   9 3448.35  134.59
  -1   0  -9 3269.17  129.99
   1   0  -9 3214.88  132.39
  -1   0  -9 3257.47  123.59
  -2   0   9   59.59   27.30
  -2   0  -9   84.39   20.90
   2   0   9   75.09   25.30
   2   0   9   34.00   20.10
   2   0  -9   80.19   22.60
   2   0  -9   62.49   21.60
  -2   0  -9   88.19   26.80
   2   0  -9   76.19   24.60
  -2   0  -9   57.89   15.00
  -2   0   9   94.29   24.40
  -3   0  -9 2064.89   95.49
   3   0  -9 1958.10  102.49
   3   0   9 2048.59  109.39
  -3   0   9 1859.41  105.39
  -3   0  -9 2070.39  112.09
   3   0  -9 2106.59  107.79
  -3   0   9 2125.89  112.89
  -3   0  -9 2029.10   96.89
   3   0  -9 2131.09  110.99
   3   0   9 2228.18  110.29
   4   0   9  -28.50   30.40
  -4   0   9    0.20   29.80
  -4   0  -9    8.60   38.00
   4   0   9  -73.59   29.30
   4   0  -9   35.70   34.30
  -4   0   9   -7.20   37.20
   4   0  -9  -16.30   23.70
  -4   0  -9   -4.00   25.20
   5   0   9  143.59   50.79
   5   0   9  171.98   51.89
  -5   0   9   21.60   48.80
  -5   0  -9   42.70   54.69
   5   0  -9   17.90   48.70
  -5   0  -9  -27.50   36.50
   0  -1  -9 1902.21   72.89
   0   1   9 1835.92   83.19
   0  -1  -9 1777.42   81.39
   0  -1  -9 1742.53   79.29
   0   1   9 1857.31   77.29
   0  -1  -9 1846.12   68.89
   0  -1   9 1862.21   80.19
   0   1  -9 1770.32   79.89
   0  -1  -9 1885.11   72.39
   0   1  -9 1792.92   75.49
   0   1  -9 1901.31   81.59
   0   1  -9 1854.21   74.99
   1   1  -9   84.59   21.50
  -1  -1  -9  119.69   17.80
   1   1  -9   96.29   16.60
  -1  -1  -9   91.09   21.00
  -1  -1  -9   72.49   20.60
   1   1  -9  118.99   20.00
   1  -1   9   79.69   18.10
   1   1  -9   99.19   19.00
  -1   1   9   91.39   22.80
  -1  -1   9  129.19   23.20
   1  -1  -9   98.79   15.60
   1  -1  -9   82.39   20.80
  -1   1  -9   87.59   19.40
   1   1   9   89.49   21.30
   1  -1  -9  134.69   24.00
  -1   1  -9  114.69   20.50
  -1   1  -9  116.49   18.40
   1   1   9  138.49   20.70
  -1  -1   9   98.99   22.90
  -1   1  -9   98.29   18.50
   1  -1  -9   97.09   21.40
   2   1  -9   58.79   21.30
  -2   1   9   64.79   27.10
  -2   1   9   31.80   19.40
  -2  -1  -9   34.70   22.80
   2  -1   9   34.90   12.80
   2   1  -9   59.69   22.80
  -2  -1  -9   50.99   17.20
  -2  -1  -9   57.69   20.90
   2  -1   9   36.50   22.30
   2   1  -9   10.20   18.80
   2  -1  -9   41.90   20.60
   2   1   9   49.50   21.40
  -2  -1   9   42.70   21.90
   2  -1  -9   46.60   20.60
   2  -1  -9    8.10   21.50
  -2   1  -9   39.90   14.20
  -2   1  -9   30.40   19.60
   2   1   9   22.20   22.50
  -2   1  -9   29.10   15.60
  -2   1  -9   15.00   22.50
  -2  -1   9   46.50   25.20
   3   1  -9   -8.60   21.50
  -3  -1  -9   12.60   29.10
  -3  -1  -9    0.80   23.50
   3   1  -9  -21.20   20.20
  -3  -1  -9   -5.10   19.90
  -3   1   9    2.10   28.20
  -3   1   9   17.80   21.80
   3   1  -9    7.60   26.90
   3  -1   9  -36.60   22.60
  -3   1  -9   19.40   28.70
  -3   1  -9   21.40   26.20
   3  -1  -9    7.10   25.20
   3   1   9  -34.20   23.60
   3  -1  -9  -27.70   21.90
  -3  -1   9    5.00   28.00
  -3  -1   9   11.80   26.40
   3   1   9    6.20   25.10
   3  -1  -9   16.50   27.30
  -3   1  -9    7.80   16.60
  -4  -1  -9  158.18   49.70
   4   1  -9  149.88   46.90
   4   1  -9  198.68   37.00
   4  -1   9  154.38   43.40
   4  -1   9  121.69   43.00
  -4  -1  -9  194.78   43.30
  -4   1   9  169.38   49.99
  -4  -1   9  210.18   46.40
   4  -1  -9  191.48   41.00
  -4  -1   9  151.28   49.60
   4   1   9  161.58   44.20
  -4   1  -9  183.78   48.20
   4   1   9  115.79   45.00
   4  -1  -9  115.09   46.30
   5   1  -9  -22.60   42.00
   5  -1   9   76.19   47.20
  -5  -1  -9   47.10   40.40
   5  -1   9   93.49   47.30
  -5   1   9  113.49   59.59
  -5  -1  -9   11.20   51.79
   5  -1  -9  153.98   49.80
   5   1   9  154.68   54.09
  -5   1  -9   17.00   48.10
  -5  -1   9   69.89   53.99
  -5   1  -9   26.70   41.40
   5   1   9   76.69   47.50
   0   2  -9  475.15   34.10
   0   2   9  493.35   40.60
   0  -2  -9  443.56   38.00
   0  -2  -9  444.16   34.70
   0  -2   9  455.75   37.50
   0   2  -9  412.76   29.50
   0  -2   9  448.06   33.10
   0  -2  -9  428.46   28.00
   0   2   9  487.45   34.20
   0  -2  -9  441.06   29.60
   0   2  -9  469.85   35.40
  -1   2   9 1117.79   50.69
  -1  -2  -9 1152.68   63.19
  -1  -2  -9 1169.38   51.29
   1   2  -9 1154.88   52.89
  -1   2   9 1183.58   65.29
   1   2  -9 1140.29   62.59
   1   2  -9 1201.88   59.69
   1  -2   9 1143.79   55.79
  -1  -2  -9 1133.99   53.79
  -1  -2  -9  994.20   51.39
   1   2  -9 1151.58   57.19
  -1  -2  -9 1068.89   60.69
   1   2   9 1083.39   50.39
   1   2   9 1188.08   61.99
   1  -2  -9 1122.69   63.39
   1  -2  -9 1172.38   57.99
  -1  -2   9 1153.88   57.19
  -1   2  -9 1144.29   54.49
  -1   2  -9 1112.49   58.79
   1  -2  -9 1177.98   60.09
  -1  -2   9 1105.29   64.19
   1  -2  -9 1091.89   49.70
  -1   2  -9 1204.28   59.39
  -1   2  -9 1178.38   58.49
   2   2  -9  314.37   39.40
  -2  -2  -9  306.97   34.80
   2  -2   9  250.97   28.50
   2   2  -9  327.97   38.40
  -2  -2  -9  274.07   42.40
  -2   2   9  282.67   36.50
   2  -2   9  258.97   41.50
  -2  -2  -9  258.27   38.10
   2   2  -9  276.97   38.00
  -2   2   9  278.47   45.90
  -2   2  -9  264.67   39.30
  -2  -2   9  360.66   40.70
   2  -2  -9  282.57   38.90
  -2   2  -9  228.48   38.40
   2  -2  -9  273.07   41.00
  -2   2  -9  248.88   27.30
   2   2   9  294.27   41.10
   2  -2  -9  245.08   36.80
  -2  -2   9  366.66   44.50
   2   2   9  307.67   37.70
   3   2  -9  470.95   55.99
  -3   2   9  424.66   49.30
  -3  -2  -9  453.85   48.80
  -3   2   9  446.06   62.49
   3   2  -9  491.35   48.90
   3   2  -9  514.45   55.99
  -3  -2  -9  527.35   54.69
  -3  -2  -9  462.95   57.89
   3  -2   9  421.06   57.79
  -3   2  -9  475.85   60.09
   3  -2  -9  595.64   57.29
  -3   2  -9  498.05   45.10
  -3  -2   9  512.75   58.39
   3  -2  -9  473.35   55.79
  -3   2  -9  467.85   53.89
   3  -2  -9  433.56   52.79
   3   2   9  428.56   55.49
   3   2   9  477.05   57.79
  -3  -2   9  430.26   58.29
  -4  -2  -9    6.30   40.60
   4  -2   9  -29.30   32.60
  -4  -2  -9   25.80   30.70
  -4   2   9   59.19   45.50
   4   2  -9   60.69   38.60
   4  -2  -9   79.99   39.00
   4   2   9   86.79   37.60
  -4  -2   9    2.30   37.30
  -4  -2   9   24.50   38.60
  -4   2  -9   76.79   47.00
  -4   2  -9   47.10   33.70
   4   2   9   35.80   37.10
   4  -2  -9   56.69   34.20
  -4   2  -9   25.00   29.40
   0   3   9  160.38   28.40
   0   3  -9  145.19   22.80
   0  -3  -9  170.98   27.20
   0   3   9  119.39   22.00
   0  -3  -9  124.89   21.20
   0   3  -9  162.68   24.30
   0  -3  -9  177.38   30.60
   0  -3   9  147.99   25.00
   0  -3   9  180.38   22.80
   0   3  -9  154.88   25.60
   1   3  -9  237.58   32.90
   1   3  -9  285.57   26.60
  -1   3   9  283.47   27.40
  -1   3   9  257.47   27.10
   1   3  -9  291.97   31.30
  -1  -3  -9  199.88   24.70
  -1  -3  -9  296.97   29.80
   1  -3   9  346.37   30.20
  -1  -3  -9  306.77   36.70
  -1   3   9  242.18   37.70
   1   3  -9  263.87   33.20
  -1  -3  -9  231.68   35.30
   1  -3   9  255.07   32.30
  -1  -3  -9  284.87   25.50
   1  -3  -9  322.87   38.10
   1  -3  -9  260.17   31.60
  -1   3  -9  300.27   32.40
   1  -3  -9  236.38   22.40
   1   3   9  266.47   36.30
   1  -3  -9  370.46   35.30
  -1   3  -9  301.37   29.60
  -1   3  -9  268.27   33.50
   1   3   9  256.77   21.90
  -1  -3   9  329.57   39.20
  -1  -3   9  227.38   25.60
   2  -3   9    3.30   17.10
  -2   3   9    5.20   12.10
  -2  -3  -9   17.90   18.90
  -2   3   9   24.70   27.90
  -2  -3  -9   34.00   24.10
   2   3  -9   -2.30   19.70
   2   3  -9    6.90   20.10
   2  -3   9    4.30   23.10
   2   3  -9   23.00   20.40
  -2  -3  -9   -3.10   22.00
   2   3   9    6.80   18.80
  -2   3  -9   41.80   15.60
   2  -3  -9   -4.40   22.70
  -2  -3   9   -5.90   17.90
   2  -3  -9   11.40   21.60
   2   3   9   29.40   24.80
   2  -3  -9   27.50   18.70
  -2   3  -9  -10.10   22.10
  -2  -3   9  -35.00   21.40
   2  -3  -9    5.20   17.70
  -2   3  -9   13.60   21.10
  -3   3   9    6.30   29.70
   3  -3   9   27.20   28.80
  -3  -3  -9   13.70   27.40
   3   3  -9  -45.30   22.10
  -3   3   9  -10.70   18.80
   3   3  -9   26.30   27.70
  -3  -3  -9   12.40   24.60
   3   3  -9   19.80   21.60
  -3  -3  -9  -19.40   26.90
  -3   3  -9    2.10   19.80
  -3  -3   9   17.20   31.30
  -3   3  -9   57.39   38.30
   3   3   9  -11.30   25.90
  -3  -3   9   31.70   29.30
   3  -3  -9   32.50   26.70
   3   3   9  -14.30   24.70
  -3   3  -9   37.00   27.00
   3  -3  -9    7.00   26.90
  -4   3   9  102.79   50.19
   4  -3   9   72.59   41.30
  -4  -3  -9  101.89   45.80
  -4  -3  -9  -14.50   37.30
   4   3  -9  121.39   46.80
  -4  -3  -9   43.10   34.00
   4  -3  -9   47.40   40.70
   4  -3  -9   27.20   34.10
   4   3   9  112.09   41.90
  -4  -3   9   84.69   45.40
  -4   3  -9    7.50   43.70
  -4   3  -9   64.19   33.10
  -4   3  -9  115.19   43.60
  -4  -3   9   12.10   36.70
   4   3   9   73.99   42.70
   0  -4  -9  724.03   49.70
   0   4  -9  773.02   44.00
   0   4  -9  810.22   50.89
   0  -4  -9  759.52   51.69
   0   4   9  753.12   54.19
   0  -4   9  780.52   50.69
   0  -4  -9  760.12   46.90
   0   4  -9  731.43   49.90
   0  -4   9  732.23   37.90
   0   4   9  754.62   44.60
   0   4   9  686.13   49.60
  -1  -4  -9  100.49   23.70
  -1  -4  -9   97.89   28.10
   1   4  -9  125.69   27.20
   1   4  -9  133.89   21.50
  -1   4   9  106.19   28.70
  -1  -4  -9  145.19   21.70
  -1   4   9  134.79   23.20
   1  -4   9  116.09   26.70
   1   4  -9  125.69   26.20
   1  -4   9  123.19   21.70
   1   4  -9  165.48   29.20
  -1  -4  -9  108.49   27.20
   1   4   9  186.08   29.10
  -1   4  -9  129.39   25.30
  -1  -4   9   93.09   29.30
  -1  -4   9   96.49   17.00
   1  -4  -9  156.48   30.10
   1   4   9  131.09   17.30
  -1   4  -9  137.49   25.20
  -1   4  -9  117.99   25.50
   1  -4  -9   85.39   24.20
   1  -4  -9  124.99   23.60
   2  -4   9  789.92   54.99
   2   4  -9  770.32   59.89
  -2   4   9  689.13   47.00
  -2  -4  -9  736.33   55.19
  -2  -4  -9  723.63   60.89
  -2   4   9  900.31   74.89
   2   4  -9  711.83   57.79
   2   4  -9  819.92   56.19
   2  -4   9  765.22   61.99
  -2  -4  -9  805.72   64.09
  -2  -4   9  829.52   67.09
   2  -4  -9  897.71   66.09
   2  -4  -9  838.82   58.19
  -2   4  -9  724.23   58.29
   2   4   9  686.93   48.90
  -2  -4   9  670.33   50.49
  -2   4  -9  652.43   43.40
   2  -4  -9  779.62   50.39
  -2   4  -9  821.82   60.49
   2  -4  -9  658.43   49.70
   2   4   9  794.22   61.79
  -3  -4  -9  405.36   60.19
   3   4  -9  326.87   52.89
   3   4  -9  300.57   44.90
  -3   4   9  242.68   52.29
  -3  -4  -9  388.76   63.39
  -3  -4  -9  353.46   49.99
   3   4  -9  340.27   52.19
   3  -4   9  454.65   60.79
  -3   4  -9  274.37   41.00
   3  -4  -9  382.16   55.79
  -3  -4   9  370.76   56.69
  -3   4  -9  293.67   52.29
  -3   4  -9  427.16   54.79
   3  -4  -9  328.07   53.39
   3   4   9  341.47   57.59
   3   4   9  350.76   49.20
  -4  -4  -9  251.27   48.60
   4  -4   9  274.07   61.09
  -4  -4  -9  320.77   61.09
   4   4  -9  258.37   54.99
  -4  -4  -9  350.26   61.49
  -4   4   9  254.07   61.99
   4  -4  -9  212.58   51.09
   4  -4  -9  358.96   56.49
   4   4   9  272.07   55.59
  -4   4  -9  409.36   62.39
  -4   4  -9  403.76   71.49
  -4   4  -9  243.28   48.50
  -4  -4   9  434.56   70.89
   4   4   9  347.87   57.29
   0   5  -9   66.19   21.40
   0   5  -9   14.40   16.30
   0  -5   9   49.90   24.10
   0  -5   9   25.20   24.60
   0  -5  -9  -15.80   20.90
   0   5   9   12.80   23.70
   0   5   9   26.50   21.10
   0  -5  -9    0.40   20.90
   0  -5  -9   34.20   21.70
   0   5  -9   72.79   25.90
   1   5  -9  209.48   33.40
  -1  -5  -9  208.88   33.00
  -1   5   9  185.38   36.30
   1   5  -9  190.98   33.30
  -1  -5  -9  246.58   39.70
   1  -5   9  222.08   33.30
  -1   5   9  240.18   37.10
  -1  -5  -9  209.38   33.40
   1   5  -9  174.68   24.60
   1   5  -9  173.38   29.40
   1  -5   9  199.58   35.30
  -1  -5  -9  201.58   35.60
  -1  -5   9  223.98   38.50
  -1   5  -9  263.37   39.60
   1  -5  -9  192.68   37.90
   1  -5  -9  259.87   37.20
   1   5   9  131.19   30.50
   1   5   9  185.88   33.90
   1  -5  -9  220.08   35.30
  -1   5  -9  174.58   31.10
  -1   5  -9  190.88   28.60
  -1   5  -9  177.28   26.90
   2  -5   9   49.20   25.80
  -2  -5  -9   70.59   32.50
  -2   5   9   54.89   34.60
  -2   5   9   66.39   22.50
   2  -5   9   28.60   27.70
  -2  -5  -9   51.69   26.20
   2   5  -9   12.60   24.50
   2   5  -9    2.80   22.80
   2   5  -9   83.29   31.40
  -2  -5  -9   -6.60   27.00
   2   5   9   97.49   25.90
   2  -5  -9   79.09   31.70
   2  -5  -9   52.69   20.70
  -2   5  -9   56.79   18.70
  -2  -5   9   45.40   34.00
   2   5   9   16.30   28.00
   2  -5  -9   39.60   25.80
  -2   5  -9   87.09   29.10
  -2   5  -9   29.40   24.00
   3   5  -9   -5.20   25.90
  -3  -5  -9   56.79   28.80
   3  -5   9   10.10   29.40
   3   5  -9   19.90   31.10
  -3  -5  -9   30.10   35.50
  -3   5   9   52.89   40.80
   3   5  -9   12.60   28.40
  -3  -5  -9  -12.70   33.80
   3   5   9  130.49   38.40
   3   5   9  -10.60   28.60
  -3  -5   9   47.70   40.00
  -3   5  -9   40.80   29.40
   3  -5  -9   73.39   33.60
  -3   5  -9   42.40   25.20
  -3   5  -9  -22.30   36.30
  -4  -5  -9   -8.50   33.70
  -4  -5  -9    7.40   43.00
  -4  -5  -9   73.79   51.09
   4   5  -9   43.20   42.00
   4  -5   9  -24.50   38.80
  -4   5   9  -36.20   45.30
  -4   5  -9   13.10   38.60
   4   5   9   25.50   39.50
  -4   5  -9  105.09   38.00
   4  -5  -9  -29.90   36.30
  -4   5  -9   -2.30   51.29
  -4  -5   9   67.59   46.60
   0   6   9 1164.28   74.29
   0  -6  -9 1242.38   72.09
   0  -6   9 1120.69   76.59
   0   6  -9 1177.98   65.59
   0  -6  -9 1236.78   75.19
   0  -6   9 1229.38   77.29
   0   6   9 1249.07   79.19
   0   6  -9 1222.28   68.89
   0   6  -9 1204.88   74.79
   0  -6  -9 1216.58   74.99
  -1  -6  -9  578.84   50.99
  -1   6   9  458.65   50.69
  -1  -6  -9  590.94   59.49
   1   6  -9  590.04   54.69
   1   6  -9  651.63   53.49
  -1   6   9  527.35   59.99
  -1  -6  -9  616.84   49.20
   1  -6   9  535.45   54.79
   1   6  -9  563.44   45.50
  -1   6  -9  660.73   55.19
  -1   6  -9  596.24   56.79
  -1  -6   9  538.65   56.79
   1  -6  -9  553.34   50.79
  -1   6  -9  548.55   43.00
   1  -6  -9  611.54   62.69
   1   6   9  550.44   55.69
   1  -6  -9  553.04   53.19
   1   6   9  532.15   53.69
  -1  -6   9  606.44   65.39
  -2  -6  -9  140.89   35.10
   2  -6   9  136.99   37.90
   2   6  -9  172.28   36.60
   2   6  -9  190.48   38.40
  -2  -6  -9  246.48   42.50
  -2   6   9  162.28   31.30
  -2  -6  -9  137.39   41.40
  -2   6   9  195.88   48.30
   2  -6   9  178.68   37.50
   2   6  -9  155.58   36.70
  -2  -6   9  136.69   43.50
   2  -6  -9  154.68   40.10
   2   6   9  207.48   41.30
  -2   6  -9  188.48   29.50
  -2   6  -9  119.99   32.30
   3  -6   9   27.40   35.60
  -3  -6  -9   64.69   38.20
   3   6  -9   13.80   27.60
   3  -6   9   14.60   29.10
   3   6  -9   57.09   37.60
  -3   6   9   -6.10   42.60
  -3  -6  -9   37.60   38.50
  -3  -6  -9    1.20   28.60
   3   6  -9   -4.90   30.90
  -3   6  -9   26.90   41.30
  -3  -6   9   63.39   46.50
  -3   6  -9   -6.80   32.20
   3   6   9   20.70   33.40
  -3   6  -9   25.60   27.20
   3  -6  -9  -12.50   31.70
  -4  -6  -9  149.59   54.59
  -4   6   9   94.59   61.39
   4   6  -9  110.79   49.99
  -4  -6  -9  204.78   58.39
   4  -6   9   89.19   47.50
  -4   6  -9  242.78   57.69
  -4   6  -9  245.38   48.50
  -4   6  -9  175.98   66.29
   4  -6  -9    3.50   39.00
  -4  -6   9  137.89   62.39
   4   6   9  123.69   47.60
   0   7  -9    9.70   24.10
   0   7   9   31.80   32.20
   0   7  -9  -16.80   25.00
   0   7  -9   56.79   28.10
   0  -7   9   22.50   30.20
   0  -7  -9   49.10   30.90
   0  -7  -9   -4.90   27.60
   0  -7  -9   59.39   29.90
   0   7   9   52.89   29.60
   0  -7   9   -2.50   27.50
   1   7  -9  136.49   31.60
  -1   7   9  128.09   32.80
  -1   7   9   42.80   32.90
  -1  -7  -9  110.59   36.40
   1   7  -9  107.59   31.50
   1   7  -9   93.99   29.10
  -1  -7  -9  122.39   33.00
  -1  -7  -9   94.99   30.10
   1  -7   9  136.19   38.50
   1   7   9  100.89   33.60
  -1  -7   9  157.48   39.90
  -1   7  -9   53.79   30.90
  -1  -7   9  156.28   40.10
   1  -7  -9  159.48   41.00
   1   7   9   78.59   32.00
   1  -7  -9  136.09   34.80
   1  -7  -9  141.29   31.20
  -1   7  -9  137.09   29.40
  -1   7  -9  101.79   33.80
  -2  -7  -9   17.90   40.80
  -2   7   9   25.40   27.30
   2  -7   9   15.30   30.60
   2   7  -9   60.69   34.60
  -2  -7  -9   22.80   28.50
   2   7  -9   31.30   31.70
  -2  -7  -9   88.79   36.60
  -2   7   9  102.19   47.50
   2  -7   9  -21.20   28.00
  -2   7  -9   18.90   21.60
  -2   7  -9   49.50   32.60
   2  -7  -9   23.30   33.40
   2   7   9   42.10   32.30
  -2  -7   9   41.60   35.30
  -2  -7   9   11.60   39.30
   3   7  -9   38.10   39.10
  -3  -7  -9  -38.60   29.20
   3   7  -9   31.50   41.40
  -3   7   9    9.70   49.70
   3  -7   9   71.99   37.20
   3  -7   9   53.29   38.90
  -3  -7  -9   83.39   44.00
  -3  -7  -9   35.20   40.20
  -3   7  -9   16.10   28.30
   3  -7  -9   79.79   43.70
  -3  -7   9   31.40   38.70
  -3   7  -9   65.89   37.00
  -3  -7   9   62.59   49.99
   3   7   9   46.90   41.50
  -4  -7  -9   23.80   51.49
   4   7  -9  -37.30   44.20
   4  -7   9   32.70   44.10
  -4   7   9   41.70   58.59
  -4   7  -9   30.20   35.90
   4  -7  -9   -2.40   42.40
   4   7   9  -35.50   41.90
  -4  -7   9   35.60   54.49
  -4   7  -9   57.59   43.10
   0   8  -9  713.13   68.99
   0  -8  -9  871.91   71.09
   0   8  -9  796.62   68.79
   0   8   9  673.73   66.29
   0   8  -9  776.72   66.59
   0   8   9  662.63   67.49
   0  -8  -9  926.61   76.19
   0  -8   9  714.53   71.79
   0  -8   9  742.93   66.29
   1   8  -9   39.90   31.90
  -1   8   9   54.89   31.20
  -1  -8  -9   41.20   33.90
  -1  -8  -9   54.59   31.30
   1   8  -9   36.60   31.10
  -1   8   9    2.90   35.20
   1  -8   9   55.89   37.10
  -1  -8  -9   11.70   30.80
   1   8  -9   26.50   28.90
   1   8   9  -33.30   32.10
   1  -8  -9   29.30   27.00
   1  -8  -9  -11.10   34.90
  -1  -8   9   82.59   39.90
  -1   8  -9   10.40   32.10
  -1  -8   9   62.79   38.00
  -1   8  -9   30.30   33.30
   1   8   9  -10.00   29.70
  -1   8  -9   51.59   27.30
   2  -8   9  235.08   47.90
  -2   8   9  264.37   57.39
   2  -8   9  250.27   49.50
  -2   8   9  293.27   46.90
   2   8  -9  324.67   55.69
   2   8  -9  178.58   45.50
  -2  -8  -9  393.66   60.89
  -2  -8   9  350.66   57.09
  -2   8  -9  290.07   46.50
   2   8   9  395.26   65.69
   2  -8  -9  363.46   59.79
  -2  -8   9  300.17   62.89
  -2   8  -9  349.87   60.39
   3   8  -9    2.50   41.00
   3  -8   9    4.60   40.00
  -3   8   9   61.89   60.89
  -3  -8  -9  139.79   56.09
   3  -8   9   22.30   41.10
   3   8  -9  128.29   59.49
   3  -8  -9   13.00   42.20
  -3  -8   9   37.80   51.49
  -3  -8   9   12.20   52.69
   3   8   9  -10.40   37.40
  -3   8  -9  -31.50   36.10
  -3   8  -9   49.20   35.10
   0  -9  -9   34.80   33.60
   0   9  -9   28.40   36.90
   0  -9   9    3.90   35.70
   0  -9  -9  111.59   42.30
   0   9  -9   61.39   29.10
   0   9   9   84.29   37.80
   0   9  -9   -2.00   34.20
   1   9  -9    4.30   35.40
  -1   9   9   36.80   35.40
  -1   9   9  -33.60   36.50
   1   9  -9   11.50   36.40
   1   9  -9    6.60   31.70
  -1  -9  -9   17.30   36.70
   1  -9   9   13.60   38.20
  -1   9  -9   47.10   37.30
   1  -9  -9   31.90   41.60
  -1  -9   9   71.29   40.50
  -1  -9   9  131.89   45.00
   1   9   9   37.00   37.40
  -1   9  -9   -6.90   28.30
  -1   9  -9    0.60   38.10
  -2   9   9  189.28   46.30
   2  -9   9  178.68   47.50
   2  -9   9  276.07   51.39
  -2  -9  -9  247.58   59.19
  -2   9   9  210.08   58.99
   2   9  -9  140.69   47.40
   2   9  -9  231.28   51.19
   2   9   9  170.68   51.69
  -2   9  -9  260.97   45.00
  -2   9  -9  250.57   55.39
  -2  -9   9  247.78   60.89
  -2  -9   9  141.09   52.59
   2  -9  -9  315.07   62.49
  -3  -9  -9  -27.50   48.70
  -3   9   9  -40.90   54.29
   3   9  -9   24.50   44.70
   3  -9   9   74.89   43.20
   3  -9   9  -17.70   39.60
  -3   9  -9   17.00   42.40
  -3  -9   9  -12.10   54.19
   3  -9  -9   56.79   49.90
   3   9   9   26.20   44.20
  -3   9  -9  -17.80   32.10
   0  10  -9  635.14   68.99
   0  10   9  557.64   79.89
   0  10  -9  690.63   84.69
   0 -10  -9  730.43   81.29
   0 -10  -9  803.12   81.89
   0  10  -9  861.11   84.59
   0 -10   9  775.22   83.19
  -1 -10  -9  175.08   53.09
   1 -10   9  128.89   49.70
  -1  10   9  163.08   49.99
   1  10  -9  167.88   48.40
   1  10  -9  201.58   50.19
  -1 -10   9  201.48   52.49
  -1  10  -9  214.58   44.40
  -1  10  -9  122.09   49.99
   1  10   9  129.49   48.00
   1 -10  -9  255.47   64.79
  -1 -10   9  142.79   54.79
  -1  10  -9  163.88   56.49
   2  10  -9  469.55   77.99
  -2 -10  -9  547.25   86.69
   2  10  -9  485.85   84.09
  -2  10   9  491.65   74.99
   2 -10   9  346.17   67.69
   2 -10   9  476.05   74.79
   2 -10  -9  512.25   84.99
  -2 -10   9  587.54   80.19
  -2  10  -9  440.16   64.29
  -2 -10   9  519.15   82.79
  -2  10  -9  360.66   66.19
   2  10   9  505.35   84.29
   0  11   9    9.10   44.70
   0  11  -9    1.30   36.80
   0 -11  -9   22.50   48.60
   0 -11   9   41.80   44.90
   0  11  -9   36.00   46.50
   0  11  -9    4.00   50.39
   1 -11   9   99.89   50.99
  -1 -11  -9   61.09   50.69
  -1  11   9   -0.40   42.60
   1  11  -9   59.79   40.50
   1  11  -9   50.79   41.40
   1  11   9  118.19   55.19
  -1  11  -9   25.60   44.40
  -1  11  -9   35.60   37.10
   1 -11  -9   57.09   53.39
  -1  11  -9   44.90   49.80
  -1 -11   9  127.49   52.29
   0   0  10   42.90   14.20
   0   0 -10   43.90   17.00
   0   0 -10   35.70   16.60
   0   0 -10   38.70   11.90
   0   0  10   50.89   19.70
   1   0 -10 1226.38   64.89
  -1   0 -10 1211.78   55.29
   1   0 -10 1295.87   65.89
  -1   0 -10 1226.08   61.59
   1   0 -10 1159.08   56.39
   1   0  10 1228.98   57.79
   1   0 -10 1235.78   58.49
   1   0 -10 1170.48   56.89
   1   0  10 1178.08   63.69
  -1   0 -10 1194.78   63.79
  -1   0  10 1214.18   66.19
   2   0 -10  406.06   44.00
   2   0  10  357.06   44.10
  -2   0 -10  389.96   44.30
   2   0  10  355.26   39.90
  -2   0 -10  355.06   37.50
  -2   0  10  388.66   46.60
   2   0 -10  407.56   40.50
  -2   0  10  453.55   47.30
   2   0 -10  407.86   43.80
  -3   0  10  866.51   74.49
  -3   0  10 1064.99   73.29
   3   0  10  875.91   69.79
  -3   0 -10  802.72   58.19
  -3   0 -10  925.41   76.69
   3   0 -10  827.42   64.79
   3   0 -10  877.51   70.79
  -3   0 -10  862.11   57.59
   3   0  10  799.62   68.59
   3   0 -10  917.01   71.39
   4   0 -10  134.69   46.50
   4   0 -10  195.58   41.10
  -4   0 -10  128.59   54.49
  -4   0  10  123.89   47.20
  -4   0  10  153.98   42.60
   4   0  10  198.68   48.40
  -4   0 -10  258.67   44.50
   4   0  10  113.09   45.20
   0   1 -10 4823.42  179.78
   0  -1 -10 4835.82  189.08
   0  -1 -10 4890.11  178.48
   0  -1 -10 4997.00  174.88
   0  -1  10 5009.90  186.58
   0   1 -10 4878.31  187.28
   0   1  10 4988.70  182.88
   0   1  10 5016.20  190.28
   0   1 -10 4728.83  187.08
   0  -1 -10 4751.22  185.78
   0   1 -10 4960.00  181.38
   0  -1 -10 4989.50  178.08
   1   1 -10   62.49   17.00
   1  -1  10   38.50   16.40
   1   1 -10   75.59   17.90
   1   1 -10   50.09   19.80
  -1  -1 -10   65.19   22.00
  -1  -1 -10   62.89   14.80
   1   1 -10   53.09   14.40
  -1  -1 -10   34.90   17.80
  -1   1  10   74.79   23.60
   1  -1 -10   43.70   19.70
   1  -1 -10   57.29   16.50
  -1  -1  10   44.30   20.90
  -1   1 -10   53.09   17.40
  -1   1 -10   37.30   17.00
  -1  -1  10   45.10   19.80
   1  -1 -10   56.19   22.50
  -1   1 -10   67.19   17.20
  -1   1 -10   13.20   14.80
   1  -1 -10   45.20   13.00
   1   1  10   43.80   19.20
   1  -1 -10   47.40   16.50
   1   1  10   58.19   15.10
   2   1 -10 1324.97   76.49
   2  -1  10 1309.07   75.39
  -2  -1 -10 1336.47   65.69
  -2   1  10 1200.58   73.49
  -2  -1 -10 1334.57   71.49
  -2  -1 -10 1303.87   77.69
  -2   1  10 1478.05   84.79
   2   1 -10 1292.07   72.59
   2   1 -10 1549.74   78.79
   2  -1 -10 1401.26   79.09
  -2  -1  10 1446.86   80.49
  -2   1 -10 1283.27   66.19
   2   1  10 1424.36   71.99
   2   1  10 1281.77   77.39
  -2   1 -10 1384.46   76.49
  -2  -1  10 1574.74   82.49
   2  -1 -10 1447.86   77.39
   2  -1 -10 1344.77   71.89
  -2   1 -10 1408.36   80.69
   3   1 -10  220.08   39.10
  -3  -1 -10  291.87   40.80
   3  -1  10  240.68   43.30
   3   1 -10  282.87   44.20
  -3   1  10  377.16   50.89
  -3   1  10  297.17   53.79
   3   1 -10  257.87   41.50
  -3  -1 -10  227.58   35.40
  -3  -1 -10  287.47   47.30
  -3  -1  10  169.48   37.70
  -3   1 -10  234.98   45.90
  -3   1 -10  315.27   37.90
   3   1  10  287.87   48.10
   3  -1 -10  301.57   50.39
  -3   1 -10  284.87   43.40
   3   1  10  286.97   49.50
  -3  -1  10  276.77   51.99
   3  -1 -10  300.37   49.20
   3  -1 -10  279.07   48.60
  -4   1  10  167.18   51.99
   4   1 -10  122.49   46.70
  -4  -1 -10  139.79   38.90
  -4  -1 -10  261.77   59.29
   4  -1  10  208.68   49.80
   4   1 -10  197.58   42.00
   4  -1  10  154.78   44.70
   4   1  10  226.18   50.89
   4  -1 -10  208.88   42.70
   4   1  10  243.58   50.59
  -4  -1  10  138.79   50.69
  -4   1 -10  169.88   51.49
  -4   1 -10  195.48   39.40
  -4  -1  10  179.48   49.90
   4  -1 -10  263.87   50.29
   0  -2 -10   15.20    9.70
   0   2  10   -3.70   18.20
   0  -2 -10   10.70   16.50
   0  -2  10   -3.60   16.80
   0   2 -10  -18.70   10.40
   0  -2  10   12.00   14.30
   0   2  10   13.50   14.80
   0   2 -10    8.30   15.60
   0  -2 -10  -10.10   14.30
   0   2 -10   15.20   14.90
   0  -2 -10   26.80   12.50
  -1  -2 -10   43.10   13.80
  -1  -2 -10   59.39   22.30
  -1   2  10   -4.50   18.80
   1   2 -10   55.89   17.10
   1   2 -10   44.00   21.40
  -1  -2 -10   59.29   16.00
   1   2 -10   50.09   18.50
  -1  -2 -10   43.60   19.80
  -1  -2 -10   17.90   10.50
  -1   2  10   57.09   13.20
  -1   2 -10   35.00   17.40
  -1   2 -10   42.10   17.80
  -1  -2  10   50.59   16.80
   1  -2 -10   36.40   17.80
   1   2  10   17.00   12.10
   1  -2 -10   47.60   22.00
  -1   2 -10   24.30   16.20
  -1   2 -10   67.29   17.30
   1  -2 -10   47.90   11.80
   1  -2 -10   62.99   18.50
  -1  -2  10   34.10   20.50
   1   2  10   53.69   19.40
   2  -2  10  283.67   30.40
  -2  -2 -10  269.07   41.40
   2  -2  10  302.17   43.30
   2   2 -10  275.67   39.40
  -2   2  10  312.37   54.29
   2   2 -10  328.47   41.80
   2   2 -10  299.07   40.90
  -2  -2 -10  234.18   40.60
  -2  -2 -10  247.38   35.20
  -2   2  10  258.47   38.40
   2   2  10  307.27   43.50
   2  -2 -10  251.57   37.60
  -2   2 -10  274.47   45.60
   2  -2 -10  298.77   41.10
   2  -2 -10  311.17   45.50
  -2  -2  10  227.88   38.40
  -2   2 -10  252.07   29.90
  -2   2 -10  326.57   41.40
   2   2  10  284.07   37.10
  -2  -2  10  319.27   43.00
  -3  -2 -10  110.29   30.10
   3   2 -10   44.00   27.50
  -3   2  10  123.69   43.30
  -3   2  10   46.80   25.50
  -3  -2 -10   75.39   33.60
  -3  -2 -10  101.89   37.10
   3  -2  10   95.99   35.10
   3   2 -10   96.09   32.70
   3   2 -10   96.59   33.70
   3  -2 -10  186.58   37.10
  -3  -2  10   83.69   34.30
   3  -2 -10  115.49   34.40
  -3  -2  10   95.69   35.70
   3   2  10   85.69   35.10
  -3   2 -10   72.69   29.20
  -3   2 -10  115.19   38.40
  -3   2 -10   80.39   25.40
   3  -2 -10  120.39   35.50
   3   2  10  113.99   34.00
   4   2 -10   46.90   38.10
  -4  -2 -10  -16.20   41.00
  -4   2  10   42.00   40.90
  -4  -2 -10   12.50   28.70
   4  -2  10   41.90   37.40
   4   2 -10  -14.30   27.50
  -4   2 -10   73.79   42.30
  -4  -2  10  -16.90   35.60
   4  -2 -10    0.50   32.40
  -4   2 -10  100.79   35.70
  -4   2 -10   81.39   38.20
   4   2  10  -14.90   34.00
  -4  -2  10   18.70   38.10
   4  -2 -10   -6.20   34.60
   4   2  10  -20.20   35.40
   0  -3 -10 1234.38   66.49
   0  -3 -10 1196.08   59.49
   0   3 -10 1190.88   65.09
   0   3  10 1219.48   62.89
   0   3 -10 1249.47   58.39
   0  -3 -10 1138.89   62.39
   0   3 -10 1189.58   62.79
   0  -3  10 1200.28   57.09
   0   3  10 1336.77   70.59
   0  -3  10 1275.27   66.49
  -1  -3 -10  229.48   29.30
   1   3 -10  223.78   33.10
   1  -3  10  202.08   33.10
   1   3 -10  196.18   30.40
  -1  -3 -10  301.67   37.70
   1   3 -10  248.98   35.10
   1  -3  10  197.28   27.50
   1   3 -10  213.58   27.50
  -1  -3 -10  218.78   35.40
  -1  -3 -10  175.68   24.40
  -1   3  10  252.77   26.10
  -1   3  10  232.48   38.30
   1  -3 -10  245.68   32.00
   1   3  10  261.77   37.50
  -1  -3  10  188.38   27.20
   1  -3 -10  213.28   34.20
  -1   3 -10  203.98   31.30
  -1   3 -10  177.18   29.30
  -1   3 -10  226.18   32.00
   1  -3 -10  188.38   31.20
  -1  -3  10  229.18   38.50
  -2  -3 -10  419.06   41.30
  -2  -3 -10  478.25   49.50
   2   3 -10  461.65   48.20
   2  -3  10  374.76   50.29
   2   3 -10  439.16   46.40
  -2   3  10  411.96   32.20
  -2   3  10  557.64   63.99
  -2  -3 -10  419.16   50.69
   2  -3  10  392.66   39.40
   2   3 -10  465.65   49.00
  -2  -3  10  376.16   53.79
  -2   3 -10  432.46   46.50
   2   3  10  444.16   49.90
  -2  -3  10  422.26   43.00
   2  -3 -10  340.47   40.70
   2   3  10  402.26   40.90
  -2   3 -10  405.16   50.49
   2  -3 -10  491.15   43.20
   2  -3 -10  514.15   53.59
   2  -3 -10  378.76   45.70
  -3  -3 -10  283.07   47.40
  -3   3  10  352.36   48.30
   3  -3  10  350.16   57.39
  -3  -3 -10  410.96   59.39
  -3  -3 -10  385.36   57.49
   3   3 -10  317.97   47.00
   3   3 -10  437.56   56.39
   3   3 -10  363.26   47.20
  -3   3  10  471.65   65.09
   3  -3 -10  361.16   53.39
  -3   3 -10  361.76   60.09
  -3  -3  10  418.56   65.19
  -3   3 -10  298.67   39.60
   3   3  10  423.26   52.19
  -3  -3  10  295.67   53.99
   3  -3 -10  353.06   52.59
  -3   3 -10  363.26   53.49
   3   3  10  396.96   56.99
   3  -3 -10  205.08   41.50
  -4  -3 -10  121.79   46.10
   4   3 -10   82.49   46.10
  -4   3  10   69.89   51.09
  -4  -3 -10   95.29   46.10
   4  -3  10  172.98   51.09
  -4  -3 -10   77.79   37.90
  -4   3 -10   93.99   48.10
   4  -3 -10   57.79   41.70
  -4   3 -10  158.48   47.90
  -4  -3  10  124.69   50.39
   4   3  10   57.29   38.40
   4   3  10  122.59   43.40
   4  -3 -10   12.80   39.20
  -4  -3  10   55.79   45.20
  -4   3 -10   90.09   33.80
   0  -4 -10  761.02   54.99
   0  -4  10  876.71   55.89
   0  -4 -10  767.22   49.80
   0   4  10  815.02   53.69
   0  -4  10  808.92   42.50
   0   4 -10  830.92   54.79
   0  -4 -10  750.42   53.39
   0   4  10  820.82   60.69
   0   4 -10  898.71   55.69
   0   4 -10  863.51   48.10
   1  -4  10    3.30   17.40
   1   4 -10    3.20   18.20
  -1   4  10   10.20   16.30
  -1  -4 -10    4.40   21.80
  -1   4  10   -4.90   22.10
  -1  -4 -10   19.50   19.10
  -1  -4 -10   -1.50   23.20
   1   4 -10   10.00   20.30
   1   4 -10   34.20   22.60
   1  -4  10   20.20   21.20
  -1  -4 -10   27.90   15.70
   1  -4 -10  -15.70   17.40
  -1   4 -10   24.60   20.50
  -1   4 -10  -18.50   14.10
  -1  -4  10    9.20   22.60
  -1   4 -10   10.30   17.60
   1  -4 -10    8.70   23.50
   1   4  10    4.10   21.20
  -1  -4  10   -1.60   13.90
   1  -4 -10   27.70   20.70
  -2  -4 -10   55.39   30.60
   2   4 -10   26.30   24.30
   2   4 -10   43.60   25.40
  -2  -4 -10   46.10   24.10
   2  -4  10   78.99   26.10
   2   4 -10   66.19   27.40
  -2   4  10  144.49   40.40
   2  -4  10   58.69   28.30
  -2  -4 -10   28.70   28.80
  -2   4  10   75.59   21.00
   2   4  10  125.89   31.50
  -2   4 -10   78.59   27.80
  -2   4 -10   55.39   29.20
  -2  -4  10   93.09   33.20
   2  -4 -10   85.69   31.70
   2   4  10   50.79   21.40
  -2  -4  10   33.00   22.60
   2  -4 -10   65.19   28.20
   2  -4 -10    5.90   22.80
   2  -4 -10   81.89   23.40
   3   4 -10    8.00   26.90
   3   4 -10   47.00   26.60
   3  -4  10   70.89   34.80
   3   4 -10   94.19   34.10
  -3  -4 -10   80.69   38.10
  -3   4  10  108.79   42.60
  -3  -4 -10   10.20   34.30
  -3  -4 -10  107.29   33.50
   3  -4 -10  -10.90   30.50
  -3   4 -10   23.30   36.20
  -3  -4  10  110.99   40.60
   3  -4 -10   88.99   34.00
   3   4  10   42.70   34.10
  -3   4 -10    8.10   27.80
   3   4  10   83.29   30.40
  -3   4 -10    3.60   21.20
  -4   4  10   -2.80   46.60
  -4  -4 -10   46.20   38.40
  -4  -4 -10    1.00   44.50
   4   4 -10   82.09   41.70
   4  -4  10  -56.39   35.00
  -4  -4 -10   51.79   47.40
   4   4  10  -30.50   37.00
   4  -4 -10  -85.29   30.10
  -4  -4  10  -41.80   45.10
  -4   4 -10  -56.09   34.60
  -4   4 -10   56.49   35.70
  -4   4 -10   88.69   52.59
   4   4  10   24.20   41.20
   0   5  10 1589.44   87.69
   0   5  10 1415.06   78.89
   0   5 -10 1550.04   74.19
   0  -5  10 1444.96   81.99
   0  -5 -10 1526.85   81.09
   0   5 -10 1570.74   81.39
   0  -5  10 1409.76   81.99
   0   5 -10 1508.75   71.09
   0  -5 -10 1434.16   78.09
   0  -5 -10 1427.86   81.29
   1   5 -10  987.00   65.69
   1   5 -10  879.81   57.79
   1  -5  10  845.02   62.39
  -1  -5 -10  975.10   55.69
   1  -5  10  889.41   55.99
  -1   5  10  885.31   59.59
   1   5 -10  914.91   50.09
  -1   5  10  789.02   66.19
  -1  -5 -10  847.92   60.09
  -1  -5 -10  863.41   67.69
   1   5 -10  939.91   62.79
   1  -5 -10 1036.00   69.29
  -1   5 -10  888.61   51.09
  -1   5 -10 1004.20   65.49
  -1   5 -10  910.01   61.59
   1  -5 -10  862.81   61.49
   1   5  10  925.31   65.59
  -1  -5  10 1016.50   72.69
   1  -5 -10  931.71   60.89
   1   5  10  862.21   64.19
   2   5 -10  294.77   50.09
  -2   5  10  374.66   41.20
  -2  -5 -10  399.56   57.79
  -2  -5 -10  267.27   45.10
   2  -5  10  309.97   49.50
   2  -5  10  441.36   48.20
   2   5 -10  447.56   50.79
   2   5 -10  377.56   49.50
  -2  -5 -10  344.37   52.79
  -2   5  10  389.26   66.69
   2  -5 -10  353.96   53.29
  -2  -5  10  375.56   60.39
  -2   5 -10  374.06   50.19
   2   5  10  345.07   50.79
  -2   5 -10  235.88   32.40
   2  -5 -10  413.06   48.50
  -2   5 -10  369.66   50.69
   2  -5 -10  331.47   42.30
  -3  -5 -10  833.42   71.29
  -3   5  10  834.62   88.19
   3   5 -10  825.32   75.09
   3   5 -10  822.22   74.09
  -3  -5 -10  929.51   84.69
   3   5 -10  793.72   67.19
   3  -5  10  820.12   76.19
  -3  -5 -10  818.32   76.89
  -3   5 -10  835.92   60.19
  -3  -5  10  825.72   88.19
  -3   5 -10  788.72   79.49
  -3   5 -10  849.12   74.79
   3   5  10  808.32   76.49
   3  -5 -10  770.12   75.39
   4   5 -10   33.80   43.20
   4  -5  10   26.00   40.50
  -4   5  10  -59.29   46.70
  -4  -5 -10   25.20   37.00
  -4  -5 -10   56.59   46.90
  -4  -5 -10  -16.30   46.20
  -4   5 -10   56.09   44.20
  -4  -5  10  -48.20   47.50
   4   5  10   35.70   40.40
  -4   5 -10   11.70   49.70
   4  -5 -10   15.90   40.80
  -4   5 -10   89.79   36.40
   0  -6  10  157.08   36.10
   0   6  10  106.39   36.50
   0   6 -10  174.48   34.50
   0   6  10  181.68   35.50
   0  -6  10  166.88   35.80
   0   6 -10  144.89   27.20
   0  -6 -10  146.79   30.80
   0   6 -10  137.69   30.00
   0  -6 -10  206.68   38.80
   0  -6 -10  115.39   33.50
   1   6 -10  114.39   30.10
  -1  -6 -10  100.89   28.20
   1   6 -10  123.99   26.00
   1   6 -10  129.89   31.50
  -1   6  10  188.48   38.80
   1  -6  10  136.19   35.30
  -1  -6 -10  191.38   40.50
  -1   6  10  104.29   29.30
  -1  -6 -10  128.09   29.90
   1  -6 -10  153.28   34.80
  -1   6 -10  152.48   35.00
  -1  -6  10   64.89   32.80
  -1   6 -10  122.09   24.50
   1  -6 -10  124.69   29.50
   1   6  10  110.29   33.00
   1  -6 -10  153.28   38.60
   1   6  10  140.09   33.70
  -1  -6  10   94.39   36.50
  -1   6 -10  150.18   33.20
  -2   6  10  309.17   56.29
   2   6 -10  417.96   50.99
   2  -6  10  360.96   55.19
  -2  -6 -10  451.75   54.49
   2  -6  10  297.27   51.89
   2   6 -10  441.46   55.89
   2   6 -10  315.17   53.49
  -2  -6 -10  415.76   60.49
  -2  -6 -10  493.85   57.79
  -2   6  10  442.16   46.60
   2   6  10  414.86   58.39
   2  -6 -10  413.66   62.19
  -2  -6  10  485.85   69.99
  -2   6 -10  436.36   56.09
  -2   6 -10  347.37   38.20
   2  -6 -10  402.76   46.20
  -3  -6 -10  161.98   51.59
   3   6 -10   62.49   33.30
   3   6 -10   46.70   38.10
   3   6 -10   66.09   36.10
  -3  -6 -10   88.49   42.80
  -3  -6 -10  111.69   35.80
   3  -6  10   83.69   40.10
  -3   6  10   93.79   51.09
   3  -6 -10   -6.90   32.50
   3   6  10  108.89   42.60
  -3  -6  10   24.20   47.40
  -3   6 -10  107.49   52.89
  -3   6 -10   87.69   38.60
  -3   6 -10   30.60   28.60
   4  -6  10  -42.30   42.30
  -4  -6 -10  -29.70   37.30
   4   6 -10   23.70   51.49
  -4   6  10    8.60   54.39
  -4  -6 -10  -36.10   46.20
  -4  -6 -10   11.50   48.80
  -4   6 -10   27.60   36.40
  -4   6 -10  -10.70   40.80
  -4   6 -10   87.29   64.79
  -4  -6  10   79.89   55.69
   4  -6 -10   53.99   45.70
   4   6  10  100.59   47.40
   0   7 -10   59.29   27.20
   0  -7  10  130.99   37.00
   0   7 -10   46.30   31.70
   0  -7 -10   66.09   32.10
   0  -7  10   77.69   35.90
   0   7 -10   70.49   31.50
   0  -7 -10   83.59   33.30
   0   7  10  107.19   34.70
   0  -7 -10   25.60   29.50
   0   7  10   92.29   37.80
   1   7 -10  314.17   45.10
  -1   7  10  281.57   50.09
   1   7 -10  268.37   46.90
  -1  -7 -10  247.68   40.00
   1   7 -10  277.17   47.30
   1  -7  10  286.07   47.70
  -1   7  10  326.27   58.29
  -1  -7 -10  291.27   47.10
  -1  -7 -10  175.78   44.50
  -1   7 -10  333.17   48.80
  -1   7 -10  305.07   39.90
   1  -7 -10  295.27   48.40
   1  -7 -10  386.86   62.79
   1   7  10  321.87   53.49
  -1  -7  10  299.97   51.19
  -1  -7  10  351.66   58.99
   1   7  10  305.07   46.30
   1  -7 -10  280.67   46.80
  -1   7 -10  371.66   52.09
   2   7 -10   66.99   33.20
  -2   7  10   31.60   40.70
  -2   7  10   23.50   27.40
   2   7 -10   51.09   34.40
  -2  -7 -10  -43.90   31.70
   2  -7  10   21.20   30.40
   2  -7  10   13.40   32.60
  -2  -7 -10   54.49   35.40
  -2  -7 -10   21.30   29.70
  -2   7 -10   26.40   21.40
  -2  -7  10   25.20   42.50
  -2  -7  10  -15.30   33.40
  -2   7 -10   -1.70   30.30
   2  -7 -10   -3.80   33.00
   2   7  10  -15.30   28.90
   3  -7  10  237.88   49.00
  -3   7  10  350.86   70.19
   3   7 -10  460.85   73.59
  -3  -7 -10  418.46   72.49
   3  -7  10  527.35   74.29
  -3  -7 -10  412.46   66.49
  -3  -7 -10  468.65   79.29
   3   7 -10  455.05   74.19
  -3  -7  10  478.45   77.89
  -3   7 -10  396.46   54.49
   3  -7 -10  401.76   65.69
   3   7  10  424.16   63.09
  -3  -7  10  533.05   73.29
  -3   7 -10  288.97   54.39
   0   8  10   53.89   36.10
   0   8 -10  -17.10   25.30
   0  -8 -10   77.89   37.10
   0   8 -10   29.50   30.60
   0  -8  10   66.79   38.10
   0   8 -10   22.50   31.30
   0   8  10   -2.80   27.40
   0  -8 -10   73.89   36.50
   0  -8  10   25.90   31.90
   0  -8 -10   28.00   33.10
  -1   8  10   52.49   37.30
  -1   8  10  172.68   40.00
  -1  -8 -10  112.59   36.80
  -1  -8 -10  175.78   46.50
   1   8 -10  148.29   37.70
   1  -8  10  144.29   44.60
   1   8 -10   56.29   32.90
   1   8  10   81.99   34.60
  -1   8 -10  108.89   30.00
  -1   8 -10  127.29   40.00
   1  -8 -10   31.90   37.90
  -1  -8  10   79.79   43.20
  -1  -8  10  101.49   41.40
   1   8  10   72.89   38.00
  -1   8 -10  107.99   39.20
   1  -8 -10   76.69   34.20
  -2   8  10   45.20   32.70
   2   8 -10   25.90   36.70
   2  -8  10  -29.00   30.30
   2  -8  10    4.30   35.30
   2   8 -10   15.00   36.20
  -2  -8 -10  -42.60   37.00
  -2  -8 -10    6.30   36.50
  -2   8  10    0.80   46.00
  -2   8 -10   48.20   28.20
  -2   8 -10   12.20   38.60
   2  -8 -10   -2.80   37.10
   2   8  10   50.89   41.30
  -2  -8  10  -23.10   42.90
   2   8  10   38.60   38.10
  -2  -8  10   47.70   39.60
  -3  -8 -10   31.10   46.00
   3  -8  10   57.29   41.70
   3   8 -10  -15.10   39.40
   3   8 -10   17.70   42.70
   3  -8  10  104.69   44.50
  -3   8  10    9.00   52.59
   3  -8 -10    8.50   40.70
  -3  -8  10  -16.70   43.10
   3   8  10   19.60   43.30
  -3   8 -10  -44.50   29.60
  -3   8 -10  -10.20   37.80
  -3  -8  10  -30.00   48.10
   0   9 -10  294.07   46.20
   0  -9 -10  214.58   48.30
   0  -9  10  153.08   46.40
   0   9 -10  277.47   53.59
   0   9  10  197.78   46.10
   0   9 -10  348.87   56.19
   0  -9 -10  335.87   55.39
   1   9 -10  249.78   48.20
  -1  -9 -10  232.28   52.99
  -1   9  10  373.36   68.79
   1  -9  10  118.49   42.60
  -1   9  10  199.58   46.00
   1   9 -10  264.17   50.89
   1   9  10  200.88   49.90
  -1   9 -10  238.68   42.00
  -1   9 -10  194.68   50.79
   1  -9 -10  202.08   52.69
  -1   9 -10  203.88   50.79
  -1  -9  10  131.39   45.70
  -1  -9  10  208.18   53.89
   2  -9  10   67.09   43.70
   2   9 -10   57.89   44.90
  -2  -9 -10   91.29   49.30
  -2   9  10   82.39   38.50
   2  -9  10  142.49   47.30
  -2   9  10  133.59   54.49
   2   9 -10  186.78   49.70
  -2  -9  10   88.79   53.19
  -2  -9  10   30.60   44.40
   2   9  10   75.69   45.50
  -2   9 -10  150.18   46.60
   2  -9 -10  141.79   54.69
  -2   9 -10   19.40   31.30
  -3  -9 -10  413.46   74.89
   3  -9  10  297.27   62.29
   3   9 -10  300.37   68.19
  -3   9  10  262.27   73.89
   3  -9  10  335.77   62.59
  -3   9 -10  348.07   62.69
   3  -9 -10  256.47   66.79
  -3  -9  10  401.96   77.39
  -3   9 -10  302.47   53.89
   3   9  10  272.27   59.59
   0  10 -10  190.88   52.29
   0 -10 -10   30.30   41.50
   0  10 -10   24.70   32.70
   0 -10  10  157.98   50.89
   0  10 -10   44.40   42.90
   0  10  10   34.90   39.90
   0 -10 -10  -44.30   39.60
  -1  10  10   31.10   37.50
   1 -10  10   13.00   44.80
  -1 -10 -10   63.79   45.20
   1  10 -10   46.00   38.20
   1  10 -10  117.29   44.30
   1  10  10   18.30   40.90
  -1  10 -10   98.09   45.00
   1 -10 -10   69.09   45.10
  -1  10 -10  110.29   38.00
  -1 -10  10   -2.90   44.90
  -1  10 -10  -33.10   39.80
  -1 -10  10   69.59   45.50
   2 -10  10   34.20   44.00
   2 -10  10  -18.00   35.90
  -2  10  10   19.60   40.20
   2  10 -10   36.30   42.70
  -2 -10 -10    9.20   48.50
   2  10 -10  -18.30   39.70
   2 -10 -10  -29.90   46.20
  -2  10 -10   28.40   37.20
  -2  10 -10  111.99   48.00
  -2 -10  10   34.70   53.99
  -2 -10  10   25.70   46.90
   2  10  10  -10.90   42.50
   0 -11  10  149.09   53.69
   0  11 -10  113.39   51.69
   0 -11 -10   40.60   51.79
   0  11 -10  116.09   57.19
   0  11 -10   67.99   42.10
   0  11  10   42.70   49.50
  -1  11  10  -22.80   39.50
  -1 -11 -10  135.99   58.19
   1  11 -10   74.59   44.30
   1  11 -10  136.79   51.39
   1 -11  10   83.99   51.39
  -1  11 -10   96.09   53.99
   1 -11 -10   10.40   47.50
  -1  11 -10   71.59   37.90
  -1  11 -10   30.40   45.30
   1  11  10   65.69   50.39
  -1 -11  10  119.99   53.69
   0   0 -11   -9.60   14.90
   0   0 -11   -9.60   15.90
   0   0  11    3.40   13.10
   0   0  11   38.10   19.30
   0   0 -11   -4.80    9.80
   1   0 -11 3371.06  135.99
   1   0 -11 3406.46  144.39
  -1   0  11 3687.03  147.99
   1   0 -11 3500.15  135.79
   1   0  11 3659.33  144.79
   1   0 -11 3521.15  146.19
  -1   0 -11 3354.86  141.09
  -1   0 -11 3686.73  146.69
   1   0 -11 3453.25  137.49
   1   0  11 3570.74  137.19
  -1   0 -11 3601.54  135.99
  -2   0 -11  332.27   38.20
  -2   0  11  482.35   54.59
   2   0  11  331.67   41.20
  -2   0  11  427.36   48.90
  -2   0 -11  321.37   31.60
   2   0 -11  366.06   44.40
  -2   0 -11  327.97   45.60
   2   0  11  400.56   46.40
   2   0 -11  361.36   44.60
   2   0 -11  409.56   42.30
   3   0  11  245.68   43.00
   3   0 -11  215.08   42.90
  -3   0 -11  205.28   36.70
   3   0 -11  209.78   42.40
  -3   0  11  208.38   46.00
   3   0 -11  229.48   40.00
  -3   0 -11  228.78   37.00
  -3   0 -11  254.97   47.80
  -3   0  11  354.76   53.99
   3   0  11  228.28   42.10
   4   0 -11   54.49   45.00
   4   0 -11   51.89   33.90
  -4   0 -11  117.89   55.49
  -4   0  11   97.59   40.60
  -4   0 -11  141.09   38.50
   4   0  11  174.08   46.00
  -4   0  11  133.29   49.80
   4   0  11   26.70   40.80
   0  -1 -11  404.96   38.50
   0   1 -11  458.25   37.90
   0   1 -11  457.55   38.70
   0  -1 -11  466.65   25.40
   0  -1 -11  477.15   28.70
   0   1  11  497.95   43.30
   0  -1 -11  446.46   27.60
   0  -1 -11  481.35   37.00
   0   1  11  483.75   34.20
   0   1 -11  476.55   33.00
   0  -1  11  411.66   38.60
   1   1 -11 1507.95   67.79
  -1   1  11 1604.24   81.39
   1   1 -11 1373.66   64.19
   1   1 -11 1324.47   67.69
   1   1 -11 1591.14   76.79
  -1  -1 -11 1459.35   75.99
  -1  -1 -11 1487.95   64.79
  -1  -1 -11 1469.55   73.39
   1  -1  11 1413.26   68.29
  -1   1 -11 1489.25   71.49
   1  -1 -11 1475.25   72.69
  -1  -1  11 1509.55   78.89
  -1   1 -11 1385.56   69.99
   1  -1 -11 1338.57   61.99
  -1   1 -11 1448.46   67.39
   1  -1 -11 1348.47   68.09
   1   1  11 1387.86   63.99
  -1   1 -11 1354.96   72.09
   1   1  11 1451.05   74.69
   1  -1 -11 1511.95   76.99
  -1  -1  11 1558.64   74.79
   1  -1 -11 1479.35   75.09
  -2  -1 -11  130.29   30.20
  -2  -1 -11  180.88   29.80
  -2  -1 -11  290.27   39.60
   2   1 -11  250.27   41.20
  -2   1  11  201.58   41.20
   2   1 -11  278.17   42.10
  -2   1  11  183.88   33.60
   2  -1  11  168.38   32.90
   2  -1  11  153.38   22.10
   2   1 -11  148.69   28.90
   2  -1 -11  259.37   42.00
  -2   1 -11  211.98   32.20
  -2  -1  11  219.08   37.30
   2  -1 -11  182.98   32.90
   2   1  11  199.08   35.10
   2   1  11  185.68   29.60
   2  -1 -11  232.08   36.50
  -2  -1  11  255.47   45.20
  -2   1 -11  244.98   41.70
  -2   1 -11  234.28   41.50
  -3  -1 -11  130.09   30.00
  -3  -1 -11  113.39   37.20
   3  -1  11  121.99   36.80
   3   1 -11   78.69   32.00
  -3   1  11  134.79   35.50
  -3  -1 -11  130.89   33.30
   3   1 -11  193.18   37.90
  -3   1  11  126.39   39.70
   3   1 -11  150.78   35.50
  -3  -1  11   61.69   33.80
  -3  -1  11  163.58   39.60
   3  -1 -11   89.99   33.00
   3   1  11   84.29   31.30
   3   1  11  104.19   35.90
   3  -1 -11  172.08   38.20
  -3   1 -11   47.90   35.60
   3  -1 -11   97.99   35.30
   4  -1  11   18.10   36.40
  -4  -1 -11   29.30   43.20
  -4  -1 -11    4.30   29.30
   4  -1  11   27.60   34.00
   4   1 -11    8.20   35.80
  -4   1  11   -0.70   39.30
   4   1 -11  -34.10   28.20
  -4   1 -11   15.50   28.80
  -4   1 -11   25.30   46.70
   4   1  11   -2.50   34.50
   4  -1 -11   49.00   34.20
  -4  -1  11   37.80   40.70
   4  -1 -11  -21.00   34.00
  -4  -1  11  -24.60   37.40
   4   1  11  -17.10   35.50
   0   2 -11   89.59   19.10
   0  -2 -11   59.99   19.60
   0  -2  11   78.99   22.90
   0   2  11   74.99   17.80
   0   2  11  129.09   28.60
   0   2 -11   65.59   16.30
   0  -2 -11   25.00   18.70
   0  -2 -11   53.99   13.20
   0   2 -11   48.90   19.50
   0  -2  11   86.79   21.00
   0  -2 -11   79.39   16.10
  -1  -2 -11  954.10   61.29
   1   2 -11  956.20   51.99
  -1  -2 -11  716.13   43.50
   1   2 -11  900.41   53.29
  -1   2  11  828.02   44.40
  -1   2  11  966.20   63.59
  -1  -2 -11  918.41   46.40
  -1  -2 -11  826.42   56.29
   1   2 -11 1006.10   59.79
  -1  -2 -11  859.91   46.80
   1  -2 -11  868.01   41.50
  -1   2 -11  982.90   54.99
  -1   2 -11  977.80   51.79
  -1   2 -11  888.81   50.79
  -1   2 -11  897.51   53.69
   1   2  11  922.91   57.59
  -1  -2  11  975.70   61.79
   1  -2 -11 1003.00   60.99
  -1  -2  11  940.21   53.99
  -1   2 -11  950.20   53.29
   1  -2 -11  826.12   50.79
   1  -2 -11  889.71   55.69
   1   2  11  860.71   43.60
   2  -2  11  207.98   29.60
  -2  -2 -11  173.38   33.20
   2   2 -11  182.38   31.80
   2   2 -11  237.98   41.10
  -2  -2 -11  261.57   40.70
  -2   2  11  209.68   41.60
  -2   2  11  137.99   30.20
   2   2 -11  230.48   37.40
  -2  -2 -11  200.08   33.90
   2  -2  11  142.39   31.80
  -2   2 -11  142.89   34.10
  -2   2 -11  174.08   26.00
   2  -2 -11  206.38   37.90
  -2  -2  11  209.48   35.80
   2  -2 -11  215.48   36.70
   2   2  11  215.88   37.50
   2  -2 -11  245.08   40.50
  -2  -2  11  186.48   37.30
  -2   2 -11  176.58   33.70
   2   2  11  191.78   30.30
  -3  -2 -11  514.85   59.69
   3   2 -11  681.53   64.09
  -3   2  11  465.35   56.29
  -3  -2 -11  489.15   56.09
  -3  -2 -11  558.14   62.89
  -3   2  11  507.45   69.89
   3  -2  11  442.46   60.49
   3   2 -11  509.55   60.79
   3   2 -11  498.75   55.09
  -3   2 -11  536.55   45.20
  -3  -2  11  470.75   66.39
   3  -2 -11  581.44   59.89
  -3  -2  11  494.85   59.79
  -3   2 -11  474.75   58.79
   3  -2 -11  487.95   60.99
   3   2  11  479.05   56.49
   3  -2 -11  583.44   61.59
   3   2  11  472.55   61.29
  -3   2 -11  509.75   65.59
  -4  -2 -11    0.70   40.80
   4   2 -11   67.79   36.80
  -4  -2 -11   14.20   35.70
  -4   2  11   94.19   50.99
   4   2 -11   45.00   42.10
   4  -2  11  -10.60   36.00
  -4  -2  11   59.69   41.10
   4   2  11   45.80   41.50
   4  -2 -11   -7.40   35.70
  -4  -2  11   97.89   45.40
  -4   2 -11   41.20   44.70
   4   2  11   55.89   39.60
   4  -2 -11   38.40   37.40
   0   3  11  189.58   31.30
   0  -3  11  180.58   26.90
   0  -3 -11  207.08   35.00
   0  -3 -11  172.88   25.80
   0  -3 -11  148.59   27.50
   0   3  11  160.38   32.80
   0   3 -11  175.68   26.40
   0  -3  11  123.09   26.80
   0   3 -11  123.39   24.00
   0   3 -11  173.48   27.80
   1  -3  11   67.29   21.50
  -1  -3 -11   66.39   26.20
  -1  -3 -11   91.59   18.50
   1   3 -11   76.39   20.10
  -1  -3 -11   64.59   19.70
  -1   3  11   62.49   17.60
   1   3 -11   74.19   22.30
  -1   3  11   79.29   27.50
   1   3 -11  125.69   25.60
   1  -3  11   94.99   23.40
  -1  -3 -11  154.58   33.30
  -1   3 -11   49.40   20.90
  -1   3 -11  104.29   23.20
  -1   3 -11   67.39   20.40
  -1  -3  11   82.09   27.00
   1   3  11   50.29   23.70
   1  -3 -11   43.20   21.80
  -1  -3  11   61.49   19.90
   1  -3 -11   89.99   23.00
   1  -3 -11  120.09   28.80
  -2  -3 -11   68.99   23.90
  -2  -3 -11   54.29   29.40
   2  -3  11   58.89   21.40
  -2   3  11   96.79   36.50
  -2  -3 -11   76.69   30.70
   2   3 -11   35.50   27.00
   2   3 -11   36.80   27.00
   2   3 -11   98.99   28.10
   2  -3  11   54.69   29.00
  -2   3 -11   41.60   24.70
   2  -3 -11   41.60   24.70
   2   3  11   57.89   22.00
   2  -3 -11   74.19   31.50
  -2  -3  11  113.99   34.10
   2  -3 -11   56.29   23.90
  -2  -3  11   79.79   27.30
  -2   3 -11   15.00   27.00
   2   3  11  102.69   30.50
   2  -3 -11   45.50   22.00
   3  -3  11   79.89   34.60
  -3  -3 -11  151.08   33.50
  -3   3  11   65.39   29.30
   3   3 -11   65.79   30.40
   3   3 -11   64.69   34.40
  -3  -3 -11  122.79   41.70
  -3  -3 -11  157.18   42.70
  -3   3  11  131.59   43.50
   3   3 -11  108.99   35.10
  -3   3 -11  101.79   36.20
  -3  -3  11   66.89   36.40
   3   3  11   76.79   32.50
   3   3  11   45.10   31.60
   3  -3 -11  109.49   35.30
  -3   3 -11   37.90   21.40
   3  -3 -11  140.79   37.80
   3  -3 -11  115.39   34.40
  -3  -3  11   89.39   35.70
  -3   3 -11   64.89   41.40
   4   3 -11   10.90   33.00
  -4  -3 -11   65.39   36.60
   4  -3  11  -19.60   36.10
  -4  -3 -11   38.20   43.30
  -4   3  11   25.70   46.60
  -4  -3 -11  -51.19   50.39
   4   3 -11   47.80   38.10
  -4  -3  11    0.60   44.20
  -4   3 -11   59.59   48.10
  -4   3 -11  -20.60   36.00
   4  -3 -11  104.59   45.90
   4  -3 -11   24.40   48.30
   4   3  11   15.20   38.60
  -4   3 -11   26.00   31.50
   4   3  11   40.60   39.30
   0  -4 -11 1018.90   64.29
   0  -4 -11  949.90   60.49
   0   4  11 1011.30   61.29
   0  -4  11 1127.79   65.19
   0   4  11 1174.68   70.69
   0   4 -11 1010.40   62.29
   0  -4  11  920.51   50.19
   0   4 -11 1028.80   62.29
   0  -4 -11  993.00   58.99
   0   4 -11 1010.10   54.69
   1  -4  11  696.23   53.19
   1  -4  11  652.63   46.50
  -1   4  11  541.25   55.79
   1   4 -11  690.73   52.99
   1   4 -11  736.43   55.19
  -1  -4 -11  710.63   45.40
  -1  -4 -11  604.94   54.59
   1   4 -11  678.43   47.80
  -1  -4 -11  633.94   55.39
  -1  -4 -11  605.94   48.00
  -1   4  11  516.35   44.10
   1   4  11  614.54   52.89
   1  -4 -11  649.93   50.29
   1  -4 -11  732.03   59.29
  -1  -4  11  601.44   41.70
  -1   4 -11  656.83   45.10
  -1  -4  11  578.94   55.89
  -1   4 -11  615.74   49.90
  -1   4 -11  677.63   52.29
   1  -4 -11  610.94   52.09
   2   4 -11  839.62   63.79
   2   4 -11  835.42   63.29
  -2   4  11  724.73   73.49
  -2   4  11  744.73   49.30
  -2  -4 -11  703.43   63.79
   2   4 -11  863.71   61.79
  -2  -4 -11  847.22   71.09
   2  -4  11  786.62   57.59
   2  -4  11  825.92   65.09
  -2  -4 -11  742.83   56.99
  -2  -4  11  813.52   74.19
   2  -4 -11  826.52   57.59
  -2   4 -11  820.52   65.29
   2   4  11  835.32   66.29
   2  -4 -11  887.01   70.29
   2  -4 -11  776.82   60.69
  -2   4 -11  836.22   63.49
   3  -4  11  237.38   47.60
  -3   4  11  215.58   51.39
   3   4 -11  239.28   42.20
  -3  -4 -11  288.67   52.09
  -3  -4 -11  269.57   43.50
   3   4 -11  236.08   45.60
   3   4 -11  227.88   46.10
  -3  -4 -11  177.18   45.90
   3  -4 -11  399.06   60.99
  -3   4 -11  238.08   53.49
  -3   4 -11  232.78   35.00
  -3   4 -11  155.88   41.20
   3   4  11  207.78   44.70
  -3  -4  11  197.98   49.50
  -4   4  11   73.19   51.59
  -4  -4 -11   53.29   37.00
  -4  -4 -11  102.19   49.50
   4  -4  11   62.79   44.40
   4   4 -11   60.59   44.60
  -4  -4 -11   93.99   49.90
   4  -4 -11  119.99   45.80
  -4   4 -11   71.69   55.39
  -4   4 -11   61.39   35.90
  -4  -4  11  212.28   62.19
  -4   4 -11   77.09   47.70
   4   4  11   81.39   42.90
   0  -5 -11  738.93   57.89
   0  -5 -11  769.72   60.99
   0   5 -11  771.52   48.00
   0  -5  11  763.92   59.59
   0   5  11  754.72   66.59
   0   5 -11  761.22   58.19
   0   5  11  666.83   55.89
   0  -5 -11  917.91   57.79
   0  -5  11  738.33   61.39
   0   5 -11  773.92   51.19
  -1  -5 -11   61.29   23.80
   1  -5  11   71.79   29.50
  -1  -5 -11   -0.50   21.80
  -1   5  11   19.00   22.50
  -1  -5 -11   73.49   29.90
   1   5 -11   47.50   28.00
   1  -5  11  -24.20   20.40
   1   5 -11   49.60   26.00
   1   5 -11   46.40   22.30
   1   5 -11   49.50   26.40
  -1   5  11   52.79   29.00
  -1   5 -11   13.40   25.30
  -1   5 -11   19.30   24.90
   1  -5 -11   41.30   23.50
  -1   5 -11   24.60   20.30
   1  -5 -11   78.39   27.40
   1   5  11   29.60   26.80
   1   5  11   26.80   27.50
   1  -5 -11   26.90   29.00
  -1  -5  11   56.19   32.10
   2   5 -11   56.89   31.30
  -2   5  11   54.19   37.30
   2   5 -11  100.59   33.40
   2  -5  11   32.30   25.20
  -2  -5 -11   32.10   23.90
  -2  -5 -11   34.80   33.80
   2   5 -11   77.69   30.90
  -2   5  11   30.30   21.40
   2  -5  11   84.09   32.00
  -2  -5 -11   41.20   31.20
  -2   5 -11    5.00   15.30
   2  -5 -11   66.39   28.90
  -2   5 -11   29.90   29.80
   2   5  11   39.60   29.70
  -2  -5  11   48.70   35.50
   2  -5 -11   50.89   32.50
  -2   5 -11   45.70   27.80
   2  -5 -11   29.80   22.70
  -3  -5 -11   51.59   31.80
   3  -5  11    9.30   31.60
   3   5 -11   -9.70   29.50
   3   5 -11   23.60   32.80
  -3   5  11   74.49   45.70
   3   5 -11   84.59   33.40
  -3  -5 -11   93.69   44.90
  -3  -5 -11   38.10   38.80
  -3   5 -11  121.59   46.90
   3   5  11   56.39   36.50
  -3   5 -11   83.09   28.00
  -3  -5  11   82.39   47.50
   3  -5 -11   14.90   35.10
  -3   5 -11   88.99   36.20
   4  -5  11  262.17   61.09
  -4  -5 -11  295.27   64.99
  -4   5  11  249.18   69.69
  -4  -5 -11  311.47   64.19
   4   5 -11  354.96   63.29
  -4  -5 -11  186.38   50.99
   4  -5 -11  199.68   56.09
  -4  -5  11  243.38   66.19
  -4   5 -11  196.28   55.29
  -4   5 -11  376.96   58.99
   4   5  11  246.98   56.39
  -4   5 -11  290.47   68.69
   0  -6 -11  150.28   36.80
   0  -6 -11  154.48   35.30
   0   6 -11  129.89   28.60
   0   6 -11  152.88   27.50
   0   6  11   92.49   31.80
   0   6 -11   48.60   27.70
   0  -6 -11  118.69   33.90
   0  -6  11  188.38   39.90
   0   6  11  149.79   38.60
   0  -6  11  167.18   36.80
   1   6 -11  191.28   33.60
  -1  -6 -11  127.49   31.40
  -1   6  11  158.78   39.70
  -1  -6 -11  181.98   40.70
   1   6 -11  155.38   33.50
   1  -6  11  134.79   34.70
  -1   6  11  131.09   30.40
  -1  -6 -11  106.59   29.90
   1   6  11  157.68   35.80
  -1  -6  11  214.28   41.60
  -1   6 -11  149.49   33.30
   1  -6 -11  179.28   35.70
  -1   6 -11  173.78   37.60
   1  -6 -11  215.08   35.60
   1   6  11  181.58   38.10
  -1  -6  11  230.98   46.10
  -1   6 -11  187.18   31.40
   1  -6 -11  168.38   40.90
  -2  -6 -11  641.34   71.89
  -2   6  11  524.25   51.99
   2  -6  11  582.14   63.99
  -2  -6 -11  593.34   60.99
   2   6 -11  703.43   65.39
  -2  -6 -11  601.44   65.49
   2   6 -11  684.63   61.89
   2  -6  11  660.63   61.99
  -2   6  11  809.42   84.09
   2   6 -11  674.23   64.49
   2  -6 -11  628.84   82.99
   2   6  11  647.64   66.89
   2  -6 -11  632.04   66.69
  -2  -6  11  645.44   79.39
   2  -6 -11  543.85   53.19
  -2   6 -11  645.84   64.79
  -2   6 -11  511.45   44.50
   3   6 -11  216.48   43.70
  -3   6  11  114.29   54.89
  -3  -6 -11  114.79   46.60
  -3  -6 -11  102.19   40.00
   3   6 -11  218.18   48.00
   3  -6  11  122.99   44.20
  -3  -6 -11  174.98   53.09
   3   6 -11  120.59   43.00
  -3  -6  11  174.08   58.19
   3  -6 -11   46.20   41.30
  -3   6 -11  129.49   35.60
  -3   6 -11  163.58   42.40
   3   6  11  196.18   48.40
  -4  -6 -11  254.47   57.49
  -4   6  11  230.68   72.99
   4  -6  11  214.58   57.39
  -4  -6 -11  298.77   63.49
  -4  -6 -11  229.38   65.39
   4   6 -11  339.07   65.89
  -4  -6  11  167.98   65.19
  -4   6 -11  132.69   41.30
  -4   6 -11  157.08   54.89
   4   6  11  213.08   55.79
   4  -6 -11  317.67   63.29
   0  -7  11  -22.10   28.50
   0  -7 -11   19.00   30.10
   0  -7 -11  -63.29   23.10
   0   7 -11   55.29   31.00
   0   7  11   30.60   37.60
   0  -7 -11   34.10   33.60
   0  -7  11   37.90   30.70
   0   7 -11  -42.30   21.00
   0   7 -11   -3.60   24.80
   0   7  11   -6.80   27.40
   1   7 -11  144.09   35.80
   1  -7  11  100.49   36.60
  -1   7  11  117.19   34.20
  -1  -7 -11   98.79   33.50
  -1  -7 -11  158.28   53.39
  -1   7  11  147.29   41.60
   1   7 -11   71.59   48.80
  -1   7 -11  177.68   31.00
  -1  -7  11  140.09   43.00
   1  -7 -11   88.99   33.00
  -1   7 -11  110.59   35.00
   1   7  11  101.89   37.50
  -1  -7  11  171.68   44.30
   1   7  11  143.99   36.70
  -1   7 -11  139.09   37.50
   1  -7 -11  121.49   40.80
   1  -7 -11  161.18   34.60
  -2  -7 -11  154.08   39.40
   2  -7  11  266.17   46.60
  -2   7  11  175.48   37.10
   2   7 -11  215.58   44.70
   2   7 -11  232.88   47.90
  -2  -7 -11  334.87   57.09
  -2  -7 -11  236.28   49.00
  -2   7  11  228.28   55.69
   2  -7  11  118.79   37.50
  -2   7 -11  249.78   47.30
  -2  -7  11  207.08   56.99
  -2  -7  11  224.58   48.70
   2  -7 -11  155.48   45.00
  -2   7 -11  167.88   31.90
   2   7  11  357.86   62.89
  -3  -7 -11  -11.50   42.80
  -3  -7 -11   38.00   43.10
   3  -7  11   30.70   41.80
   3   7 -11   33.10   38.20
  -3   7  11  -26.80   46.70
  -3  -7 -11   30.40   34.70
   3   7 -11  -68.99   35.10
   3  -7 -11   17.70   39.30
  -3   7 -11   33.00   38.40
  -3  -7  11  -16.20   39.90
  -3  -7  11   36.50   51.89
   3   7  11  -18.80   40.10
  -3   7 -11    6.50   26.70
   0   8 -11  433.46   52.79
   0   8 -11  478.95   58.29
   0   8  11  438.86   60.29
   0   8 -11  483.85   64.49
   0   8  11  337.87   63.59
   0  -8  11  525.65   68.49
   0  -8 -11  467.15   67.19
   0  -8 -11  465.85   61.39
   0  -8 -11  439.26   58.69
   0  -8  11  490.75   63.19
  -1   8  11  -32.90   26.70
  -1   8  11  -88.79   32.00
   1   8 -11  -22.30   27.90
   1  -8  11   28.20   35.60
   1   8 -11    1.30   29.90
  -1  -8 -11   12.50   35.10
  -1  -8 -11   34.60   29.90
   1   8  11  -37.60   30.50
  -1   8 -11   39.20   36.10
   1   8  11   41.80   36.60
  -1   8 -11    3.00   32.30
   1  -8 -11  -21.00   38.50
  -1   8 -11  -17.80   23.00
  -1  -8  11   34.70   41.30
  -1  -8  11  -27.50   34.50
   1  -8 -11   27.40   32.30
  -2   8  11  125.39   38.60
   2  -8  11  146.09   45.80
   2   8 -11  264.47   48.60
  -2  -8 -11  135.99   40.90
  -2   8  11  101.69   51.09
   2  -8  11  208.58   49.00
  -2  -8 -11  277.47   59.09
   2   8 -11  240.88   51.19
  -2   8 -11  108.29   41.80
   2   8  11  161.88   46.00
   2   8  11  205.88   52.59
  -2  -8  11   93.79   53.59
  -2   8 -11  161.08   34.70
  -2  -8  11  200.08   53.09
   2  -8 -11  159.38   52.89
  -3   8  11   -0.30   55.69
  -3  -8 -11   78.89   53.99
   3   8 -11  159.38   55.89
   3  -8  11   18.50   40.10
   3   8 -11   25.10   43.00
   3  -8 -11   58.19   47.70
  -3  -8  11   74.39   59.99
   3   8  11  112.29   48.20
  -3   8 -11   18.80   38.90
  -3   8 -11   90.49   38.30
  -3  -8  11   99.79   51.99
   0  -9  11   45.00   41.70
   0  -9 -11  110.29   41.50
   0   9  11  -14.40   37.20
   0   9 -11   29.10   36.80
   0  -9 -11   42.30   40.80
   0   9 -11   63.39   41.20
   0   9 -11  101.49   33.20
   0   9  11   81.09   39.50
  -1  -9 -11  -21.20   41.50
   1  -9  11   32.90   39.50
   1   9 -11   -6.00   36.10
   1   9 -11   40.70   40.00
  -1   9  11   -8.90   33.20
  -1   9  11   19.90   39.50
  -1   9 -11   -3.10   39.10
   1   9  11   14.90   39.20
  -1  -9  11   60.99   45.80
  -1   9 -11   46.40   30.60
  -1   9 -11   14.30   36.50
   1  -9 -11    9.30   43.20
  -1  -9  11   69.49   49.50
   2   9 -11   60.79   44.20
  -2   9  11  121.09   39.80
   2   9 -11   33.60   41.60
   2  -9  11  -14.40   34.10
  -2  -9 -11   52.19   52.59
   2  -9  11  130.49   48.50
  -2   9  11    2.20   51.19
  -2   9 -11   65.09   41.80
  -2  -9  11  100.49   49.90
   2   9  11   32.60   42.40
   2  -9 -11  115.19   52.89
  -2   9 -11   93.99   36.50
  -2  -9  11   69.79   55.39
   0  10 -11  441.26   76.79
   0 -10 -11  350.96   59.69
   0  10 -11  308.67   51.79
   0  10 -11  360.56   64.29
   0 -10 -11  497.65   79.39
   0 -10  11  450.25   70.79
   0  10  11  334.37   60.99
   1 -10  11   51.89   44.40
  -1 -10 -11   78.79   48.10
   1  10 -11  120.89   44.10
  -1  10  11  131.79   45.00
   1  10 -11    0.90   39.70
   1 -10 -11   53.69   49.30
  -1 -10  11  113.49   52.89
  -1  10 -11  -38.40   41.20
  -1 -10  11  116.89   48.00
  -1  10 -11  116.09   50.59
  -1  10 -11   72.79   36.80
   1  10  11  128.39   50.79
  -2  10  11   46.70   43.70
   2  10 -11   98.59   51.59
   2  10 -11   90.69   47.90
   2 -10  11   38.60   40.90
   2 -10  11  112.19   52.39
  -2 -10 -11  126.69   61.99
  -2 -10  11   79.89   49.80
   2  10  11  190.68   53.89
  -2  10 -11   34.60   43.70
   2 -10 -11  212.68   60.69
  -2 -10  11  110.09   58.29
  -2  10 -11   59.09   37.40
   0  11 -11  -36.70   35.40
   0 -11 -11  -10.20   48.00
   0  11  11   26.00   48.30
   0  11 -11    4.40   45.50
   0 -11 -11   32.10   56.99
   0 -11  11   51.29   50.89
   0  11 -11   67.99   54.99
   1  11 -11  246.98   54.59
  -1 -11 -11  339.37   69.19
  -1  11  11  184.48   52.99
   1  11 -11  301.67   64.29
   1 -11  11  104.49   53.89
   1  11  11  186.88   56.39
   1 -11 -11  225.18   65.09
  -1 -11  11  181.68   61.29
  -1  11 -11  267.17   66.19
  -1  11 -11  213.98   48.00
  -1  11 -11  130.99   56.49
   0   0 -12   -6.60   10.70
   0   0  12   -5.70   14.10
   0   0 -12    8.00   16.50
   0   0 -12   32.70   18.40
   0   0  12    9.20   20.20
  -1   0 -12  541.05   46.70
  -1   0  12  527.85   49.60
   1   0 -12  440.76   43.50
  -1   0 -12  431.56   39.90
   1   0 -12  428.16   35.50
   1   0 -12  424.46   33.80
   1   0  12  520.35   45.20
   1   0 -12  605.94   48.10
   1   0  12  465.65   35.90
  -1   0 -12  431.46   34.00
   2   0 -12   10.60   21.90
  -2   0  12   13.40   28.90
   2   0  12   -8.10   23.30
   2   0 -12   29.10   21.20
  -2   0  12   25.70   26.30
   2   0 -12  -34.30   21.60
   2   0  12   16.20   21.10
  -2   0 -12   38.70   21.20
  -2   0 -12   44.40   26.60
  -3   0  12   49.60   30.80
  -3   0  12   59.69   34.60
  -3   0 -12    2.80   31.80
   3   0 -12  -19.60   24.30
   3   0  12  -53.89   23.60
  -3   0 -12   43.10   23.20
   3   0 -12   89.79   33.20
   3   0  12   -1.30   28.40
   3   0 -12   28.00   29.60
  -4   0  12  326.17   54.69
  -4   0  12  266.57   59.99
  -4   0 -12  418.26   77.29
   4   0  12  359.86   62.59
   4   0 -12  391.26   59.29
   4   0 -12  317.87   57.69
   4   0  12  293.97   58.29
  -4   0 -12  280.47   47.40
   0  -1  12  423.06   33.10
   0  -1 -12  384.66   39.20
   0   1  12  407.36   33.30
   0  -1 -12  390.26   28.10
   0  -1 -12  368.76   24.00
   0   1 -12  369.96   31.40
   0   1 -12  341.37   35.80
   0   1 -12  432.76   39.50
   0  -1 -12  417.26   36.30
   0   1  12  404.66   44.00
   0  -1  12  371.86   39.90
   0  -1 -12  393.46   26.90
   1  -1  12   45.10   18.30
   1   1 -12   29.90   16.50
  -1   1  12   26.80   25.20
  -1  -1 -12   46.90   16.60
   1   1 -12   16.40   19.90
  -1  -1 -12   53.79   24.40
   1   1 -12   17.20   15.10
  -1  -1 -12   77.69   23.80
  -1   1 -12   40.00   18.70
   1  -1 -12   41.70   18.40
   1  -1 -12   41.90   13.70
  -1   1 -12   20.80   20.30
  -1  -1  12   80.29   25.50
   1  -1 -12   70.79   23.90
   1   1  12   42.70   21.10
  -1  -1  12   39.90   23.40
  -1   1 -12    1.80   17.80
  -1   1 -12   29.20   17.80
   1  -1 -12   52.19   22.20
   1   1  12   54.29   15.70
   2   1 -12 1920.51   97.69
  -2  -1 -12 1804.02   96.89
  -2   1  12 1922.21  105.39
   2   1 -12 1774.62   90.39
   2  -1  12 1804.62   92.39
   2   1 -12 1885.61   95.79
  -2   1  12 1809.92   96.49
  -2  -1 -12 1892.71   92.59
   2  -1  12 1795.82   95.69
  -2  -1 -12 1764.32   81.79
   2  -1 -12 1872.51   97.79
   2   1  12 1820.72   97.39
  -2  -1  12 1945.61  101.99
  -2  -1  12 1874.01   99.19
   2  -1 -12 1824.12   87.49
  -2   1 -12 1676.13   92.49
  -2   1 -12 1749.72   85.29
   2   1  12 1694.03   86.19
  -2   1 -12 1691.93   95.69
   2  -1 -12 1773.82   93.49
   3   1 -12  130.59   38.10
  -3   1  12  132.49   42.20
   3   1 -12  182.18   38.80
   3  -1  12  149.49   39.30
  -3   1  12  162.98   39.20
   3   1 -12  213.28   40.20
  -3  -1 -12  140.19   40.20
  -3  -1 -12  164.48   31.50
   3  -1  12  108.19   34.30
  -3  -1 -12  106.19   33.50
  -3   1 -12  124.39   43.70
   3  -1 -12  113.09   37.40
  -3  -1  12  100.49   39.50
   3   1  12  179.98   41.20
  -3  -1  12  136.29   40.10
   3  -1 -12  125.89   38.80
   3  -1 -12  126.59   36.70
   3   1  12  125.29   35.70
   4  -1  12   91.69   43.90
  -4  -1 -12  128.69   52.09
   4   1 -12  113.79   47.10
  -4  -1 -12   54.79   33.10
  -4   1  12  114.99   52.69
   4   1 -12   90.89   39.00
   4  -1  12   84.29   42.00
  -4  -1  12  117.89   49.20
   4  -1 -12  108.89   45.70
  -4  -1  12  108.69   50.09
   4   1  12  101.39   44.30
  -4   1 -12   -7.50   29.20
   4  -1 -12   96.59   38.90
  -4   1 -12  163.58   56.19
   4   1  12  134.69   44.80
   0   2 -12  613.54   42.70
   0   2 -12  652.83   39.00
   0   2  12  685.13   43.50
   0  -2 -12  542.05   44.20
   0   2  12  704.73   54.79
   0  -2 -12  594.14   38.60
   0   2 -12  670.93   46.50
   0   2 -12  642.94   46.30
   0  -2 -12  633.34   48.50
   0  -2  12  598.44   44.20
   0  -2 -12  564.54   36.00
  -1  -2 -12  161.58   25.70
   1   2 -12  178.58   27.60
   1   2 -12  216.28   33.30
  -1  -2 -12  208.78   37.40
  -1  -2 -12  185.18   26.30
   1   2 -12  179.38   30.60
  -1   2  12  145.99   23.10
  -1  -2 -12  166.08   29.00
  -1   2  12  180.68   34.90
   1  -2 -12  160.28   26.60
  -1   2 -12  181.58   34.10
  -1   2 -12  152.18   26.90
   1   2  12  144.39   21.20
   1  -2 -12  162.88   28.80
   1   2  12  183.88   31.20
  -1   2 -12  184.08   31.70
  -1  -2  12  164.48   32.30
  -1   2 -12  188.28   29.40
   1  -2 -12  133.19   19.10
  -1  -2  12  230.98   35.80
   1  -2 -12  142.39   29.60
  -1   2 -12  225.98   32.40
  -2  -2 -12  679.13   60.19
   2   2 -12  686.43   57.19
   2   2 -12  699.43   56.09
   2  -2  12  714.23   58.49
  -2  -2 -12  691.03   48.90
  -2   2  12  789.92   71.69
   2   2 -12  711.43   59.69
  -2   2  12  711.93   58.29
  -2  -2 -12  649.43   58.09
   2  -2  12  615.34   44.50
  -2   2 -12  643.34   45.70
  -2   2 -12  629.44   55.39
  -2   2 -12  650.63   60.69
   2  -2 -12  709.13   62.69
   2  -2 -12  715.83   57.79
   2   2  12  623.64   49.30
  -2  -2  12  796.12   62.69
   2  -2 -12  688.43   49.00
  -2  -2  12  615.34   62.69
   2   2  12  585.44   56.89
   3  -2  12   29.50   29.30
   3   2 -12   33.70   30.50
  -3   2  12  -21.30   23.70
  -3  -2 -12   38.50   36.50
  -3  -2 -12   51.29   28.60
  -3   2  12   84.19   40.00
   3   2 -12   42.40   31.00
   3   2 -12   11.10   28.30
  -3  -2 -12   74.19   32.20
   3   2  12   47.20   30.30
   3  -2 -12   82.89   36.00
  -3   2 -12   21.70   38.30
  -3  -2  12  -10.60   31.20
  -3   2 -12   35.30   21.40
   3  -2 -12   80.59   33.80
  -3   2 -12   92.89   33.20
   3   2  12   10.30   27.10
   3  -2 -12   56.69   30.70
  -3  -2  12   30.00   31.80
  -4  -2 -12  169.98   54.29
   4   2 -12  144.09   43.30
   4  -2  12  134.59   45.10
   4  -2  12   93.99   48.10
  -4  -2 -12   83.89   39.90
   4   2 -12  279.67   54.79
  -4   2  12  114.69   54.59
   4   2  12   96.09   43.10
   4   2  12  206.78   51.09
   4  -2 -12  137.29   46.00
  -4   2 -12  177.78   60.19
   4  -2 -12  182.38   50.29
  -4  -2  12  289.07   63.49
  -4  -2  12  104.19   50.59
   0  -3  12  958.80   52.99
   0   3 -12  920.41   49.60
   0   3  12  759.72   53.69
   0   3 -12  908.11   56.09
   0   3 -12  836.62   56.09
   0  -3 -12  929.91   58.49
   0  -3  12  940.91   59.59
   0  -3 -12  903.41   51.99
   0   3  12  930.61   64.49
   0  -3 -12  816.72   57.29
  -1  -3 -12  459.95   36.90
  -1   3  12  460.65   53.59
   1   3 -12  467.55   45.40
  -1  -3 -12  458.45   49.50
   1   3 -12  506.75   46.60
  -1  -3 -12  446.36   48.10
  -1   3  12  428.56   35.30
   1   3 -12  474.35   40.00
  -1  -3 -12  445.76   39.80
   1  -3  12  468.65   43.10
   1  -3 -12  562.04   53.59
  -1   3 -12  469.15   41.60
  -1   3 -12  507.75   44.10
   1  -3 -12  441.66   47.10
   1   3  12  437.66   46.50
  -1   3 -12  442.36   43.00
  -1  -3  12  465.75   40.60
   1  -3 -12  423.76   41.10
  -1  -3  12  497.95   53.49
   2  -3  12  487.85   43.30
   2  -3  12  419.06   52.79
  -2  -3 -12  426.16   55.69
  -2  -3 -12  507.05   54.39
   2   3 -12  366.26   50.49
   2   3 -12  417.06   50.59
  -2  -3 -12  461.35   44.40
   2   3 -12  409.86   50.79
  -2   3  12  463.45   61.49
  -2  -3  12  470.25   49.10
   2  -3 -12  447.76   57.29
  -2   3 -12  497.45   53.99
  -2  -3  12  419.26   58.09
  -2   3 -12  449.86   52.69
   2  -3 -12  487.45   49.50
   2  -3 -12  470.85   50.89
   2   3  12  438.26   52.29
   3  -3  12  104.89   36.80
   3   3 -12  103.29   36.60
  -3   3  12  101.39   32.90
   3   3 -12  148.69   36.60
  -3  -3 -12   84.99   31.70
   3   3 -12   42.90   33.30
  -3  -3 -12  106.89   38.30
  -3  -3 -12   74.39   39.30
  -3   3  12   91.19   43.60
  -3   3 -12  106.39   37.30
   3  -3 -12  194.98   42.80
   3   3  12  140.49   39.70
   3  -3 -12  144.09   38.50
  -3   3 -12   89.39   44.60
   3   3  12  116.79   37.00
  -3  -3  12   79.99   41.10
  -3   3 -12   90.09   25.20
  -3  -3  12  139.79   39.00
  -4   3  12  186.78   57.09
  -4  -3 -12  114.89   40.70
  -4  -3 -12  130.69   56.59
   4   3 -12   51.79   45.00
   4  -3  12  172.38   51.39
   4   3 -12   80.09   39.40
  -4   3 -12   72.09   54.19
  -4   3 -12   24.00   42.90
   4   3  12  144.49   46.90
  -4   3 -12  132.09   37.70
  -4  -3  12  159.08   57.39
   4  -3 -12   98.99   46.10
   0  -4 -12  170.78   32.80
   0  -4  12  128.59   31.70
   0   4  12  109.29   27.30
   0   4  12   99.79   34.10
   0   4 -12  161.48   25.10
   0  -4  12  153.88   28.30
   0  -4 -12  164.28   30.70
   0   4 -12  174.58   32.40
   0  -4 -12  179.98   30.30
   0   4 -12  192.28   33.60
   1  -4  12  456.35   43.00
  -1   4  12  442.36   40.60
   1  -4  12  375.06   48.00
   1   4 -12  476.15   50.99
  -1   4  12  533.75   56.89
  -1  -4 -12  490.35   41.40
   1   4 -12  511.85   48.50
  -1  -4 -12  563.64   55.59
   1   4 -12  487.75   44.40
  -1  -4 -12  524.85   55.09
  -1  -4 -12  499.85   44.80
  -1  -4  12  607.34   58.89
  -1   4 -12  412.66   41.10
  -1   4 -12  538.35   47.70
   1  -4 -12  446.26   49.60
  -1   4 -12  427.96   46.50
   1  -4 -12  500.65   53.99
  -1  -4  12  482.45   41.30
   1  -4 -12  364.06   43.50
   1   4  12  452.35   49.10
   2   4 -12  501.95   55.39
  -2  -4 -12  405.76   54.79
   2  -4  12  459.65   55.99
  -2  -4 -12  449.16   47.30
   2   4 -12  455.85   55.29
  -2  -4 -12  558.04   62.79
   2  -4  12  438.56   47.20
   2   4 -12  475.85   51.19
  -2   4  12  509.05   69.59
  -2  -4  12  518.45   67.09
  -2   4 -12  558.74   57.39
   2  -4 -12  553.44   50.79
   2  -4 -12  504.15   51.79
  -2   4 -12  571.04   55.59
   2   4  12  436.56   54.99
   2  -4 -12  387.46   56.69
  -3   4  12   72.79   44.10
   3   4 -12   51.69   34.30
   3   4 -12   70.09   38.00
   3   4 -12   35.60   29.40
  -3  -4 -12   78.29   33.20
   3  -4  12    5.70   33.50
  -3  -4 -12   10.60   38.80
  -3  -4 -12   78.09   40.90
  -3  -4  12   98.39   45.60
   3   4  12   65.19   34.90
  -3   4 -12   66.29   25.00
   3  -4 -12   39.10   35.50
  -3   4 -12   66.69   35.20
  -3   4 -12   69.59   45.30
  -4  -4 -12   49.50   46.70
  -4   4  12  -42.90   44.60
   4  -4  12   66.39   45.50
  -4  -4 -12   57.09   50.89
   4   4 -12   34.70   42.60
  -4  -4 -12   60.59   38.20
   4  -4 -12   33.20   40.40
  -4   4 -12   27.10   43.90
  -4  -4  12   24.70   49.60
   4   4  12  -26.20   39.40
  -4   4 -12   56.59   55.89
  -4   4 -12   75.49   36.20
   0  -5  12  867.21   64.39
   0  -5  12  746.63   61.49
   0   5 -12  794.52   60.49
   0   5 -12  666.93   50.19
   0  -5 -12  781.42   60.19
   0  -5 -12  731.13   56.49
   0   5  12  676.23   57.19
   0  -5 -12  867.51   63.09
   0   5  12  856.81   68.19
   1  -5  12  586.44   51.09
  -1   5  12  609.24   51.69
  -1  -5 -12  673.13   63.99
  -1  -5 -12  710.93   49.80
  -1   5  12  641.14   66.79
  -1  -5 -12  669.43   53.99
   1   5 -12  703.93   53.09
   1   5 -12  711.53   59.69
   1   5 -12  574.84   56.89
   1  -5  12  702.13   59.89
  -1   5 -12  644.34   54.79
   1  -5 -12  642.34   56.39
  -1   5 -12  717.43   59.59
  -1  -5  12  718.23   70.89
   1   5  12  590.54   60.19
   1  -5 -12  712.93   59.19
   1   5  12  657.43   59.79
   1  -5 -12  698.93   65.39
   2   5 -12    8.90   28.00
  -2  -5 -12   18.50   25.10
  -2  -5 -12  -12.50   31.70
  -2   5  12  -18.00   35.50
   2   5 -12   14.70   29.00
  -2  -5 -12    2.90   31.90
   2   5 -12    3.20   28.40
   2  -5  12  -20.80   25.90
   2  -5  12   48.10   28.10
   2  -5 -12  -32.30   22.90
   2   5  12   22.40   28.70
   2  -5 -12   49.00   33.60
  -2   5 -12   19.80   28.50
  -2  -5  12   43.90   36.60
   2  -5 -12    0.60   23.50
  -2   5 -12  -13.20   27.10
   3   5 -12  176.18   41.60
   3   5 -12  253.47   50.79
  -3  -5 -12  151.88   37.20
   3  -5  12  208.98   47.40
  -3   5  12  195.08   55.69
   3   5 -12  171.38   42.20
  -3  -5 -12  168.38   48.80
  -3  -5 -12  151.98   49.70
  -3   5 -12  202.08   46.10
  -3   5 -12  191.78   34.40
  -3  -5  12  205.28   59.09
   3  -5 -12  205.08   49.00
   3   5  12  180.98   46.60
  -3   5 -12  290.97   58.19
   4  -5  12   50.49   47.60
   4   5 -12  134.29   51.09
  -4  -5 -12   20.10   38.10
  -4  -5 -12  101.79   52.49
  -4   5  12  102.79   54.49
  -4  -5 -12    7.40   52.29
  -4  -5  12  -31.90   50.19
  -4   5 -12   49.70   33.90
  -4   5 -12   54.59   43.90
   4   5  12   78.19   44.00
   4  -5 -12   50.39   43.60
  -4   5 -12   -3.90   55.29
   0  -6 -12   31.30   27.20
   0   6 -12   29.80   20.20
   0   6  12   76.29   36.40
   0  -6 -12   91.49   32.90
   0   6 -12   62.99   28.10
   0  -6 -12   49.80   29.70
   0   6 -12   77.29   26.50
   0   6  12   55.09   29.70
   0  -6  12   70.19   35.40
   0  -6  12  121.89   36.20
  -1  -6 -12  409.36   50.49
   1  -6  12  541.25   58.79
  -1   6  12  419.56   64.09
  -1   6  12  541.45   53.49
  -1  -6 -12  435.76   59.69
   1   6 -12  565.04   51.99
   1   6 -12  529.55   54.79
   1   6  12  459.85   56.79
  -1  -6  12  552.04   66.39
   1  -6 -12  530.05   63.89
   1  -6 -12  519.75   55.19
   1  -6 -12  495.85   54.29
  -1  -6  12  590.64   63.59
  -1   6 -12  511.25   56.59
  -1   6 -12  484.75   53.79
   1   6  12  516.25   60.49
   2  -6  12   56.69   35.20
  -2  -6 -12   -6.30   34.10
   2   6 -12   40.90   30.30
  -2   6  12   44.50   39.70
   2  -6  12   -0.90   28.70
  -2  -6 -12  -13.90   34.10
   2   6 -12   -4.40   27.20
  -2   6  12   82.69   27.90
  -2  -6 -12   -3.50   27.10
   2   6 -12   -2.00   30.80
   2  -6 -12   42.50   36.40
  -2   6 -12   31.80   20.00
  -2   6 -12   43.20   33.30
   2   6  12   39.30   31.60
   2  -6 -12    0.50   24.50
  -2  -6  12   20.90   40.50
   2  -6 -12    6.10   31.10
  -3   6  12  139.79   57.29
  -3  -6 -12  192.18   50.29
  -3  -6 -12  105.29   39.20
   3   6 -12  228.48   45.90
   3   6 -12   88.29   39.80
   3   6 -12   55.59   44.30
   3  -6  12   98.09   43.70
  -3  -6 -12  150.78   53.39
   3   6  12  117.99   44.00
   3  -6 -12   97.99   45.20
  -3   6 -12   79.09   31.40
  -3  -6  12  165.38   59.69
  -3   6 -12  186.18   47.10
   4   6 -12    1.90   46.70
  -4  -6 -12   -2.80   38.20
   4  -6  12   11.40   41.00
  -4   6 -12  -91.79   29.40
   4  -6 -12  -18.50   42.30
   4   6  12   11.70   41.80
   0  -7 -12    0.50   30.90
   0  -7 -12   -3.00   31.70
   0   7  12   34.20   30.90
   0   7 -12   42.90   25.50
   0  -7  12   48.80   34.00
   0   7  12   32.40   38.80
   0  -7  12   -0.30   31.90
   0   7 -12   10.20   26.50
   0  -7 -12  -13.00   27.70
   0   7 -12   -1.80   30.10
   1  -7  12  310.57   49.50
  -1  -7 -12  344.27   59.79
  -1   7  12  342.67   62.79
   1   7 -12  423.66   54.79
  -1   7  12  343.47   50.59
   1   7 -12  296.17   51.59
  -1  -7 -12  287.67   49.90
   1  -7 -12  303.47   50.39
  -1   7 -12  375.86   54.09
  -1   7 -12  295.07   49.10
  -1   7 -12  306.87   41.30
   1   7  12  268.97   45.90
   1   7  12  346.67   58.19
  -1  -7  12  384.16   62.29
   1  -7 -12  306.47   52.09
  -1  -7  12  314.27   53.29
   1  -7 -12  426.96   65.89
   2   7 -12   33.80   36.80
  -2   7  12   94.79   50.09
  -2  -7 -12   47.10   40.40
  -2  -7 -12  -68.79   27.60
   2  -7  12   -3.00   30.00
  -2   7  12   -3.30   25.90
   2   7 -12    3.90   34.00
   2  -7  12   -5.30   32.60
  -2   7 -12   12.10   22.00
  -2   7 -12   15.40   33.10
   2   7  12   -8.60   35.80
   2  -7 -12   -9.30   36.70
   2   7  12  -45.20   32.00
  -2  -7  12    1.20   45.70
  -2  -7  12  -33.00   35.70
   3   7 -12   35.70   39.60
  -3   7  12  125.99   59.09
  -3  -7 -12  150.48   53.49
  -3  -7 -12   85.69   43.20
  -3  -7 -12   71.49   49.20
   3  -7  12   38.10   41.20
   3   7 -12   97.09   48.70
  -3  -7  12  121.39   63.99
   3   7  12  117.89   49.30
  -3   7 -12   42.40   38.90
   3  -7 -12   97.89   46.80
  -3  -7  12  171.98   52.09
  -3   7 -12  127.29   37.00
   0   8 -12   51.29   35.00
   0   8  12   37.60   32.90
   0   8 -12   28.20   30.80
   0  -8 -12   27.40   37.30
   0  -8  12   55.29   36.50
   0   8  12    0.70   37.70
   0  -8 -12  -44.50   32.70
   0  -8 -12    3.70   31.90
   0  -8  12   28.90   39.70
   0   8 -12   14.70   28.00
   1   8 -12  191.68   41.60
   1  -8  12  160.28   45.10
  -1  -8 -12  211.48   48.70
  -1   8  12  120.39   44.60
  -1  -8 -12  156.88   42.60
   1   8 -12  214.78   43.60
  -1   8  12  129.39   37.10
  -1   8 -12   94.29   38.90
   1  -8 -12  196.98   41.90
  -1  -8  12  159.68   47.10
   1   8  12  200.48   47.70
  -1  -8  12  192.18   54.29
  -1   8 -12  134.09   33.00
   1  -8 -12  126.99   46.10
   1   8  12  114.09   43.20
  -1   8 -12  106.89   41.10
  -2  -8 -12  -22.70   43.50
  -2  -8 -12   32.70   35.80
   2  -8  12   50.89   36.60
   2  -8  12    0.70   38.10
   2   8 -12   47.70   38.70
   2   8 -12  -26.80   35.30
  -2   8  12  -14.30   43.90
  -2   8  12   -3.20   31.00
  -2   8 -12   13.10   27.40
  -2  -8  12   -1.40   46.10
  -2  -8  12  -48.90   40.00
   2  -8 -12   -5.20   43.60
   2   8  12   -2.80   38.10
   2   8  12   -7.60   37.30
  -2   8 -12  -11.40   36.40
  -3  -8 -12  182.18   61.69
  -3   8  12  121.89   61.79
   3  -8  12   71.49   47.90
   3   8 -12  154.18   55.59
   3   8 -12  159.78   52.99
  -3   8 -12  109.99   39.70
   3   8  12  200.78   55.49
  -3  -8  12  130.19   65.99
  -3   8 -12  105.79   49.10
  -3  -8  12  100.49   54.79
   3  -8 -12   46.70   50.69
   0  -9 -12   48.60   42.00
   0   9 -12   90.99   44.30
   0   9 -12    5.80   28.80
   0   9  12   39.30   40.80
   0  -9  12   36.10   40.50
   0   9 -12  -23.00   34.40
   0   9  12  -53.99   33.30
   0  -9 -12  -30.20   38.60
  -1   9  12  233.38   55.59
  -1   9  12  145.89   41.20
   1   9 -12  158.68   46.90
  -1  -9 -12  203.98   53.09
   1  -9  12  148.89   49.60
   1   9 -12  186.18   48.20
  -1  -9  12  188.48   54.29
  -1  -9  12  202.98   57.09
  -1   9 -12  218.98   41.90
   1  -9 -12  218.18   56.39
   1   9  12  269.77   54.29
  -1   9 -12  244.08   55.29
  -1   9 -12  298.67   57.49
  -2   9  12  -78.89   49.60
   2  -9  12   37.50   38.40
   2   9 -12  -25.60   37.80
  -2  -9 -12   48.00   50.99
   2  -9  12   57.79   44.70
  -2   9  12   -2.00   36.10
   2   9 -12   -0.30   39.30
  -2  -9  12    7.40   46.70
  -2  -9  12  128.09   57.89
  -2   9 -12   71.09   45.80
  -2   9 -12   44.60   33.40
   2  -9 -12   84.39   53.19
   2   9  12   10.90   42.40
   0  10  12   70.29   42.00
   0  10 -12  -17.70   48.60
   0 -10 -12   63.09   46.20
   0  10 -12   69.29   45.60
   0 -10 -12   30.90   45.90
   0 -10  12   38.60   45.00
   0  10 -12   10.30   32.40
  -1  10  12    0.70   39.00
  -1 -10 -12    1.60   43.00
   1 -10  12   11.70   43.20
   1  10 -12   24.00   41.60
   1  10 -12   34.10   38.60
   1 -10 -12  122.49   52.79
  -1  10 -12   26.60   36.00
  -1  10 -12   24.90   46.10
  -1 -10  12   45.60   47.20
   1  10  12   60.59   45.80
  -1 -10  12    3.60   48.60
  -1  10 -12   32.20   42.30
  -2  10  12  134.09   48.40
  -2 -10 -12   92.79   58.49
   2 -10  12    6.20   44.00
   2 -10  12  112.09   42.90
   2  10 -12  -31.70   44.80
   2  10 -12  138.49   52.59
  -2 -10  12   80.19   50.59
   2 -10 -12  155.68   59.39
  -2  10 -12  115.29   41.60
  -2 -10  12   71.89   58.99
  -2  10 -12   32.40   45.70
   2  10  12   78.79   52.49
   0 -11 -12  168.78   71.39
   0 -11  12  150.78   58.59
   0  11  12  153.58   53.79
   0 -11 -12  114.59   58.79
   0  11 -12  129.19   42.30
   0  11 -12  101.29   52.89
   0   0 -13   -0.40   18.70
   0   0  13   26.10   16.50
   0   0  13   37.50   24.10
   0   0 -13   20.70   12.50
   0   0 -13  -16.50   16.90
   1   0 -13  822.42   49.20
   1   0  13  896.61   60.99
  -1   0  13 1068.19   68.29
   1   0 -13 1057.69   66.99
  -1   0 -13  982.00   63.69
   1   0 -13  942.31   61.29
  -1   0 -13  906.61   51.49
  -1   0 -13  953.90   60.49
   1   0 -13  978.90   53.09
   1   0  13  919.31   52.19
  -2   0 -13  507.25   50.99
   2   0 -13  584.14   50.69
   2   0 -13  659.63   55.29
   2   0 -13  589.24   59.99
   2   0  13  638.74   59.59
  -2   0  13  729.93   67.69
   2   0  13  662.13   51.59
  -2   0  13  641.94   61.89
  -2   0 -13  690.03   61.79
  -3   0 -13   81.49   40.10
   3   0  13   80.29   32.80
   3   0 -13   50.69   35.40
   3   0 -13  111.79   34.70
  -3   0  13  100.99   38.00
   3   0 -13  124.99   38.60
   3   0  13   61.69   34.30
  -3   0 -13   99.69   27.50
  -3   0  13   89.69   40.10
  -4   0  13   66.39   45.30
   4   0  13  -12.20   35.90
  -4   0 -13   30.00   43.70
  -4   0  13   13.90   37.70
  -4   0 -13  -14.50   31.50
   4   0 -13   88.29   41.70
   4   0 -13   75.29   43.00
   4   0  13   33.00   39.60
   0  -1 -13   52.79   12.40
   0  -1  13  106.79   19.80
   0   1 -13   65.19   22.40
   0  -1 -13   47.60   20.80
   0   1  13   63.09   18.30
   0   1  13   58.79   27.70
   0   1 -13   94.19   24.20
   0  -1  13   94.79   26.90
   0  -1 -13   72.69   16.50
   0   1 -13   68.89   18.40
   0  -1 -13   31.90   21.30
  -1   1  13  104.59   33.20
  -1  -1 -13   48.00   22.30
   1  -1  13   53.89   19.40
   1   1 -13   10.80   22.80
   1   1 -13   63.89   19.60
  -1  -1 -13   99.19   29.80
  -1  -1 -13   90.19   19.40
   1   1 -13   61.19   17.80
   1   1  13   53.29   23.40
  -1   1 -13   80.49   26.10
   1  -1 -13   60.99   21.50
   1  -1 -13   68.19   15.70
  -1  -1  13   38.70   25.70
  -1   1 -13   54.09   22.70
   1   1  13   71.19   18.50
  -1   1 -13   45.80   19.00
   1  -1 -13   87.29   26.30
  -1  -1  13   63.39   27.00
   1  -1 -13   81.79   26.40
  -2  -1 -13  354.86   51.99
  -2  -1 -13  487.35   40.20
   2   1 -13  462.25   53.29
   2   1 -13  468.95   51.29
   2   1 -13  395.66   47.00
  -2   1  13  499.65   59.89
  -2  -1 -13  338.57   46.50
   2  -1  13  411.46   49.30
  -2   1  13  480.25   54.69
   2  -1 -13  506.15   50.89
  -2   1 -13  389.06   43.10
  -2  -1  13  402.36   56.99
   2  -1 -13  416.36   41.70
   2   1  13  334.87   41.20
   2  -1 -13  439.56   54.89
   2   1  13  386.76   53.29
  -2   1 -13  406.86   53.59
  -2  -1  13  460.15   55.89
  -3  -1 -13  521.75   57.39
  -3   1  13  588.64   72.59
  -3  -1 -13  673.73   70.19
   3   1 -13  670.33   69.09
   3  -1  13  721.73   71.19
  -3   1  13  688.23   68.89
   3  -1  13  691.23   66.89
   3   1 -13  587.54   62.99
  -3  -1 -13  593.44   53.69
   3   1 -13  673.73   65.49
   3   1  13  722.53   71.09
   3  -1 -13  721.63   62.19
  -3   1 -13  661.33   72.19
  -3  -1  13  735.63   75.09
   3  -1 -13  618.14   67.19
   3  -1 -13  647.44   67.19
   3   1  13  683.03   62.39
  -3  -1  13  693.03   71.39
  -4  -1 -13   56.09   36.40
   4  -1  13   -2.10   42.10
  -4   1  13   52.29   46.10
   4  -1  13  -12.70   36.70
   4   1 -13   -8.30   35.00
   4   1 -13    5.10   38.70
  -4  -1 -13   50.49   47.60
   4  -1 -13   -1.90   37.20
   4   1  13    2.60   37.60
  -4  -1  13   22.50   44.20
   4  -1 -13  -19.20   37.00
   4   1  13   15.20   40.00
  -4   1 -13  -10.70   45.80
  -4  -1  13  113.99   50.39
  -4   1 -13  -14.60   29.50
   0   2 -13  107.39   25.20
   0   2 -13  119.09   20.60
   0   2 -13  168.48   29.20
   0  -2  13  132.29   27.70
   0  -2 -13  107.19   24.80
   0  -2 -13  122.49   21.00
   0   2  13   75.39   29.60
   0   2 -13  109.79   23.40
   0  -2 -13  142.49   27.60
   0   2  13  142.59   24.50
  -1  -2 -13 1175.08   60.69
  -1  -2 -13 1318.67   74.89
   1   2 -13 1230.08   68.49
  -1   2  13 1427.96   84.59
   1   2 -13 1265.47   74.59
  -1  -2 -13 1236.18   76.59
  -1  -2 -13 1216.78   61.39
   1   2 -13 1293.47   65.49
  -1   2  13 1113.79   57.59
  -1   2 -13 1293.07   71.99
   1  -2 -13 1331.87   73.89
   1  -2 -13 1198.58   76.39
  -1  -2  13 1293.67   71.79
  -1  -2  13 1223.08   76.59
   1   2  13 1208.68   71.69
   1  -2 -13 1177.78   65.79
  -1   2 -13 1253.47   68.09
  -1   2 -13 1189.98   66.39
  -1   2 -13 1358.86   70.39
  -1   2 -13 1215.18   66.09
  -2  -2 -13  335.77   52.39
   2  -2  13  295.17   35.60
   2   2 -13  343.67   50.69
  -2  -2 -13  199.48   35.00
   2   2 -13  320.87   46.00
   2  -2  13  303.67   47.50
   2   2 -13  302.57   46.80
  -2   2  13  295.07   49.40
  -2  -2 -13  315.87   47.40
  -2   2  13  402.66   58.09
   2   2  13  270.57   37.50
  -2   2 -13  322.37   51.19
   2  -2 -13  327.47   49.99
   2  -2 -13  339.97   51.99
  -2   2 -13  310.47   47.70
   2  -2 -13  255.97   44.40
   2   2  13  292.07   48.50
  -2  -2  13  282.17   47.40
  -2  -2  13  278.37   47.50
  -2   2 -13  259.97   36.70
  -3  -2 -13   76.59   31.20
   3   2 -13  102.59   36.90
   3   2 -13  100.89   37.50
   3   2 -13  181.48   43.30
  -3   2  13  101.69   35.30
   3  -2  13   96.89   35.80
  -3  -2 -13   55.59   35.40
  -3   2  13   43.70   38.00
  -3  -2 -13  125.49   42.70
   3  -2 -13  107.29   45.70
  -3  -2  13  126.49   44.80
  -3   2 -13   53.79   37.10
   3   2  13   73.59   32.00
   3  -2 -13   57.19   34.10
   3   2  13   93.39   38.50
   3  -2 -13   57.79   35.10
  -3  -2  13  103.39   37.50
  -3   2 -13  100.09   25.70
  -3   2 -13  149.79   40.80
   4  -2  13  135.29   49.70
  -4   2  13  157.48   54.29
   4   2 -13   84.69   42.50
   4  -2  13  112.19   46.40
  -4  -2 -13  180.58   45.40
   4   2 -13  122.69   45.80
  -4  -2 -13  120.49   52.69
   4  -2 -13  214.68   50.39
  -4  -2  13  208.88   56.09
   4   2  13   74.09   44.40
   4   2  13  238.98   65.69
  -4   2 -13  132.09   53.69
  -4  -2  13  247.38   61.09
   0   3 -13   24.30   22.80
   0   3  13   44.60   29.20
   0   3  13   24.00   20.80
   0  -3  13   23.10   23.70
   0  -3 -13   15.60   17.90
   0  -3 -13   25.20   21.80
   0   3 -13   35.10   17.80
   0   3 -13   19.30   20.00
   0  -3 -13   15.70   21.10
   0  -3  13  -15.60   19.00
  -1   3  13 1325.57   65.59
  -1  -3 -13 1336.07   66.99
  -1   3  13 1363.46   85.29
  -1  -3 -13 1396.96   82.99
   1  -3  13 1439.26   74.59
   1   3 -13 1219.98   75.89
   1   3 -13 1309.57   75.49
  -1  -3 -13 1314.77   69.19
  -1  -3 -13 1341.77   79.89
   1   3 -13 1351.46   68.99
  -1  -3  13 1352.66   83.59
   1  -3 -13 1220.88   81.49
   1  -3 -13 1246.28   76.79
  -1   3 -13 1346.07   74.29
  -1   3 -13 1340.47   73.59
  -1  -3  13 1415.86   71.49
   1  -3 -13 1261.57   71.09
  -1   3 -13 1359.96   73.39
   1   3  13 1323.17   76.69
   2   3 -13  134.49   34.90
   2   3 -13  155.98   34.10
  -2  -3 -13  113.89   26.80
   2  -3  13  115.59   26.60
  -2  -3 -13  176.78   40.40
   2   3 -13  144.99   33.00
   2  -3  13   95.99   32.50
  -2  -3 -13  161.48   39.40
  -2   3  13  140.39   39.90
   2  -3 -13  139.79   36.60
   2  -3 -13  141.59   32.00
   2  -3 -13  147.09   34.90
  -2   3 -13  146.69   34.90
  -2  -3  13  122.69   37.20
   2   3  13   92.99   31.10
  -2   3 -13  142.39   33.00
  -2  -3  13  119.79   32.80
   3   3 -13  115.69   40.10
  -3  -3 -13  171.28   46.80
   3  -3  13   98.79   37.10
  -3   3  13  177.28   40.00
  -3   3  13  144.09   46.70
  -3  -3 -13  151.08   36.70
   3   3 -13  153.48   41.70
  -3  -3 -13  123.59   38.80
   3   3 -13  105.99   39.20
   3   3  13  118.99   39.60
  -3   3 -13  173.08   49.80
  -3  -3  13  120.49   39.20
  -3   3 -13   99.59   26.80
   3  -3 -13  251.27   50.09
  -3  -3  13  188.98   50.49
  -3   3 -13  161.58   41.20
   3  -3 -13  123.29   36.90
   4  -3  13  127.49   48.70
   4   3 -13  167.38   51.59
   4   3 -13  237.28   51.19
  -4  -3 -13  118.89   42.00
  -4   3  13  145.89   53.89
  -4  -3 -13  188.88   57.49
  -4   3 -13  200.88   42.00
  -4   3 -13  262.47   67.59
  -4   3 -13  201.98   52.59
  -4  -3  13  236.08   63.29
   4   3  13  185.18   51.89
   4  -3 -13  175.88   52.59
   0  -4  13  -19.60   17.70
   0  -4 -13   24.30   24.00
   0   4 -13   -1.20   17.40
   0   4 -13  -25.10   22.80
   0   4  13  -34.60   26.70
   0  -4 -13   -3.90   24.70
   0   4  13    1.90   21.90
   0   4 -13   47.20   25.70
   0  -4 -13   -4.10   20.20
   0  -4  13   42.50   27.20
   1   4 -13  927.81   66.49
  -1  -4 -13  994.90   71.69
   1  -4  13  966.00   60.59
  -1   4  13  982.30   57.89
  -1  -4 -13 1014.80   56.69
   1   4 -13  958.20   59.79
   1   4 -13  929.31   67.29
  -1  -4 -13  970.50   62.59
   1  -4  13  984.70   68.09
  -1   4  13  948.41   73.89
   1   4  13  978.70   71.39
   1  -4 -13  910.31   70.79
   1  -4 -13  953.60   70.19
  -1   4 -13  995.30   64.79
  -1  -4  13  972.90   75.19
   1   4  13  906.31   66.49
  -1   4 -13  985.40   61.49
   1  -4 -13  927.21   62.89
  -1   4 -13 1077.49   65.59
  -2  -4 -13  339.47   52.59
  -2  -4 -13  400.46   58.09
   2  -4  13  286.97   43.70
  -2   4  13  253.47   51.29
   2   4 -13  456.05   52.89
   2  -4  13  239.18   42.70
   2   4 -13  360.76   53.79
   2   4 -13  341.37   49.70
  -2  -4 -13  238.98   42.30
   2   4  13  243.88   41.20
   2  -4 -13  344.17   54.99
   2  -4 -13  298.67   47.90
   2  -4 -13  302.37   45.90
  -2   4 -13  274.67   44.10
  -2   4 -13  463.95   54.49
  -2  -4  13  403.96   65.59
  -3  -4 -13  -44.20   34.90
  -3  -4 -13   34.70   29.50
  -3   4  13   30.20   41.90
   3  -4  13   -8.10   33.00
   3   4 -13   45.90   31.70
   3   4 -13  -11.30   33.90
  -3  -4 -13   51.19   39.10
   3   4 -13   34.10   32.80
  -3   4 -13   47.70   45.20
  -3   4 -13   34.10   38.10
  -3  -4  13   41.90   43.10
   3   4  13   -0.10   33.50
   3  -4 -13   42.70   38.50
  -3   4 -13   24.90   22.50
  -4  -4 -13  200.58   59.19
  -4  -4 -13   94.99   54.89
  -4   4  13   78.89   57.39
   4   4 -13  149.88   50.99
   4  -4  13  125.39   49.90
   4   4 -13   73.39   45.10
  -4  -4 -13   48.30   40.80
   4   4  13  156.58   50.09
   4  -4 -13  145.99   50.79
  -4  -4  13  117.49   60.59
  -4   4 -13  137.29   37.90
  -4   4 -13  223.58   68.69
  -4   4 -13  192.68   53.69
   0  -5 -13 1237.38   74.19
   0   5  13 1153.98   73.09
   0  -5 -13 1349.96   77.79
   0  -5 -13 1123.49   77.59
   0  -5  13 1170.28   77.19
   0  -5  13 1295.97   79.59
   0   5 -13 1101.99   75.59
   0   5  13 1308.37   86.79
   0   5 -13 1196.58   66.89
  -1  -5 -13  206.58   41.50
   1   5 -13  213.68   32.80
   1  -5  13  176.88   37.00
   1  -5  13  254.57   37.60
   1   5 -13  209.58   40.10
  -1  -5 -13  253.07   40.20
  -1   5  13  330.37   58.59
  -1   5  13  186.18   31.80
  -1  -5 -13  255.97   39.00
   1   5 -13  301.57   47.90
  -1  -5  13  165.28   44.90
   1  -5 -13  281.37   47.10
   1   5  13  221.98   42.80
   1  -5 -13  172.58   36.80
   1  -5 -13  247.08   43.50
   1   5  13  195.38   36.90
  -1   5 -13  207.18   36.20
  -1   5 -13  196.48   37.10
  -2  -5 -13   99.19   39.10
  -2  -5 -13  106.69   39.30
  -2  -5 -13   79.99   30.70
  -2   5  13  -18.50   36.90
   2   5 -13  113.09   36.90
   2   5 -13  117.69   35.70
   2  -5  13   64.09   30.00
   2   5 -13   45.10   31.70
   2  -5  13   80.09   31.50
   2  -5 -13   50.29   28.70
  -2  -5  13   15.90   37.50
   2  -5 -13  121.79   40.80
   2   5  13   69.09   33.70
   2  -5 -13   51.59   33.30
  -2   5 -13   72.39   32.50
  -2   5 -13   85.79   33.10
  -3  -5 -13   67.59   45.60
   3   5 -13   95.59   41.50
  -3  -5 -13  113.99   47.10
  -3  -5 -13  112.99   36.30
  -3   5  13  152.08   53.79
   3   5 -13   83.89   39.60
   3  -5  13  128.39   47.60
   3   5 -13  114.99   39.70
  -3   5 -13   64.19   45.50
  -3   5 -13  162.18   45.30
   3  -5 -13  168.18   49.30
  -3  -5  13  131.69   56.89
   3   5  13  104.79   47.00
  -3   5 -13   90.09   28.40
   4   5 -13    5.20   47.10
  -4  -5 -13    8.60   35.90
  -4  -5 -13   23.60   55.29
  -4  -5 -13   57.59   52.09
  -4   5  13   59.19   54.09
   4  -5  13   70.49   47.20
   4  -5 -13   86.69   45.80
  -4  -5  13  112.79   61.79
  -4   5 -13   65.49   52.99
   4   5  13   -5.30   40.30
  -4   5 -13  -26.70   55.39
  -4   5 -13   10.30   31.50
   0  -6  13  205.58   44.20
   0   6 -13  257.67   38.50
   0   6 -13  198.88   39.20
   0   6  13  154.88   37.20
   0   6  13  236.58   46.30
   0  -6 -13  299.87   46.00
   0   6 -13  236.98   34.90
   0  -6  13  231.78   44.70
   0  -6 -13  206.78   41.30
   0  -6 -13  189.28   37.70
   1   6 -13  339.27   47.00
  -1  -6 -13  336.87   58.19
  -1   6  13  179.08   35.40
   1  -6  13  214.28   43.20
   1   6 -13  190.28   37.80
  -1   6  13  205.28   46.60
  -1  -6 -13  190.38   35.70
  -1   6 -13  296.77   49.80
   1   6  13  248.38   45.40
   1  -6 -13  243.68   43.30
   1  -6 -13  333.47   52.59
   1   6  13  219.68   40.80
  -1  -6  13  218.58   44.90
   1  -6 -13  309.17   53.19
  -1  -6  13  303.57   51.59
  -1   6 -13  223.58   40.20
   2   6 -13  398.26   61.49
   2   6 -13  366.16   54.09
  -2  -6 -13  507.35   68.09
  -2  -6 -13  294.27   55.29
  -2   6  13  484.05   74.79
   2  -6  13  271.17   47.30
   2  -6  13  399.76   57.29
  -2  -6 -13  388.86   58.49
   2   6 -13  435.66   58.49
  -2  -6  13  451.85   71.19
   2  -6 -13  436.66   55.69
   2   6  13  357.56   54.29
  -2   6 -13  361.36   61.49
   2  -6 -13  404.06   55.09
   2  -6 -13  436.36   68.79
   3   6 -13  113.59   46.60
   3   6 -13   43.40   38.70
  -3  -6 -13    7.30   41.80
   3   6 -13   -0.90   35.20
  -3   6  13   -4.80   47.70
  -3  -6 -13   37.50   47.00
  -3  -6 -13    9.60   34.10
   3  -6  13   49.50   39.60
   3  -6 -13   60.59   45.00
  -3   6 -13  -16.50   26.30
  -3   6 -13    4.20   36.00
  -3  -6  13   12.80   50.79
   3   6  13   26.90   40.00
   0  -7 -13  655.43   64.49
   0   7  13  631.24   77.79
   0   7 -13  537.75   64.49
   0   7 -13  650.43   57.99
   0  -7  13  545.95   68.79
   0   7  13  654.53   65.89
   0  -7  13  673.63   72.39
   0  -7 -13  752.22   70.59
   0   7 -13  626.04   54.79
   0  -7 -13  674.63   67.19
  -1   7  13   66.69   41.40
  -1  -7 -13  -10.10   34.40
   1  -7  13   84.79   37.10
   1   7 -13   30.00   32.00
   1   7 -13   44.60   30.20
  -1  -7 -13   60.59   32.40
  -1   7  13   67.49   30.30
  -1  -7  13    9.00   40.50
   1   7  13   60.39   39.30
  -1   7 -13    8.30   22.80
   1   7  13   30.70   34.50
  -1  -7  13   76.89   39.50
   1  -7 -13   21.50   29.90
  -1   7 -13   21.50   32.20
   1  -7 -13   52.59   38.70
   1  -7 -13   50.39   32.80
  -1   7 -13   43.70   31.80
   2  -7  13  235.48   47.50
  -2  -7 -13  319.67   59.69
   2   7 -13  226.88   49.30
   2   7 -13  249.88   51.29
   2  -7  13  196.38   45.30
  -2   7  13  210.78   61.09
  -2  -7 -13  218.98   47.10
   2   7  13  252.47   51.69
  -2   7 -13  292.17   52.19
  -2  -7  13  244.58   52.29
   2  -7 -13  251.47   54.49
   2   7  13  185.88   52.09
  -2   7 -13  184.98   33.50
  -2  -7  13  345.77   68.19
   3  -7  13   34.50   41.20
   3   7 -13  112.89   46.10
  -3  -7 -13   89.49   51.69
  -3   7  13   39.50   49.10
  -3  -7 -13   79.09   52.79
   3   7 -13   40.30   41.00
  -3  -7 -13   54.39   40.50
  -3  -7  13   42.00   59.99
  -3   7 -13   83.49   33.60
  -3   7 -13  177.28   49.40
  -3  -7  13   35.60   48.90
   3   7  13    6.60   42.20
   3  -7 -13   43.30   46.80
   0   8  13  124.09   47.50
   0   8  13  156.18   41.00
   0   8 -13  101.29   41.60
   0  -8 -13  174.88   46.20
   0   8 -13  138.69   37.10
   0   8 -13   80.49   33.40
   0  -8 -13  146.79   43.10
   0  -8 -13   84.09   38.40
   0  -8  13   44.30   41.50
  -1  -8 -13   77.09   36.60
   1   8 -13   54.59   34.00
  -1  -8 -13  104.29   45.60
   1   8 -13   73.49   37.50
  -1   8  13   22.50   32.60
  -1   8  13   68.49   45.00
   1  -8  13   70.89   41.70
  -1   8 -13   44.10   26.40
   1   8  13   -8.50   33.70
  -1  -8  13   47.30   47.00
   1   8  13   24.20   39.30
  -1  -8  13   57.49   41.30
   1  -8 -13   44.40   43.50
  -1   8 -13   40.60   37.00
  -1   8 -13   13.10   34.60
   1  -8 -13   64.09   36.30
  -2  -8 -13  175.58   56.49
  -2  -8 -13   92.19   42.00
   2   8 -13  111.99   47.80
   2  -8  13  154.88   47.00
   2   8 -13  177.08   47.10
  -2   8  13  126.89   57.69
   2  -8  13   67.29   41.60
   2  -8 -13   51.99   45.20
  -2   8 -13  117.39   44.90
  -2   8 -13  130.89   34.00
   2   8  13   90.19   43.50
  -2  -8  13  221.38   54.59
   2   8  13  144.09   47.10
  -2  -8  13  210.78   65.79
  -3  -8 -13  -63.89   45.80
   3   8 -13    8.40   45.50
   3   8 -13   72.19   47.80
   3  -8  13  -83.49   38.40
  -3   8  13    2.00   56.79
  -3   8 -13   31.40   39.90
   3   8  13  -29.40   42.50
  -3  -8  13   41.40   54.79
  -3   8 -13  -21.00   31.90
  -3  -8  13  -36.60   58.79
   3  -8 -13   57.49   50.89
   0   9  13   14.40   43.10
   0   9  13   10.70   35.20
   0  -9  13   37.40   44.80
   0   9 -13  -14.50   28.70
   0   9 -13   -0.60   39.40
   0  -9 -13  -24.30   40.40
   0  -9 -13   -1.70   36.80
   1   9 -13   17.30   37.30
  -1  -9 -13   48.40   46.30
  -1   9  13   20.50   44.50
   1  -9  13    8.60   40.10
   1   9 -13  -11.90   35.90
  -1   9  13    7.10   35.90
  -1   9 -13   28.00   31.60
  -1   9 -13  -47.10   35.10
  -1  -9  13   17.00   44.50
   1   9  13   36.00   41.30
   1  -9 -13   -6.90   43.90
  -1   9 -13   69.59   44.70
  -1  -9  13  -17.80   47.70
   2  -9  13   78.19   43.70
   2  -9  13   91.39   46.60
  -2   9  13   75.19   57.29
   2   9 -13   73.19   51.09
   2   9 -13   59.39   44.40
  -2  -9 -13  116.49   57.49
  -2  -9  13   67.69   59.19
  -2   9 -13  102.79   40.80
  -2  -9  13   55.49   48.80
  -2   9 -13   76.69   46.50
   2   9  13   96.49   51.29
   2  -9 -13   56.39   52.09
   0  10 -13   27.10   35.70
   0 -10  13   53.99   48.60
   0  10  13   -7.30   38.80
   0 -10 -13   27.50   43.20
   0  10 -13   25.60   45.90
   0 -10 -13   63.29   48.10
  -1  10  13   75.29   45.30
  -1 -10 -13   91.39   52.49
   1  10 -13   51.29   42.00
   1  10 -13   13.20   42.80
   1 -10  13   74.69   51.19
  -1  10 -13  131.09   50.99
  -1 -10  13  166.68   58.99
  -1  10 -13   60.39   35.90
  -1 -10  13   52.89   64.09
   1  10  13   71.29   45.70
  -1  10 -13  116.09   52.89
   1 -10 -13   60.59   52.79
   0   0 -14 1497.45   66.99
   0   0 -14 1499.25   81.09
   0   0  14 1676.23   73.19
   0   0  14 1456.65   84.39
   0   0 -14 1471.65   78.39
   1   0 -14  114.29   31.20
   1   0 -14   69.39   20.30
   1   0 -14   83.59   27.50
   1   0  14   99.49   30.00
   1   0  14   73.19   20.40
  -1   0 -14   89.39   22.30
  -1   0 -14  113.39   28.40
  -1   0 -14   96.59   31.30
  -1   0  14   99.79   33.70
   1   0 -14   65.79   19.50
   2   0 -14  203.78   32.50
  -2   0 -14  209.78   34.90
   2   0 -14  218.08   41.50
  -2   0 -14  165.08   38.40
   2   0  14  162.08   31.00
   2   0 -14  198.98   35.40
  -2   0  14  200.88   40.40
  -2   0  14  175.38   41.90
   2   0  14  142.89   37.80
   3   0  14   34.40   29.60
   3   0 -14   -6.30   28.70
  -3   0 -14   -6.80   32.80
  -3   0  14  -14.90   33.90
  -3   0 -14   32.80   23.00
   3   0  14   29.60   33.50
  -3   0  14   18.90   34.40
   3   0 -14  -19.30   30.60
   3   0 -14   62.79   32.50
  -4   0 -14  204.88   45.80
  -4   0  14  235.88   55.69
   4   0 -14  256.67   54.89
   4   0  14  245.28   56.09
   4   0 -14  299.97   58.19
   4   0  14  221.18   58.99
  -4   0 -14  391.86   70.59
  -4   0  14  270.47   62.99
   0  -1  14 1545.45   71.09
   0   1  14 1497.95   71.49
   0   1 -14 1413.36   78.99
   0   1 -14 1450.65   68.59
   0  -1 -14 1550.34   81.99
   0  -1 -14 1418.36   66.89
   0  -1  14 1420.26   80.49
   0  -1 -14 1436.76   62.89
   0  -1 -14 1433.36   76.89
   0   1 -14 1380.46   76.59
   1   1 -14  593.94   41.90
   1  -1  14  463.05   49.00
   1  -1  14  595.94   43.50
  -1  -1 -14  596.14   56.39
   1   1 -14  453.55   42.00
  -1  -1 -14  507.75   49.60
  -1   1  14  528.15   57.29
  -1  -1 -14  539.05   40.90
   1   1 -14  528.45   53.79
   1  -1 -14  489.55   42.50
   1   1  14  554.64   50.19
   1  -1 -14  500.55   51.39
   1  -1 -14  518.25   53.69
   1  -1 -14  455.05   34.20
  -1  -1  14  555.44   55.69
   1   1  14  522.55   37.20
  -1   1 -14  529.15   42.20
  -1  -1  14  479.25   55.19
  -1   1 -14  550.84   48.30
  -1   1 -14  609.64   55.49
   2   1 -14  238.28   37.60
   2   1 -14  131.49   37.60
   2  -1  14  263.57   45.50
  -2   1  14  257.67   48.00
  -2  -1 -14  163.58   26.80
  -2  -1 -14  200.38   35.80
  -2  -1 -14  241.68   43.70
   2  -1  14  208.98   35.70
   2   1 -14  155.58   35.20
  -2   1  14  145.09   34.40
  -2   1 -14  175.68   32.60
   2   1  14  201.38   32.60
  -2  -1  14  284.07   52.79
   2  -1 -14  225.28   43.00
   2   1  14  165.78   38.00
   2  -1 -14  156.98   29.50
  -2   1 -14  253.47   44.10
   2  -1 -14  249.18   39.30
  -2  -1  14  263.57   45.90
   3   1 -14  126.39   39.00
  -3  -1 -14   85.79   32.80
   3   1 -14   61.49   33.20
  -3   1  14   83.19   36.50
   3   1 -14  135.49   39.30
  -3  -1 -14  106.89   30.00
  -3  -1 -14  157.78   47.40
   3  -1  14   86.29   36.10
  -3   1  14   66.39   40.50
   3  -1  14   51.39   35.90
  -3  -1  14  194.38   47.50
   3  -1 -14   98.39   33.00
   3  -1 -14  132.59   38.70
  -3   1 -14   73.59   26.00
   3  -1 -14   94.49   37.90
   3   1  14   46.30   37.00
  -3  -1  14   13.90   35.30
   3   1  14  131.29   34.30
  -3   1 -14   71.39   42.30
  -4  -1 -14   88.09   37.00
  -4  -1 -14   73.59   47.70
   4   1 -14   53.69   42.30
   4  -1  14  -10.40   39.00
  -4   1  14   -4.70   43.70
   4   1 -14   14.60   39.20
   4  -1  14   15.10   47.00
  -4   1 -14  122.19   53.09
   4   1  14    7.50   45.40
   4   1  14   28.10   39.40
  -4  -1  14   52.99   47.00
  -4   1 -14    7.80   34.10
  -4  -1  14  -44.50   42.00
   4  -1 -14   39.10   40.90
   0   2 -14 1710.13   75.89
   0  -2  14 1707.03   86.69
   0  -2 -14 1754.82   90.49
   0  -2 -14 1607.34   84.59
   0   2  14 1676.33   80.79
   0  -2 -14 1647.74   77.69
   0   2  14 1716.33   93.39
   0   2 -14 1737.43   81.19
   0   2 -14 1659.73   87.39
   0   2 -14 1663.83   87.09
  -1  -2 -14  511.65   52.19
  -1   2  14  487.05   57.29
   1   2 -14  503.55   51.69
  -1  -2 -14  453.55   54.69
   1   2 -14  433.46   44.70
  -1  -2 -14  446.56   38.80
  -1  -2 -14  467.95   38.10
   1   2 -14  451.65   41.50
  -1  -2  14  470.65   49.80
  -1   2 -14  457.45   42.90
   1  -2 -14  462.25   41.70
   1  -2 -14  470.05   54.49
  -1   2 -14  429.16   48.50
  -1   2 -14  469.25   47.80
  -1   2 -14  458.65   46.20
   1  -2 -14  439.56   50.39
  -1   2 -14  466.55   44.20
   1   2  14  502.15   49.50
  -1  -2  14  496.45   54.59
  -2  -2 -14  430.16   53.99
  -2  -2 -14  355.56   57.99
  -2   2  14  543.75   67.19
  -2   2  14  385.16   54.49
  -2  -2 -14  393.26   40.10
   2   2 -14  463.85   52.09
   2  -2  14  382.86   49.50
   2   2 -14  332.87   50.89
   2   2 -14  475.55   50.59
  -2   2 -14  468.75   57.29
  -2   2 -14  420.96   55.89
   2  -2 -14  422.76   51.09
  -2  -2  14  465.75   54.59
  -2   2 -14  405.16   41.40
   2  -2 -14  463.65   56.89
  -2  -2  14  448.36   61.19
   2   2  14  364.66   52.29
   3  -2  14  197.08   45.10
  -3  -2 -14  110.19   38.70
  -3   2  14  180.58   51.19
   3   2 -14  106.89   39.70
   3   2 -14  185.88   41.80
  -3   2  14  140.19   41.30
  -3  -2 -14   34.00   38.30
   3   2 -14  109.39   39.30
  -3  -2 -14   89.29   31.70
  -3   2 -14  147.69   48.10
  -3  -2  14  160.38   43.20
   3  -2 -14   26.40   34.10
  -3  -2  14  191.68   50.09
  -3   2 -14   98.39   40.40
   3  -2 -14  185.18   45.10
   3   2  14  172.68   42.10
  -3   2 -14   97.89   24.90
   4  -2  14  163.18   53.59
   4  -2  14   69.99   45.30
   4   2 -14  113.59   46.50
   4   2 -14   82.09   44.60
  -4  -2 -14  100.19   39.20
  -4   2  14   90.99   47.20
  -4  -2 -14  149.29   57.69
   4  -2 -14  103.59   46.30
  -4  -2  14   57.09   48.30
  -4  -2  14   96.39   52.89
  -4   2 -14  163.78   39.60
  -4   2 -14  160.18   54.09
   4   2  14   64.09   42.20
   0  -3 -14  254.77   33.80
   0  -3 -14  236.28   39.00
   0  -3 -14  176.98   33.60
   0   3 -14  222.78   39.40
   0   3  14  243.68   38.50
   0  -3  14  222.88   37.20
   0  -3  14  199.08   36.40
   0   3 -14  250.87   41.90
   0   3 -14  277.87   32.30
   0   3  14  259.87   48.30
   1   3 -14  225.18   38.90
  -1  -3 -14  235.68   42.40
  -1  -3 -14  220.78   39.60
   1   3 -14  274.27   36.70
  -1   3  14  266.97   33.60
  -1  -3 -14  249.08   33.10
  -1   3  14  293.27   52.79
   1   3 -14  304.47   44.30
   1  -3  14  220.78   35.60
  -1  -3 -14  273.27   36.40
   1  -3 -14  253.87   43.00
   1  -3 -14  251.07   38.70
  -1   3 -14  306.47   42.80
  -1  -3  14  361.66   40.60
  -1   3 -14  290.17   42.20
   1   3  14  322.37   45.50
  -1  -3  14  293.57   46.80
  -1   3 -14  328.97   44.10
   1  -3 -14  219.18   35.90
   2   3 -14  351.16   50.69
  -2  -3 -14  520.15   59.49
   2   3 -14  475.45   55.29
  -2   3  14  410.96   64.89
  -2  -3 -14  511.65   63.29
  -2  -3 -14  395.86   43.90
   2  -3  14  359.86   52.19
   2  -3  14  421.16   45.20
   2   3 -14  387.96   54.69
   2   3  14  426.16   55.49
   2  -3 -14  534.35   54.49
   2  -3 -14  485.15   55.39
  -2  -3  14  457.25   63.89
  -2  -3  14  573.44   56.49
  -2   3 -14  460.15   56.69
   2  -3 -14  458.45   59.19
  -2   3 -14  527.45   57.89
  -3  -3 -14  179.58   49.00
  -3   3  14   79.99   35.20
   3  -3  14  146.49   42.40
   3   3 -14  150.78   45.60
  -3  -3 -14  142.69   46.30
  -3  -3 -14  108.69   34.10
   3   3 -14   95.89   38.60
  -3   3  14  112.49   46.80
   3   3 -14  108.09   38.40
  -3   3 -14   91.59   43.90
  -3   3 -14   80.89   45.00
   3   3  14  108.69   40.00
  -3   3 -14  100.09   27.20
  -3  -3  14  158.18   52.49
   3  -3 -14  154.28   43.70
   3  -3 -14  104.49   44.20
   4  -3  14  109.79   47.70
  -4  -3 -14   36.90   36.70
  -4  -3 -14   53.29   58.89
   4   3 -14   96.59   42.40
   4   3 -14   67.79   45.20
  -4   3  14   -1.70   46.10
   4  -3 -14   66.79   44.50
   4   3  14   71.59   45.20
  -4   3 -14    4.50   50.09
  -4   3 -14   86.89   38.30
  -4  -3  14   36.00   52.49
  -4   3 -14   71.79   45.40
   0   4 -14    7.20   23.90
   0   4 -14   43.00   21.00
   0   4 -14   50.49   28.90
   0  -4 -14   60.89   24.30
   0  -4 -14   77.69   29.90
   0  -4  14   75.59   23.60
   0   4  14   19.60   23.90
   0  -4  14   64.49   31.10
   0   4  14   15.70   31.40
   0  -4 -14   31.30   26.30
   1   4 -14  120.39   32.30
  -1  -4 -14  150.08   30.70
  -1   4  14   79.39   36.50
  -1   4  14  145.89   26.40
  -1  -4 -14  187.58   40.10
   1  -4  14  126.19   30.70
  -1  -4 -14  188.28   29.60
   1   4 -14  152.98   34.70
   1   4 -14  117.79   27.10
   1  -4  14  161.08   35.40
   1  -4 -14  117.59   32.90
  -1   4 -14  172.38   31.60
   1  -4 -14  161.88   41.30
   1   4  14  146.89   36.30
   1  -4 -14  186.98   34.80
  -1  -4  14  125.99   38.20
  -1   4 -14  129.89   31.50
   1   4  14  157.08   33.20
  -1   4 -14  158.08   31.10
  -2   4  14  439.86   65.89
   2  -4  14  264.47   43.40
   2   4 -14  441.86   53.29
  -2  -4 -14  327.07   53.49
   2  -4  14  229.08   43.20
   2   4 -14  291.27   47.70
  -2  -4 -14  385.96   61.69
   2   4 -14  352.36   54.49
  -2  -4 -14  260.47   43.20
   2  -4 -14  322.07   51.29
  -2  -4  14  307.87   56.29
   2   4  14  307.17   46.10
   2  -4 -14  271.57   47.60
   2  -4 -14  397.26   59.49
  -2   4 -14  320.67   54.39
  -2   4 -14  269.47   44.60
  -3  -4 -14  142.19   50.79
   3  -4  14  220.58   50.19
  -3  -4 -14  210.38   51.39
   3   4 -14  142.89   45.00
   3   4 -14  339.97   52.69
  -3  -4 -14  193.68   42.30
   3   4 -14  273.77   51.69
  -3   4  14  206.38   57.49
  -3   4 -14  150.78   30.50
   3  -4 -14  403.06   65.09
  -3  -4  14  238.58   58.99
   3   4  14  170.68   48.30
  -3   4 -14  273.47   50.69
  -3   4 -14  270.87   56.49
  -4  -4 -14  221.98   62.49
   4   4 -14  180.08   54.89
   4   4 -14   91.29   43.80
   4  -4  14  241.78   57.19
  -4  -4 -14  189.88   57.99
  -4  -4 -14   78.59   41.20
  -4   4  14  157.58   66.39
  -4  -4  14  219.38   67.69
   4   4  14  138.39   52.39
  -4   4 -14  132.09   36.70
  -4   4 -14  198.38   65.09
   4  -4 -14   97.99   49.99
  -4   4 -14  246.08   61.89
   0  -5  14   30.00   30.20
   0   5  14   29.00   36.00
   0  -5  14   -3.10   29.20
   0  -5 -14   -1.10   24.70
   0   5  14    6.60   24.60
   0  -5 -14   -6.80   27.10
   0   5 -14   -8.00   20.00
   0   5 -14   63.19   29.40
   0  -5 -14   31.30   28.90
   1   5 -14   77.99   29.90
   1   5 -14   56.69   30.90
   1  -5  14   57.99   28.40
  -1  -5 -14   43.40   32.50
   1  -5  14   24.50   29.10
  -1  -5 -14   47.70   25.30
   1   5 -14   10.70   23.10
  -1   5  14   31.50   33.30
  -1   5  14   36.80   24.00
  -1   5 -14   40.00   30.20
   1   5  14   14.60   29.40
  -1  -5  14   10.00   33.60
   1  -5 -14   -3.80   26.30
   1  -5 -14   58.39   28.50
  -1   5 -14   32.50   27.40
   1  -5 -14   12.50   30.00
   1   5  14   42.30   28.30
   2   5 -14  134.99   36.90
   2  -5  14   93.99   33.50
   2   5 -14  145.89   41.30
   2   5 -14  106.29   39.40
  -2  -5 -14   47.10   30.70
  -2   5  14  160.78   49.00
   2  -5  14  104.79   33.30
  -2  -5 -14   12.30   34.80
  -2  -5 -14  150.38   45.30
   2  -5 -14   25.30   35.00
  -2  -5  14  149.29   48.30
  -2   5 -14   56.09   32.40
   2  -5 -14   95.59   33.20
   2  -5 -14  156.28   35.70
   2   5  14   65.69   33.30
  -3  -5 -14   75.69   36.20
  -3  -5 -14  149.88   49.00
   3   5 -14   46.00   39.60
   3  -5  14  121.39   44.40
  -3   5  14  113.29   54.49
   3   5 -14   64.59   38.60
  -3  -5 -14  165.08   50.59
   3   5 -14  158.88   44.20
  -3   5 -14   95.49   43.40
  -3   5 -14   67.69   47.20
  -3   5 -14  140.69   32.70
   3   5  14  199.58   50.69
   3  -5 -14  127.99   50.99
  -3  -5  14   95.59   57.19
   0   6  14  -16.00   33.50
   0  -6  14  -16.40   30.60
   0   6 -14    1.60   27.50
   0   6 -14    2.50   22.40
   0  -6 -14   32.80   30.30
   0  -6 -14   28.50   31.80
   0  -6  14   10.30   32.80
   0   6  14  -17.10   26.40
   0  -6 -14  -14.70   27.30
   1   6 -14  220.48   37.10
  -1   6  14  152.78   46.40
  -1   6  14  171.48   33.50
   1   6 -14  192.68   43.10
  -1  -6 -14  227.38   47.40
   1   6 -14  184.48   39.50
   1  -6  14  235.58   46.70
  -1  -6 -14  198.38   35.80
   1   6  14  213.58   40.90
   1  -6 -14  219.28   47.30
   1  -6 -14  220.38   42.30
   1   6  14  195.48   45.20
   1  -6 -14  192.38   42.30
  -1  -6  14  224.98   50.69
  -1   6 -14  231.78   43.10
  -1   6 -14  241.18   40.80
  -2  -6 -14   37.70   42.00
  -2  -6 -14  165.78   47.50
   2  -6  14   26.20   31.00
   2   6 -14   53.19   37.30
  -2  -6 -14   63.99   32.50
   2   6 -14   -3.20   32.90
   2   6 -14   89.89   36.70
   2  -6  14   72.89   33.00
  -2   6  14   68.69   45.40
   2   6  14  107.09   38.70
   2  -6 -14  122.09   36.10
   2  -6 -14   60.69   41.80
   2  -6 -14   17.70   29.70
  -2   6 -14   73.39   34.50
  -2  -6  14   24.30   46.40
  -3  -6 -14  195.18   45.90
   3   6 -14  153.38   49.40
   3   6 -14  137.69   42.50
   3   6 -14  238.98   55.99
  -3  -6 -14  229.78   56.99
  -3   6  14  168.38   62.59
  -3  -6 -14  250.47   62.69
   3  -6  14  114.59   47.40
  -3   6 -14  174.78   48.80
  -3  -6  14  206.08   67.59
   3  -6 -14  254.27   59.79
  -3   6 -14  202.98   37.50
   3   6  14  207.98   54.89
   0   7 -14  170.68   38.40
   0   7  14   53.49   34.00
   0  -7 -14  175.28   44.70
   0  -7 -14   95.59   36.30
   0  -7 -14  153.38   41.80
   0   7 -14  109.99   29.50
   0   7  14  129.39   49.70
   0   7 -14  175.78   42.10
   0  -7  14   97.39   40.00
   0  -7  14  109.99   43.80
  -1   7  14  107.19   34.60
   1   7 -14  212.18   41.30
  -1   7  14  152.08   50.49
   1  -7  14  188.38   44.20
  -1  -7 -14  273.77   52.79
   1   7 -14  246.58   44.20
  -1  -7 -14  177.28   42.10
   1  -7 -14  318.37   55.79
   1   7  14  249.78   51.59
  -1   7 -14  245.68   48.10
   1  -7 -14  248.48   44.70
  -1  -7  14  245.78   59.19
  -1  -7  14  278.57   52.49
   1  -7 -14  323.27   48.80
  -1   7 -14  243.28   42.60
   1   7  14  183.78   43.30
   2  -7  14   43.50   37.20
   2   7 -14  -59.29   28.60
  -2  -7 -14  -56.79   29.50
   2   7 -14   17.30   36.00
  -2   7  14  -74.59   39.80
  -2  -7 -14   37.40   44.10
   2  -7  14   11.20   33.10
  -2   7 -14   -2.00   21.60
   2  -7 -14  -46.90   38.20
   2   7  14   34.30   38.10
  -2  -7  14   40.00   41.50
  -2   7 -14  -36.80   33.60
  -2  -7  14   66.59   51.59
   3  -7  14  304.57   58.19
  -3  -7 -14  282.47   58.79
  -3  -7 -14  232.18   61.79
   3   7 -14  303.37   64.39
  -3  -7 -14  349.67   72.29
  -3   7  14  211.08   62.39
   3   7 -14  393.46   65.49
  -3   7 -14  285.97   46.40
   3  -7 -14  292.57   66.29
  -3  -7  14  389.46   80.19
  -3   7 -14  221.38   54.79
   3   7  14  304.37   62.09
  -3  -7  14  359.86   65.89
   0   8  14    7.50   32.70
   0   8 -14   36.80   37.20
   0  -8  14    3.20   41.70
   0   8  14    2.70   42.50
   0  -8 -14   -2.40   34.70
   0  -8 -14   27.40   36.10
   0   8 -14   -6.20   30.60
   0  -8 -14   44.00   38.40
  -1   8  14  207.08   45.20
   1   8 -14  252.87   48.50
   1  -8  14  229.98   51.89
  -1  -8 -14  151.98   42.10
  -1  -8 -14  215.08   54.29
   1   8 -14  359.56   58.09
  -1   8  14  197.78   55.49
  -1   8 -14  222.28   38.90
   1  -8 -14  242.88   47.60
  -1   8 -14  323.57   57.09
  -1   8 -14  307.67   52.79
   1  -8 -14  222.38   55.39
  -1  -8  14  327.37   60.09
   1   8  14  289.47   57.29
  -1  -8  14  112.49   51.49
   1   8  14  198.68   48.30
   2   8 -14   52.29   42.90
  -2   8  14  100.09   54.69
  -2  -8 -14   53.69   37.90
   2  -8  14   98.49   41.00
   2  -8  14   78.59   45.60
  -2  -8 -14   94.19   52.59
   2   8 -14   56.29   40.90
  -2  -8  14   93.69   52.29
  -2  -8  14   38.70   56.79
   2   8  14   16.90   44.40
  -2   8 -14   72.09   29.60
  -2   8 -14   27.60   42.10
   2  -8 -14   63.79   47.40
   2   8  14   45.90   43.80
   0  -9  14   33.00   42.90
   0   9  14  -31.50   34.00
   0   9  14  -13.30   42.80
   0  -9 -14  -37.30   36.00
   0  -9 -14   40.80   45.80
   0   9 -14  -60.19   28.80
   0   9 -14   -4.80   40.30
  -1   9  14  239.48   48.50
   1   9 -14  147.79   45.20
  -1   9  14  134.49   56.59
  -1  -9 -14  239.38   59.09
   1   9 -14  181.98   47.30
   1  -9  14   57.69   45.10
   1   9  14  117.19   44.40
  -1   9 -14   83.59   45.30
   1  -9 -14  192.48   55.59
  -1  -9  14   90.99   51.89
   1  -9 -14  122.99   62.49
  -1  -9  14  148.69   59.49
   1   9  14  104.39   52.79
  -1   9 -14  131.59   49.20
  -1   9 -14   98.79   35.20
  -2  -9 -14  108.59   55.79
   2   9 -14  -71.49   33.50
   2  -9  14   51.49   48.00
  -2   9  14   54.99   55.79
   2   9 -14   94.99   49.20
   2  -9  14   -3.50   40.10
   2  -9 -14  -19.30   46.30
  -2   9 -14   77.69   35.00
  -2  -9  14   34.10   50.99
   2   9  14   80.49   47.10
  -2   9 -14   42.50   46.20
  -2  -9  14  101.49   61.59
   0 -10  14  130.39   55.89
   0 -10 -14  100.79   49.70
   0  10  14  128.79   48.70
   0  10 -14  125.29   53.39
   0  10 -14   29.80   34.70
   1  10 -14  128.29   49.90
  -1 -10 -14   66.39   50.79
   1 -10  14  167.98   55.79
   1  10 -14  242.58   60.59
  -1  10  14  155.98   49.40
  -1  10 -14  154.48   55.59
  -1  10 -14  113.59   38.80
  -1  10 -14  147.99   56.29
   1  10  14  171.98   51.29
   1 -10 -14  302.77   66.19
  -1 -10  14  169.48   61.69
   0   0 -15   24.60   15.60
   0   0 -15    2.10   21.80
   0   0 -15  -30.30   21.50
   0   0  15  -17.80   16.20
   0   0  15    7.40   27.00
  -1   0 -15  130.39   31.00
   1   0  15   97.59   30.20
   1   0 -15  114.19   31.40
  -1   0 -15   58.59   23.10
   1   0  15   69.09   21.50
  -1   0 -15   88.99   33.80
   1   0 -15   65.79   19.10
   1   0 -15   36.10   28.40
  -1   0  15  106.09   35.60
   1   0 -15   48.50   21.90
   2   0 -15   30.80   31.70
  -2   0  15   49.30   32.90
   2   0  15   46.40   23.60
  -2   0 -15   38.80   27.10
  -2   0  15   70.49   35.50
  -2   0 -15   36.40   31.80
   2   0 -15   34.90   25.10
   2   0  15   73.49   34.90
   2   0 -15   35.30   28.10
   3   0  15  162.98   45.30
   3   0 -15  266.77   52.39
  -3   0  15  375.36   69.29
   3   0  15  235.48   45.50
  -3   0 -15  312.47   56.49
   3   0 -15  229.28   43.70
   3   0 -15  346.67   54.89
  -3   0 -15  275.77   41.80
  -3   0  15  140.79   47.80
   4   0  15  -58.19   39.80
  -4   0  15    3.90   44.70
  -4   0 -15   68.69   51.39
   4   0 -15  -70.79   36.50
  -4   0  15  -13.40   43.80
   4   0 -15   15.90   45.00
  -4   0 -15  -19.80   33.60
   4   0  15   13.70   41.00
   0  -1  15  439.96   52.89
   0   1  15  423.86   41.40
   0   1 -15  440.36   48.90
   0   1  15  403.26   55.89
   0   1 -15  375.06   36.80
   0  -1 -15  377.26   44.70
   0  -1  15  501.35   41.00
   0   1 -15  448.16   48.00
   0  -1 -15  465.25   49.70
   0  -1 -15  449.86   35.70
  -1  -1 -15  518.85   41.80
   1  -1  15  564.34   51.29
  -1   1  15  499.05   59.19
   1  -1  15  453.85   44.00
   1   1 -15  571.04   43.50
   1   1 -15  502.25   43.40
  -1  -1 -15  594.64   54.39
   1   1 -15  564.84   56.59
  -1  -1 -15  494.25   55.69
  -1   1 -15  536.85   50.89
   1  -1 -15  556.14   55.09
  -1   1 -15  620.94   45.70
   1  -1 -15  502.15   43.70
  -1   1 -15  504.55   55.99
   1   1  15  497.25   51.59
  -1  -1  15  564.34   58.19
   1  -1 -15  587.54   57.19
  -1  -1  15  602.64   61.29
  -2   1  15  102.09   39.50
   2   1 -15  149.49   35.10
  -2   1  15   87.49   33.50
   2   1 -15   44.40   32.20
  -2  -1 -15  107.89   40.40
  -2  -1 -15   90.49   23.80
   2  -1  15  126.29   35.80
   2  -1  15   85.29   30.40
   2   1 -15   92.59   29.00
  -2  -1 -15  116.29   32.20
  -2  -1  15  121.79   39.30
   2   1  15  107.69   34.00
   2  -1 -15  111.69   32.10
  -2   1 -15  112.19   31.70
  -2   1 -15   98.09   37.50
   2   1  15  138.99   36.80
  -2  -1  15  124.99   39.70
   2  -1 -15   96.19   35.40
   3  -1  15  411.96   63.09
  -3   1  15  533.95   73.19
  -3  -1 -15  441.86   52.69
   3   1 -15  512.15   66.19
   3   1 -15  472.45   61.89
   3   1 -15  462.55   63.09
  -3   1  15  406.56   75.39
   3  -1  15  476.05   66.59
  -3  -1 -15  466.65   70.19
  -3  -1 -15  387.16   57.79
   3  -1 -15  382.06   63.79
   3  -1 -15  524.95   66.79
  -3  -1  15  429.66   72.99
  -3   1 -15  552.94   47.60
  -3  -1  15  523.95   71.39
  -3   1 -15  490.05   72.79
   3   1  15  449.26   68.59
  -4   1  15   -3.40   42.60
   4   1 -15  -45.90   34.90
  -4  -1 -15   12.30   33.20
  -4  -1 -15  -32.30   46.90
   4   1 -15   64.79   45.30
   4  -1  15   22.10   41.40
   4  -1  15  -20.60   43.90
   4   1  15   27.20   49.30
  -4  -1  15  -27.80   40.90
  -4   1 -15  -34.90   29.60
   4  -1 -15    7.60   38.50
  -4  -1  15  -10.70   45.50
  -4   1 -15   65.69   52.89
   0   2  15  690.73   51.29
   0   2  15  711.13   63.79
   0  -2 -15  721.93   60.09
   0  -2 -15  828.42   58.79
   0   2 -15  758.52   51.19
   0   2 -15  789.72   60.59
   0  -2  15  770.82   60.29
   0  -2 -15  740.23   49.00
   0   2 -15  734.73   59.09
  -1  -2 -15  751.42   50.79
   1   2 -15  848.32   67.09
  -1  -2 -15  904.71   53.99
  -1  -2 -15  885.91   65.99
  -1   2  15  920.31   73.69
  -1  -2 -15  926.21   71.59
   1   2 -15  907.91   55.59
   1   2 -15  815.52   57.49
   1  -2 -15  858.41   66.59
  -1  -2  15  796.32   68.59
   1   2  15  892.71   63.29
  -1   2 -15  889.41   58.49
  -1   2 -15  886.81   61.99
  -1   2 -15  846.02   65.39
  -1   2 -15  876.41   60.09
   1  -2 -15  834.02   55.59
   1  -2 -15  933.91   68.79
  -1  -2  15  847.52   64.29
  -1   2 -15  949.60   59.49
  -2  -2 -15  226.18   40.70
   2  -2  15  171.38   34.80
  -2   2  15  199.78   40.50
   2   2 -15  242.48   43.70
  -2  -2 -15  175.18   43.40
  -2   2  15  187.48   48.30
  -2  -2 -15  176.38   30.10
   2   2 -15  187.08   36.00
   2   2 -15  308.17   49.20
  -2  -2  15  126.39   38.00
  -2   2 -15  159.78   39.60
   2  -2 -15  216.28   44.10
  -2  -2  15  290.67   49.80
   2   2  15  179.08   37.10
   2  -2 -15  216.88   39.20
  -2   2 -15  140.89   31.80
  -2   2 -15  217.98   41.00
  -3  -2 -15   89.69   44.40
   3   2 -15  134.89   44.50
  -3   2  15  137.09   49.20
  -3  -2 -15  116.29   35.40
  -3   2  15  165.48   44.60
   3   2 -15  209.78   45.60
   3  -2  15  227.18   46.20
  -3  -2 -15  105.39   39.20
   3  -2  15  157.38   46.80
   3   2 -15  117.59   42.30
   3   2  15   90.29   40.70
  -3  -2  15  130.69   48.70
   3  -2 -15   86.19   38.50
  -3   2 -15  186.28   48.20
  -3  -2  15  165.78   44.20
   3  -2 -15  167.58   47.00
   4   2 -15  -34.80   37.30
  -4  -2 -15   12.50   35.10
  -4   2  15  -19.20   44.20
   4  -2  15    1.60   43.80
  -4  -2 -15  -13.60   49.60
   4  -2  15  -35.10   37.00
   4   2 -15  -18.50   37.10
   4  -2 -15   52.99   45.90
  -4  -2  15   37.10   53.79
  -4   2 -15  -61.49   46.80
   4   2  15   80.29   42.40
  -4   2 -15   24.20   33.50
   0  -3 -15 1121.59   74.39
   0   3  15 1112.79   79.69
   0   3 -15 1124.69   60.89
   0  -3  15 1119.79   67.09
   0   3  15 1094.09   65.99
   0  -3 -15 1067.29   64.49
   0  -3  15 1182.88   76.49
   0   3 -15 1077.49   70.39
   0   3 -15 1092.89   67.69
   0  -3 -15 1087.09   69.79
   1   3 -15  199.08   37.80
  -1  -3 -15  141.69   28.90
  -1  -3 -15  164.68   35.60
   1   3 -15  151.98   29.30
   1   3 -15  191.88   34.10
   1  -3  15  158.28   33.20
  -1  -3 -15  175.18   28.30
   1  -3  15  190.68   34.00
  -1   3  15  168.98   40.40
   1  -3 -15  172.38   36.80
  -1   3 -15  125.69   30.40
   1  -3 -15  140.59   36.40
   1   3  15  118.09   32.70
  -1   3 -15  165.08   37.80
  -1   3 -15  138.79   30.60
  -1  -3  15  204.98   42.50
   1  -3 -15  209.18   35.40
  -1  -3  15  121.79   31.60
   1   3  15  121.49   33.90
  -2  -3 -15   85.39   27.40
   2   3 -15   97.59   35.90
  -2  -3 -15   57.19   32.70
  -2   3  15  141.39   44.10
   2   3 -15   30.20   31.30
   2   3 -15   58.89   30.90
   2  -3  15   82.09   33.10
  -2  -3 -15   73.59   37.80
   2  -3 -15   44.90   29.80
  -2   3 -15   40.00   29.40
  -2  -3  15  106.39   35.10
  -2   3 -15  106.49   37.10
   2   3  15  112.09   33.50
   2  -3 -15  120.49   34.70
   2  -3 -15  107.19   36.70
  -2  -3  15   82.89   39.60
   3   3 -15  620.84   72.39
  -3  -3 -15  897.71   85.89
  -3  -3 -15  824.42   80.69
  -3   3  15  719.33   79.79
   3   3 -15  771.52   73.89
   3   3 -15  688.03   76.89
  -3   3  15 1026.60   95.39
  -3  -3 -15  665.73   64.69
   3  -3  15  679.23   77.89
   3  -3 -15  745.63   74.39
  -3   3 -15  686.83   80.99
   3   3  15  530.05   74.89
  -3  -3  15  798.12   91.89
   3  -3 -15  717.53   78.59
  -3   3 -15  715.03   75.29
   4  -3  15   88.99   48.90
  -4   3  15   52.19   53.39
   4   3 -15   23.60   43.70
  -4  -3 -15   95.79   41.70
   4  -3  15   78.89   53.29
  -4  -3 -15   47.90   54.09
   4   3 -15  129.99   45.50
   4   3  15  101.29   45.70
  -4  -3  15  153.58   59.49
  -4   3 -15   69.19   55.99
   4  -3 -15   97.69   50.39
   0  -4 -15   31.20   27.80
   0   4 -15   28.60   20.10
   0  -4 -15   11.00   22.20
   0   4  15   10.40   30.50
   0   4  15   61.29   25.70
   0   4 -15   39.80   28.00
   0   4 -15   15.20   27.00
   0  -4 -15  -16.80   23.80
   0  -4  15   42.50   30.80
  -1  -4 -15   89.59   33.90
   1   4 -15   73.19   25.60
   1  -4  15   87.39   33.40
   1   4 -15   79.29   29.90
  -1   4  15   52.19   22.80
  -1   4  15  105.09   38.90
  -1  -4 -15   96.29   27.40
   1  -4  15  112.19   30.90
   1   4 -15  120.29   31.50
   1   4  15   93.19   34.20
  -1   4 -15   84.49   29.80
  -1  -4  15   83.59   36.50
  -1   4 -15   95.99   31.20
  -1   4 -15  138.19   31.50
   1  -4 -15  120.19   38.90
   1  -4 -15  141.69   34.90
   1  -4 -15   73.99   27.60
   1   4  15   31.30   27.90
   2   4 -15  313.67   48.10
  -2  -4 -15  265.97   49.99
  -2  -4 -15  268.57   45.40
  -2  -4 -15  256.97   49.70
   2  -4  15  250.27   44.50
  -2   4  15  150.78   47.20
   2  -4  15  200.88   37.20
   2   4 -15  350.16   52.29
   2   4 -15  319.87   55.79
  -2   4 -15  286.47   51.39
   2  -4 -15  278.67   44.00
   2  -4 -15  301.87   49.50
  -2   4 -15  239.88   44.90
   2   4  15  226.18   43.50
  -2  -4  15  179.78   51.49
   2  -4 -15  284.07   51.39
   3   4 -15  145.29   46.70
   3  -4  15  138.49   46.40
  -3  -4 -15  156.58   51.89
  -3  -4 -15  102.29   48.00
  -3   4  15   84.59   52.29
   3   4 -15  182.48   46.70
  -3  -4 -15   99.49   35.90
   3   4 -15  185.18   44.10
  -3  -4  15  159.08   56.09
  -3   4 -15  183.48   53.19
  -3   4 -15  150.78   46.00
   3   4  15  112.49   45.80
   3  -4 -15  102.29   45.30
   4   4 -15   51.59   49.40
  -4  -4 -15   64.39   41.80
   4  -4  15   58.89   47.30
  -4   4  15   85.79   56.69
   4   4 -15   85.59   43.40
  -4  -4 -15   58.69   53.39
   4  -4 -15  108.49   51.49
   4   4  15  120.79   49.80
  -4   4 -15  143.19   52.19
  -4  -4  15  -66.09   51.79
  -4   4 -15  122.59   63.09
  -4   4 -15   52.99   35.00
   0  -5  15  479.75   61.89
   0   5  15  541.05   69.69
   0   5 -15  474.75   58.39
   0  -5 -15  717.63   63.99
   0  -5  15  609.24   65.69
   0  -5 -15  585.44   56.99
   0   5 -15  567.74   50.69
   0   5  15  499.75   54.29
   0  -5 -15  717.83   64.59
   1   5 -15  119.59   36.60
   1   5 -15  154.28   38.00
   1   5 -15  171.68   33.50
  -1   5  15  155.08   31.60
  -1   5  15  154.68   44.40
  -1  -5 -15   79.39   29.60
  -1  -5 -15  154.98   39.20
   1  -5  15  148.99   54.89
   1  -5  15  114.09   36.50
   1  -5 -15  141.09   40.40
   1  -5 -15  143.69   34.90
   1   5  15  147.89   37.40
   1   5  15  157.98   39.40
  -1   5 -15  275.17   46.50
  -1   5 -15  124.49   35.40
   1  -5 -15  171.58   46.00
  -1  -5  15  140.49   45.50
  -2   5  15  281.07   56.79
  -2  -5 -15  131.29   45.70
   2  -5  15  172.58   38.40
  -2  -5 -15  239.68   42.70
  -2  -5 -15  145.89   46.40
   2   5 -15  216.68   42.10
   2  -5  15  232.98   44.20
   2   5 -15  197.08   45.20
   2   5 -15  201.58   47.80
   2  -5 -15  289.87   56.09
  -2  -5  15  226.68   58.69
  -2   5 -15  195.98   44.40
   2  -5 -15  162.08   42.10
   2  -5 -15  175.18   41.60
   2   5  15  225.48   44.20
   3   5 -15  219.38   49.30
  -3  -5 -15  362.66   65.49
  -3  -5 -15  211.38   44.60
   3   5 -15  248.48   53.49
  -3   5  15  140.89   56.49
  -3  -5 -15  213.18   54.79
   3  -5  15  180.58   49.60
   3   5 -15  141.69   48.90
   3   5  15  118.79   47.40
   3  -5 -15  209.78   53.89
  -3  -5  15  139.19   60.39
  -3   5 -15  241.28   53.19
   0  -6  15  282.57   50.09
   0  -6 -15  294.37   49.60
   0   6 -15  321.87   49.50
   0  -6  15  433.76   66.89
   0   6  15  293.97   46.20
   0   6  15  368.06   68.99
   0  -6 -15  357.46   53.99
   0  -6 -15  407.46   61.39
   1   6 -15  -20.00   30.90
  -1  -6 -15  -49.50   33.20
  -1  -6 -15  -25.20   23.80
  -1   6  15  -58.79   22.30
   1   6 -15   -7.90   24.40
  -1   6  15   25.70   38.90
   1   6 -15   35.20   30.80
   1  -6  15  -16.90   32.30
   1  -6 -15  -17.80   30.30
  -1   6 -15   54.79   30.70
   1  -6 -15   -6.50   34.80
   1   6  15  -37.60   27.20
   1  -6 -15   28.80   29.70
   1   6  15   46.90   39.50
  -1   6 -15  -33.40   27.60
  -1  -6  15   51.79   41.10
   2   6 -15  -25.60   33.70
  -2  -6 -15   21.40   43.60
   2  -6  15   49.99   35.70
  -2   6  15  -20.20   39.10
   2  -6  15   39.50   31.90
  -2  -6 -15    1.90   43.90
  -2  -6 -15   81.49   35.80
   2   6 -15   64.89   35.90
   2   6 -15   58.99   35.70
  -2   6 -15   79.29   37.40
   2  -6 -15   -1.20   27.20
   2   6  15   41.80   40.20
   2  -6 -15   14.20   32.40
   2  -6 -15   94.49   43.30
  -2  -6  15   -9.10   44.50
   2   6  15  -26.30   33.10
  -3  -6 -15  -11.80   43.30
   3   6 -15   64.29   41.60
  -3  -6 -15   44.60   38.60
   3   6 -15    7.30   37.20
  -3   6  15  -22.90   47.10
   3  -6  15   10.50   38.60
   3   6 -15   20.30   35.70
  -3  -6 -15  -18.80   43.70
  -3   6 -15   71.19   31.00
  -3   6 -15  -13.40   36.70
   3  -6 -15  -32.00   42.10
  -3  -6  15   96.99   58.89
   3   6  15   37.40   42.40
   0   7 -15  754.62   72.99
   0   7 -15  740.93   58.89
   0  -7 -15  593.54   67.99
   0  -7 -15  697.33   74.79
   0   7  15  587.94   79.79
   0  -7  15  670.73   75.29
   0  -7  15  767.02   78.29
   0   7  15  540.75   67.39
   0  -7 -15  749.23   73.99
  -1   7  15   70.79   44.30
  -1  -7 -15   -7.90   28.80
  -1   7  15  -12.50   26.00
   1   7 -15    7.60   31.60
   1  -7  15    1.50   33.50
   1   7 -15   28.70   30.70
  -1  -7 -15   47.70   39.70
   1   7  15  -12.40   38.10
   1  -7 -15   56.19   40.60
  -1   7 -15   22.30   34.40
   1   7  15    3.20   31.60
   1  -7 -15   70.19   35.90
  -1   7 -15   -7.10   30.50
  -1  -7  15  107.59   47.80
   1  -7 -15   52.09   35.40
  -1  -7  15  -31.20   46.20
  -2  -7 -15  401.06   65.29
  -2   7  15  346.67   71.19
   2  -7  15  393.46   68.09
   2   7 -15  483.95   74.69
   2   7 -15  712.83   72.79
  -2  -7 -15  515.05   86.39
   2  -7  15  448.06   70.79
  -2   7 -15  607.94   73.99
  -2  -7  15  638.84   98.09
   2  -7 -15  625.04   79.79
  -2  -7  15  785.12   82.99
   2   7  15  409.36   72.39
   2   7  15  422.66   75.59
  -3  -7 -15  -52.89   48.00
   3   7 -15   12.70   42.70
  -3  -7 -15   30.30   47.70
  -3   7  15  -17.60   52.19
   3   7 -15   26.00   45.30
  -3  -7 -15    2.70   39.90
  -3   7 -15  -39.50   26.60
   3  -7 -15   85.79   51.99
  -3  -7  15  -95.09   53.29
  -3   7 -15   57.39   43.10
   3   7  15  -10.70   43.70
   0  -8 -15  144.09   44.80
   0  -8 -15   36.50   41.50
   0  -8 -15    9.90   37.80
   0  -8  15   25.10   43.60
   0   8  15   66.19   48.90
   0   8 -15   52.19   41.40
   0   8 -15    5.00   32.60
   0   8  15   49.99   34.10
  -1   8  15   54.69   47.20
   1   8 -15   79.99   41.60
  -1   8  15   55.29   35.60
   1  -8  15   63.59   41.10
  -1  -8 -15  -23.60   40.30
  -1  -8 -15   39.00   35.40
   1   8 -15   79.79   37.60
  -1   8 -15    9.70   28.70
   1   8  15   48.90   46.40
  -1   8 -15   98.39   43.70
  -1  -8  15   78.99   53.79
  -1   8 -15   33.40   38.60
   1   8  15   18.20   37.80
  -1  -8  15   48.30   46.30
   1  -8 -15    0.80   41.50
   1  -8 -15   34.20   40.30
  -2  -8 -15  186.98   59.19
   2  -8  15   56.99   40.90
  -2  -8 -15   90.49   43.30
  -2   8  15  165.38   60.69
   2   8 -15   57.39   42.10
   2   8 -15  126.09   49.60
   2  -8  15   90.59   44.10
  -2  -8  15   86.79   50.99
   2   8  15  107.89   51.09
   2   8  15   58.89   44.10
  -2  -8  15  156.48   64.39
  -2   8 -15  160.78   36.00
  -2   8 -15  133.59   44.90
   2  -8 -15  189.08   57.59
   0  -9 -15  487.55   81.29
   0   9 -15  550.34   78.49
   0  -9  15  553.14   82.99
   0   9 -15  338.17   58.29
   0   9  15  438.66   62.49
   0  -9 -15  425.76   67.49
   0   9  15  322.67   64.99
  -1  -9 -15    6.60   43.80
  -1   9  15   -4.90   35.20
   1   9 -15   33.10   38.10
   1   9 -15   40.20   44.10
  -1   9  15   11.50   51.19
   1  -9  15   13.90   41.40
  -1  -9  15   61.19   49.90
   1  -9 -15   73.79   49.99
   1  -9 -15   18.20   46.20
   1   9  15  -11.60   45.90
   1   9  15  -10.20   40.70
  -1   9 -15   39.90   45.70
  -1   9 -15    2.70   31.00
  -1   9 -15   65.19   43.20
  -1  -9  15   55.59   60.89
  -2   9  15  340.97   77.69
   2  -9  15   72.89   48.50
   2   9 -15  156.58   52.09
   2   9 -15  177.78   56.99
  -2  -9 -15  204.38   65.09
   2  -9  15  280.47   57.39
  -2  -9  15  243.08   74.19
   2   9  15  206.18   53.59
  -2   9 -15  203.48   59.89
  -2   9 -15  151.88   39.80
   2  -9 -15  258.07   64.79
  -2  -9  15  277.77   64.99
   0 -10  15   10.50   45.60
   0  10  15   44.10   42.70
   0  10 -15  -23.30   46.00
   0  10 -15   92.39   39.40
   0 -10 -15   52.19   46.80
   0   0 -16  542.25   57.49
   0   0 -16  573.34   48.70
   0   0  16  632.74   62.99
   0   0  16  696.93   46.20
   0   0 -16  721.73   56.69
   1   0 -16   20.90   25.30
  -1   0 -16   -0.50   17.90
  -1   0 -16   -5.00   25.20
   1   0 -16   12.50   18.80
   1   0  16   35.60   24.10
  -1   0  16   41.90   31.30
   1   0  16    2.20   18.70
   1   0 -16  -17.10   16.20
   1   0 -16   18.30   25.80
  -1   0 -16   14.80   30.70
   2   0 -16  822.52   67.39
  -2   0 -16  729.73   65.69
  -2   0  16  835.02   73.79
  -2   0  16  842.12   76.69
   2   0  16  815.62   58.59
   2   0 -16  886.51   66.89
   2   0  16  765.02   71.69
   2   0 -16  832.32   73.29
  -2   0 -16  786.42   75.59
  -3   0  16   30.50   42.70
   3   0  16   44.60   32.70
   3   0  16   51.69   37.40
  -3   0 -16   76.09   43.60
   3   0 -16   -0.30   36.10
  -3   0 -16   45.90   27.80
  -3   0  16  144.69   47.60
   3   0 -16   50.59   38.60
  -4   0  16  320.37   67.79
   4   0  16  386.66   73.29
   4   0 -16  377.76   67.39
  -4   0  16  245.38   65.19
  -4   0 -16  491.25   80.89
  -4   0 -16  282.67   50.99
   0   1  16   45.50   22.10
   0   1  16   56.49   34.00
   0  -1  16   70.69   22.00
   0  -1 -16   17.60   22.10
   0   1 -16   36.00   26.30
   0   1 -16   47.70   28.10
   0   1 -16   27.60   17.40
   0  -1  16   61.29   31.00
   0  -1 -16   22.40   17.70
   0  -1 -16   44.40   27.80
   1  -1  16   43.50   21.90
   1   1 -16   50.99   21.60
  -1  -1 -16   50.29   32.00
  -1  -1 -16   64.29   23.20
  -1   1  16   20.90   33.00
  -1  -1 -16   -9.90   25.30
   1   1 -16   28.20   30.20
   1  -1  16  -19.20   22.80
   1   1 -16   37.00   20.20
   1   1  16   84.99   28.90
   1  -1 -16   69.89   23.00
   1  -1 -16   20.90   29.80
  -1   1 -16   64.39   24.30
  -1   1 -16   37.10   27.20
   1  -1 -16   65.69   29.60
  -1   1 -16   56.99   33.50
  -1  -1  16   39.40   31.80
  -1  -1  16   69.09   34.20
   2   1 -16   17.10   24.50
   2  -1  16   19.90   29.40
   2   1 -16   32.80   32.50
  -2   1  16   -1.10   31.80
  -2  -1 -16  -19.60   25.00
   2  -1  16   -7.40   23.40
   2   1 -16  -30.00   25.70
  -2   1  16  -35.50   30.70
  -2  -1 -16   -1.70   18.50
  -2  -1 -16   38.70   36.00
   2  -1 -16   -1.80   25.60
  -2   1 -16  -18.00   32.60
   2  -1 -16   -8.90   27.50
  -2  -1  16    7.80   33.10
   2   1  16   37.70   32.10
  -2  -1  16  -14.20   30.50
  -2   1 -16   16.90   27.70
   3   1 -16   76.99   37.70
  -3  -1 -16   63.49   30.80
   3   1 -16   48.50   33.30
   3  -1  16    9.70   35.10
  -3   1  16   -4.20   38.60
   3  -1  16  129.89   41.30
  -3  -1 -16   68.99   42.30
  -3  -1 -16  113.39   39.40
   3   1 -16   45.70   37.60
  -3   1  16   47.20   46.10
   3  -1 -16  135.19   43.00
  -3  -1  16   90.99   44.40
   3   1  16   63.99   40.20
  -3  -1  16   14.60   39.30
   3  -1 -16   84.59   40.40
  -3   1 -16   86.59   45.10
   4   1 -16   15.00   42.90
   4  -1  16   73.89   48.50
   4  -1  16   12.30   49.80
   4   1 -16   49.40   47.70
  -4   1  16    0.20   46.10
  -4  -1 -16   79.09   42.50
  -4  -1 -16   39.70   53.39
  -4   1 -16   61.59   39.50
   4  -1 -16    0.10   40.50
  -4   1 -16   46.70   52.39
   4   1  16   36.90   48.40
  -4  -1  16    8.60   49.99
  -4  -1  16   15.10   49.70
   0   2 -16  107.69   24.30
   0  -2  16  112.39   32.20
   0  -2 -16   79.99   30.50
   0  -2 -16  143.99   31.70
   0  -2  16   61.69   23.00
   0   2 -16   58.49   29.40
   0  -2  16   59.39   31.00
   0   2  16   41.30   33.40
   0  -2 -16   57.69   21.30
   0   2  16   72.59   23.40
   1   2 -16  254.77   40.30
  -1   2  16  277.07   48.70
  -1  -2 -16  210.18   43.80
   1   2 -16  293.47   48.80
  -1  -2 -16  224.58   39.00
  -1  -2 -16  213.48   34.20
   1   2 -16  192.08   31.30
  -1  -2 -16  265.77   36.90
  -1  -2  16  245.48   44.10
  -1   2 -16  266.67   41.20
   1   2  16  220.68   37.30
   1  -2 -16  245.68   42.00
  -1   2 -16  268.07   49.70
   1   2  16  292.87   49.40
   1  -2 -16  279.47   38.80
  -1   2 -16  235.28   36.00
   1  -2 -16  228.48   42.40
  -1   2 -16  254.47   38.70
  -1  -2  16  265.17   46.30
  -1   2 -16  330.67   44.10
  -2  -2 -16  670.43   65.09
  -2   2  16  584.54   68.09
  -2   2  16  554.24   72.19
   2  -2  16  730.33   60.29
   2   2 -16  626.94   65.89
  -2  -2 -16  516.35   65.39
   2   2 -16  522.55   62.99
   2   2 -16  542.95   57.09
  -2  -2 -16  516.45   46.80
  -2  -2  16  564.54   71.39
   2   2  16  584.04   60.99
   2  -2 -16  595.34   66.89
  -2  -2  16  623.04   67.29
  -2   2 -16  610.14   63.19
  -2   2 -16  540.05   65.59
  -2   2 -16  569.04   65.69
   2  -2 -16  537.85   58.69
   3   2 -16  111.49   41.80
   3   2 -16  113.99   40.00
   3  -2  16  179.78   45.00
   3  -2  16  164.28   46.90
  -3   2  16   71.79   42.30
  -3  -2 -16  107.69   50.79
  -3  -2 -16  108.79   40.80
  -3   2  16   39.50   48.00
   3   2 -16  132.19   44.90
  -3  -2 -16   98.59   35.10
   3  -2 -16  117.09   44.70
   3   2  16   73.19   40.00
  -3  -2  16   68.99   40.90
  -3   2 -16  118.19   47.00
   3  -2 -16   60.49   43.00
  -3  -2  16   96.39   49.30
  -4  -2 -16  471.45   72.39
   4  -2  16  656.13   86.89
   4   2 -16  447.26   73.49
  -4   2  16  628.04   98.59
   4  -2  16  502.35   82.49
   4   2 -16  623.24   81.59
  -4  -2 -16  558.24   93.09
   4  -2 -16  697.03   84.09
   4   2  16  643.44   84.39
  -4   2 -16  704.13   96.59
  -4   2 -16  623.04   63.99
  -4  -2  16  751.22  106.49
   0   3 -16 1503.75   79.49
   0  -3 -16 1470.05   88.59
   0   3 -16 1394.56   83.69
   0   3 -16 1514.45   84.89
   0  -3 -16 1490.95   84.79
   0  -3  16 1401.46   87.09
   0   3  16 1453.65   94.79
   0  -3 -16 1438.06   77.89
   0  -3  16 1367.76   79.29
   0   3  16 1346.17   77.69
   1   3 -16  138.79   32.20
  -1   3  16  134.89   41.40
  -1  -3 -16   97.69   26.40
  -1  -3 -16  155.38   40.00
   1   3 -16  174.58   39.70
   1   3 -16  111.99   26.80
   1  -3  16  163.28   35.20
   1   3  16   91.59   31.70
  -1   3 -16  192.18   34.30
  -1  -3  16  170.68   35.50
   1  -3 -16   98.89   35.00
  -1  -3  16  156.18   41.40
   1   3  16  139.39   38.80
  -1   3 -16  126.69   37.10
   1  -3 -16   84.99   28.30
  -1   3 -16   82.29   30.30
   1  -3 -16  173.18   41.70
   2   3 -16  319.97   50.99
  -2  -3 -16  287.57   54.39
  -2  -3 -16  310.67   49.50
   2  -3  16  202.48   40.00
  -2  -3 -16  179.98   34.10
   2   3 -16  256.27   47.60
  -2   3  16  150.88   47.40
   2   3 -16  233.58   43.50
   2  -3 -16  292.87   52.39
  -2   3 -16  328.37   50.39
   2  -3 -16  253.87   44.70
  -2  -3  16  439.76   71.99
   2  -3 -16  311.57   50.39
   2   3  16  221.48   45.00
  -2   3 -16  240.68   45.20
  -3  -3 -16  182.68   51.59
   3  -3  16  180.88   47.60
  -3  -3 -16  240.08   58.49
  -3   3  16  292.67   64.39
  -3   3  16  238.08   50.59
   3   3 -16  297.87   53.09
  -3  -3 -16  317.87   48.20
   3   3 -16  271.67   52.39
   3   3 -16  348.77   58.49
   3  -3 -16  256.47   57.79
  -3  -3  16  265.67   62.69
   3  -3 -16  232.38   50.99
   3   3  16  283.47   52.79
  -3   3 -16  324.07   56.49
  -3   3 -16  337.47   62.09
  -4  -3 -16   13.40   36.70
   4   3 -16   -7.10   39.20
  -4  -3 -16   59.89   52.99
   4  -3  16   59.99   47.20
   4   3 -16  -49.50   43.20
  -4   3  16   41.20   55.19
   4  -3  16  100.19   52.69
  -4  -3  16   21.70   54.59
  -4   3 -16   57.29   56.39
   4  -3 -16   72.29   46.90
   4   3  16    0.30   42.80
   0  -4 -16  448.86   49.30
   0   4 -16  438.46   51.69
   0   4  16  391.16   47.90
   0  -4 -16  429.46   56.49
   0  -4  16  425.46   59.29
   0   4 -16  391.56   51.79
   0  -4 -16  416.76   54.69
   0   4  16  379.46   60.29
  -1   4  16  644.54   71.89
  -1  -4 -16  788.92   70.59
   1  -4  16  684.73   61.19
   1   4 -16  771.62   65.69
   1   4 -16  827.52   57.39
   1  -4  16  706.73   64.29
  -1  -4 -16  613.14   53.89
   1   4 -16  810.42   64.39
   1  -4 -16  784.42   71.59
   1  -4 -16  675.03   58.39
   1   4  16  710.03   68.49
   1   4  16  689.53   62.39
  -1   4 -16  729.23   64.69
  -1   4 -16  730.33   61.19
   1  -4 -16  679.23   68.99
  -1   4 -16  792.72   61.79
  -1  -4  16  758.02   74.39
  -2  -4 -16  232.28   49.10
   2  -4  16  253.17   46.50
  -2   4  16  174.28   51.79
   2  -4  16  271.47   59.39
  -2  -4 -16  260.07   46.60
   2   4 -16  215.38   45.50
  -2  -4 -16  435.86   68.69
   2   4 -16  221.58   45.40
   2   4 -16  223.18   43.40
   2  -4 -16  317.87   49.00
   2   4  16  244.98   45.20
  -2   4 -16  280.27   47.70
  -2  -4  16  284.17   57.69
  -2   4 -16  260.27   47.60
   2  -4 -16  293.87   50.49
   2  -4 -16  440.76   66.79
  -3  -4 -16   78.29   47.50
  -3   4  16   99.29   54.59
   3  -4  16   96.29   43.90
  -3  -4 -16   57.39   33.80
   3   4 -16   46.80   36.70
   3   4 -16   95.19   43.20
  -3  -4 -16   81.49   47.70
   3   4 -16  166.78   48.80
   3   4  16  126.29   48.60
  -3   4 -16   89.59   49.50
   3  -4 -16  129.29   49.00
  -3   4 -16  158.18   46.40
  -3  -4  16  119.09   56.89
   0  -5 -16    3.10   26.30
   0   5  16   -1.60   35.90
   0  -5  16   56.59   35.30
   0  -5 -16   13.20   32.30
   0  -5 -16   -1.10   29.10
   0   5 -16   -6.80   27.20
   0   5  16   -1.40   24.50
   0   5 -16   34.30   31.80
  -1  -5 -16   62.89   29.30
   1   5 -16   88.09   30.30
   1  -5  16  116.99   39.60
  -1  -5 -16  130.29   39.30
   1   5 -16  123.49   38.90
  -1   5  16   69.09   39.30
   1   5 -16   84.59   36.20
   1   5  16  102.09   40.00
   1  -5 -16   94.39   42.10
   1   5  16  119.39   35.20
  -1   5 -16   59.69   30.80
   1  -5 -16   99.49   34.70
  -1   5 -16   36.00   30.20
  -1  -5  16  111.49   43.50
   1  -5 -16  120.29   39.10
   2  -5  16    1.90   27.50
   2   5 -16   -7.00   34.70
   2  -5  16   -5.00   30.50
   2   5 -16   18.50   32.70
  -2  -5 -16   14.80   38.50
  -2  -5 -16  -36.00   36.40
  -2   5  16   31.60   41.90
   2   5 -16   74.59   38.70
  -2  -5 -16    4.70   26.90
  -2  -5  16   63.99   48.00
  -2   5 -16   46.00   37.30
   2  -5 -16   51.99   33.70
   2   5  16  -11.40   29.30
   2  -5 -16   73.89   31.80
   2  -5 -16   17.10   39.50
   3   5 -16    3.30   39.30
   3   5 -16   71.09   42.90
  -3   5  16    7.90   49.40
  -3  -5 -16   20.10   31.90
   3   5 -16   40.50   37.10
  -3  -5 -16    9.20   45.00
  -3  -5 -16  -33.90   43.10
   3  -5  16   77.49   43.90
   3  -5 -16   40.80   45.30
   3   5  16  -33.70   41.30
  -3   5 -16  101.39   46.20
  -3  -5  16  -44.00   53.09
   0   6  16    0.50   29.90
   0   6 -16   14.50   33.10
   0  -6  16   58.29   39.10
   0   6  16   -0.20   40.80
   0  -6 -16   71.89   35.60
   0  -6 -16   29.70   31.00
   0  -6  16  -70.89   34.70
   0  -6 -16   75.89   39.40
   1   6 -16  601.04   69.09
  -1  -6 -16  760.72   76.89
   1   6 -16  694.33   60.99
  -1   6  16  494.35   61.59
  -1  -6 -16  653.53   63.19
  -1   6  16  650.83   82.09
   1  -6  16  651.63   69.09
   1   6 -16  535.85   65.09
   1   6  16  618.74   75.59
  -1   6 -16  852.61   66.79
   1   6  16  579.04   67.39
  -1  -6  16  648.84   85.09
   1  -6 -16  708.33   73.29
  -1   6 -16  643.84   66.19
   1  -6 -16  573.54   62.29
   1  -6 -16  550.44   76.99
   2   6 -16   39.30   36.90
   2   6 -16   26.90   34.10
   2  -6  16  -13.80   30.30
  -2  -6 -16   49.50   35.90
  -2   6  16  -11.70   41.70
   2  -6  16   65.09   36.30
  -2  -6 -16  104.89   48.80
   2   6 -16  142.59   46.00
   2   6  16   61.49   38.40
  -2  -6  16   70.39   48.90
   2   6  16   90.19   45.40
   2  -6 -16   34.80   39.20
  -2   6 -16   48.90   39.30
   2  -6 -16  -27.50   41.30
   2  -6 -16  144.69   40.50
   3   6 -16  110.29   45.00
  -3  -6 -16  137.39   58.19
  -3  -6 -16   52.99   53.59
  -3  -6 -16  106.69   45.60
  -3   6  16   64.69   56.49
   3   6 -16  138.49   48.20
   3  -6  16  129.19   46.60
   3   6 -16  102.49   51.19
   3  -6 -16  100.69   54.49
  -3  -6  16  106.39   68.79
  -3   6 -16  213.18   48.80
   3   6  16  123.99   49.30
   0  -7 -16  270.47   51.99
   0  -7 -16  291.27   52.79
   0   7 -16  190.48   48.40
   0  -7  16  204.88   50.39
   0   7  16  131.69   50.49
   0  -7  16  125.39   47.00
   0  -7 -16  251.87   52.29
   0   7 -16  220.98   39.40
   0   7  16  169.78   43.20
  -1   7  16   98.99   34.20
   1   7 -16   82.29   39.90
   1   7 -16  120.99   40.60
  -1  -7 -16   92.09   38.50
  -1   7  16   63.79   48.60
  -1  -7 -16  171.18   52.09
   1  -7  16  134.99   45.10
   1   7  16  107.99   49.99
  -1   7 -16  127.49   40.40
   1  -7 -16  147.79   51.89
  -1  -7  16  235.58   56.19
   1   7  16  118.29   40.90
  -1   7 -16   70.49   36.10
   1  -7 -16  125.69   45.10
   1  -7 -16   67.89   36.00
  -1  -7  16  162.88   57.19
  -2  -7 -16   88.69   38.40
   2  -7  16    5.90   38.50
   2   7 -16  106.99   40.50
  -2   7  16   38.10   54.29
  -2  -7 -16   91.79   50.49
   2  -7  16  138.79   41.80
   2   7 -16    8.20   38.30
   2  -7 -16  104.19   52.99
  -2  -7  16  119.39   51.89
   2   7  16   76.69   45.80
  -2  -7  16   72.89   59.79
   2   7  16   65.89   45.70
  -2   7 -16   42.00   39.00
   0   8  16  127.99   55.79
   0   8 -16   -0.90   30.70
   0  -8 -16   95.19   43.80
   0   8  16   47.00   35.40
   0   8 -16   29.70   41.70
   0  -8  16   10.50   45.20
   0  -8 -16   48.40   45.80
   0  -8 -16   66.79   43.20
  -1   8  16  533.85   87.79
  -1   8  16  584.94   70.69
  -1  -8 -16  584.34   75.49
   1  -8  16  601.64   78.49
  -1  -8 -16  689.83   85.59
   1   8 -16  661.93   71.69
   1   8 -16  533.35   76.09
  -1   8 -16  726.63   78.79
   1   8  16  619.64   88.79
   1   8  16  575.04   76.79
  -1  -8  16  735.73  102.99
   1  -8 -16  688.43   80.19
  -1   8 -16  694.73   78.69
  -1   8 -16  518.15   57.79
   1  -8 -16  718.13   86.59
  -1  -8  16  754.42   84.39
   2  -8  16   63.89   43.00
  -2   8  16    3.20   54.49
   2   8 -16   41.20   43.90
   2  -8  16   89.89   41.00
  -2  -8 -16   34.70   51.29
   2   8 -16  102.59   47.40
  -2  -8 -16    7.00   36.50
  -2  -8  16   52.29   49.30
   2   8  16   -5.50   40.80
   2   8  16   73.49   49.99
  -2  -8  16  110.59   66.79
   2  -8 -16   51.59   52.79
  -2   8 -16  149.49   51.79
  -2   8 -16   73.49   31.70
   0   9  16   71.89   53.79
   0  -9  16   95.09   48.90
   0  -9 -16   50.69   48.60
   0   9  16   42.10   37.70
   0   9 -16   27.00   37.60
   0   9 -16   68.79   46.50
  -1  -9 -16 -108.89   39.20
   1   9 -16   54.39   40.20
   1   9 -16    9.60   40.80
   1  -9  16  -29.10   40.00
  -1   9  16   88.49   41.20
  -1   9  16    6.00   53.19
  -1   9 -16   82.79   50.29
  -1   9 -16   48.70   31.80
   1  -9 -16  136.79   52.89
   1   9  16   65.39   52.39
  -1  -9  16   74.09   53.19
  -1   9 -16   -4.80   37.50
  -1  -9  16   46.10   58.39
   1   9  16   94.39   45.90
   1  -9 -16   95.79   53.29
   0   0 -17    7.00   26.00
   0   0  17   32.50   33.30
   0   0  17    4.00   19.00
   0   0 -17   10.00   24.80
   1   0  17   -4.00   24.80
  -1   0 -17   10.20   31.50
   1   0 -17    2.40   28.70
  -1   0  17   69.39   36.00
   1   0 -17  -15.20   18.60
   1   0 -17  -19.20   27.20
  -1   0 -17   24.80   21.30
  -1   0 -17  -34.70   25.20
  -2   0  17   20.40   34.50
   2   0  17  -16.10   29.80
   2   0 -17  -61.09   28.70
  -2   0 -17  -34.90   32.00
  -2   0  17   79.59   37.40
  -2   0 -17   17.10   29.10
   2   0 -17   13.30   27.50
   3   0  17   19.10   37.00
  -3   0  17   10.00   42.70
  -3   0 -17   21.40   26.70
  -3   0  17  -17.70   39.70
   3   0 -17   32.70   38.70
   3   0 -17   45.00   40.90
  -3   0 -17    2.40   42.20
  -4   0 -17   22.20   39.00
  -4   0 -17   55.09   54.69
  -4   0  17   15.90   49.10
   4   0 -17   87.79   45.20
  -4   0  17   71.69   55.69
   4   0  17   13.00   47.70
   0  -1 -17   61.49   29.70
   0  -1 -17   68.99   22.90
   0   1  17   72.29   24.10
   0  -1  17   85.39   25.90
   0   1 -17   92.19   32.10
   0  -1  17   74.79   34.60
   0   1 -17   68.59   21.70
   0   1  17   22.50   32.60
   0   1 -17   73.59   29.70
   0  -1 -17   96.69   32.00
  -1  -1 -17  972.40   60.29
  -1  -1 -17  910.11   72.09
   1   1 -17 1007.80   59.99
   1  -1  17 1037.90   70.99
   1   1 -17  955.00   74.49
   1   1 -17  942.91   58.09
   1  -1  17  891.11   59.19
  -1   1  17  922.71   80.79
   1  -1 -17 1138.59   78.29
  -1   1 -17 1100.29   73.59
  -1  -1  17  996.60   79.39
  -1  -1  17 1048.00   77.39
   1   1  17  850.11   71.89
   1  -1 -17 1008.50   73.99
   1  -1 -17  983.40   61.39
  -1   1 -17  872.21   62.99
   1   1  17 1029.90   67.69
  -1   1 -17 1151.58   79.09
  -2  -1 -17   58.99   31.00
   2   1 -17   77.89   33.70
  -2   1  17  118.59   39.60
   2  -1  17   36.40   26.70
  -2   1  17   63.49   39.20
   2  -1  17  123.19   40.10
   2   1 -17  -13.50   32.40
  -2  -1 -17   62.89   40.80
   2   1 -17   77.59   26.80
  -2  -1  17   34.80   35.50
   2  -1 -17   35.90   29.00
   2  -1 -17   76.19   36.10
  -2   1 -17   29.40   39.40
  -2  -1  17   70.89   37.50
  -2   1 -17   15.00   29.90
   2   1  17   83.19   35.20
   3   1 -17  589.94   75.89
   3  -1  17  429.26   65.59
   3   1 -17  492.25   73.19
  -3  -1 -17  458.65   72.29
  -3   1  17  349.77   68.69
   3  -1  17  428.26   72.79
   3   1 -17  426.76   67.19
  -3  -1 -17  533.45   56.99
  -3   1  17  403.46   67.89
  -3  -1  17  480.75   76.69
  -3   1 -17  588.84   77.79
   3  -1 -17  583.14   75.49
   3   1  17  428.56   71.69
   3  -1 -17  540.95   75.39
  -3  -1  17  738.13   90.99
  -4   1  17   47.70   74.59
  -4   1  17   33.50   52.49
   4   1 -17   95.59   50.89
   4  -1  17   49.60   50.39
  -4  -1 -17   94.39   39.80
  -4  -1 -17   96.09   58.89
  -4   1 -17  176.58   59.19
  -4  -1  17  -17.90   48.30
  -4  -1  17   30.10   55.19
   4   1  17  -22.50   48.40
   4  -1 -17   85.99   47.10
  -4   1 -17  105.29   43.40
   0   2  17  218.88   38.60
   0  -2 -17  207.38   35.80
   0   2 -17  204.48   38.70
   0  -2  17  199.88   40.10
   0  -2 -17  158.98   34.70
   0  -2 -17  200.08   41.10
   0   2 -17  247.78   37.90
   0   2  17  157.18   43.60
   0  -2  17  166.08   38.20
  -1  -2 -17  314.37   54.09
  -1   2  17  338.77   62.69
  -1  -2 -17  299.87   48.80
   1   2 -17  312.17   41.00
   1  -2  17  312.57   49.70
   1   2 -17  277.57   42.00
   1   2 -17  379.96   54.99
  -1  -2 -17  223.18   36.50
  -1   2 -17  242.98   43.30
   1   2  17  354.46   47.90
   1  -2 -17  265.87   41.00
  -1   2 -17  384.26   54.29
  -1   2 -17  347.37   46.70
   1  -2 -17  472.15   57.99
  -1  -2  17  389.56   53.69
  -1  -2  17  344.97   58.39
   1  -2 -17  377.36   54.79
   1   2  17  339.67   51.99
  -1   2 -17  397.36   50.09
  -2   2  17    3.40   33.40
   2   2 -17  -11.20   31.90
  -2  -2 -17   21.80   34.60
   2   2 -17    6.40   30.00
  -2  -2 -17   33.20   21.80
  -2  -2 -17   71.49   41.10
   2   2 -17  -30.00   25.90
   2  -2  17   40.30   32.80
   2  -2  17  -24.20   24.90
  -2   2  17   31.80   32.00
   2  -2 -17   -4.10   26.30
   2   2  17   28.80   30.10
  -2  -2  17   23.30   36.00
  -2  -2  17   42.20   35.40
   2  -2 -17   82.19   38.20
  -2   2 -17    1.40   34.90
   3   2 -17   66.89   41.60
   3  -2  17   77.59   38.20
   3   2 -17  162.68   44.00
  -3   2  17   46.50   45.10
  -3   2  17   68.99   48.10
  -3  -2 -17   65.39   34.00
   3   2 -17   56.39   44.20
  -3  -2 -17  139.29   51.99
   3  -2  17   77.09   42.00
  -3  -2 -17   84.69   43.40
  -3  -2  17  162.78   49.40
   3   2  17   68.89   40.30
  -3  -2  17  125.79   49.99
   3  -2 -17  110.49   44.40
  -3   2 -17  140.19   49.30
   3  -2 -17   61.99   41.80
   0  -3  17  227.78   42.20
   0   3 -17  325.57   50.69
   0   3  17  283.97   43.30
   0  -3  17  309.47   46.90
   0  -3 -17  292.17   47.30
   0   3 -17  257.17   43.50
   0  -3 -17  274.87   42.00
   0   3  17  285.57   51.39
   0  -3 -17  292.77   48.80
   1   3 -17  385.86   49.30
   1  -3  17  371.96   54.79
   1   3 -17  409.26   45.90
   1   3 -17  387.86   56.59
  -1   3  17  406.96   63.59
  -1  -3 -17  324.47   54.29
  -1  -3 -17  286.47   40.80
   1   3  17  349.77   49.70
  -1   3 -17  441.86   57.79
  -1   3 -17  475.25   51.39
   1  -3 -17  383.46   46.20
  -1  -3  17  369.06   49.00
   1  -3 -17  495.35   61.59
  -1  -3  17  538.65   68.99
   1  -3 -17  388.46   57.89
  -1   3 -17  339.57   46.90
  -1   3 -17  371.16   51.09
   1   3  17  380.16   54.39
  -2  -3 -17  384.76   49.70
  -2  -3 -17  556.44   73.99
   2  -3  17  501.85   60.49
  -2  -3 -17  471.95   65.29
   2   3 -17  399.66   63.49
   2   3 -17  578.14   59.89
   2   3 -17  420.36   60.19
  -2   3  17  567.14   76.59
  -2  -3  17  473.45   79.99
  -2   3 -17  575.84   67.19
   2   3  17  418.36   59.49
   2  -3 -17  443.36   58.09
  -2   3 -17  492.35   65.49
   2  -3 -17  454.55   64.59
   2  -3 -17  607.84   72.99
  -3  -3 -17  165.28   49.99
  -3   3  17  119.69   55.79
   3   3 -17  208.08   51.99
   3   3 -17  227.18   51.29
  -3   3  17  173.38   49.60
   3  -3  17  162.58   45.40
  -3  -3 -17  298.87   63.99
   3   3 -17  179.68   49.00
  -3  -3 -17  162.28   40.30
   3   3  17  289.27   54.39
  -3   3 -17   84.79   46.10
   3  -3 -17  232.58   54.59
  -3  -3  17  182.18   60.39
   3  -3 -17  172.48   52.39
  -3   3 -17  105.69   52.69
   0   4 -17  108.99   33.00
   0   4  17   77.89   28.10
   0   4 -17  162.78   39.30
   0   4  17   40.70   37.60
   0  -4  17  118.89   38.80
   0  -4 -17  136.99   37.00
   0  -4 -17  148.89   49.10
   0  -4 -17  153.78   39.60
   1   4 -17  -12.00   23.70
   1   4 -17   24.90   30.10
   1  -4  17  -33.30   26.40
  -1  -4 -17   27.80   24.70
  -1   4  17   -2.80   32.90
  -1  -4 -17    8.40   34.50
   1   4 -17   22.90   29.90
   1  -4  17  -22.40   26.80
   1   4  17   49.50   33.00
   1  -4 -17  -22.50   27.80
   1   4  17  -24.90   25.20
   1  -4 -17  -76.09   27.60
  -1   4 -17   26.60   27.00
  -1  -4  17   15.90   36.40
  -1   4 -17    0.30   27.40
   1  -4 -17   26.70   27.30
  -2   4  17  182.38   54.29
  -2  -4 -17  180.38   53.89
   2   4 -17  285.77   51.59
  -2  -4 -17  307.47   54.19
  -2  -4 -17  219.68   42.50
   2   4 -17  264.37   49.80
   2  -4  17  244.18   47.50
   2   4 -17  282.17   48.70
  -2   4 -17  238.58   48.50
   2  -4 -17  258.87   47.40
  -2  -4  17  252.47   58.19
   2   4  17  303.87   49.00
   2  -4 -17  266.37   47.30
   2  -4 -17  219.98   54.29
  -2   4 -17  291.37   50.59
   3   4 -17  155.78   43.40
  -3  -4 -17  151.58   42.50
   3   4 -17  144.99   51.39
  -3  -4 -17   86.99   50.49
   3  -4  17  111.89   45.00
  -3   4  17   76.59   51.19
   3   4 -17  112.59   48.10
  -3  -4 -17  153.08   55.59
  -3   4  17  214.78   66.19
   3  -4 -17  240.68   59.69
  -3  -4  17  244.38   68.09
  -3   4 -17  175.98   51.49
   3  -4 -17  114.99   60.79
  -3   4 -17  252.17   58.09
   3   4  17  152.88   47.30
   0   5  17  317.27   50.79
   0  -5 -17  466.65   55.39
   0  -5 -17  511.55   59.19
   0  -5  17  488.55   67.09
   0   5 -17  369.86   56.19
   0   5  17  302.67   56.69
   0  -5 -17  516.55   65.49
   0   5 -17  447.96   61.69
   1  -5  17  196.08   43.40
   1   5 -17  229.28   43.00
   1   5 -17  281.87   49.90
  -1  -5 -17  140.69   42.80
  -1  -5 -17  194.98   38.80
  -1   5  17  186.58   50.79
   1   5 -17  279.07   46.60
   1  -5 -17  193.68   40.80
   1  -5 -17  177.28   44.20
   1   5  17  216.88   48.90
  -1  -5  17  252.17   52.79
  -1   5 -17  133.79   38.10
   1   5  17  161.38   39.10
   1  -5 -17  257.97   52.29
  -1   5 -17  201.08   40.40
  -2  -5 -17  500.05   74.09
   2   5 -17  571.44   68.39
   2   5 -17  543.25   71.99
  -2  -5 -17  662.73   82.59
  -2  -5 -17  471.95   61.79
   2  -5  17  511.05   67.39
   2   5 -17  437.26   68.29
  -2   5  17  695.03   92.89
   2   5  17  567.64   68.99
   2  -5 -17  574.04   70.69
  -2  -5  17  473.05   79.29
   2  -5 -17  551.14   78.59
   2  -5 -17  442.36   59.99
  -2   5 -17  668.53   72.29
  -3   5  17   13.70   55.99
  -3  -5 -17  111.39   54.49
  -3  -5 -17   27.50   34.50
  -3  -5 -17  -40.30   43.60
   3   5 -17   86.29   41.60
   3   5 -17   11.80   40.50
   3  -5  17   53.99   42.10
   3   5 -17   72.99   44.20
  -3  -5  17  104.69   64.89
   3  -5 -17   63.19   50.79
  -3   5 -17    2.10   40.50
   3   5  17  -51.19   38.70
   0   6  17   32.30   42.80
   0  -6 -17   -1.80   35.90
   0  -6 -17   22.30   37.40
   0  -6  17    1.10   35.90
   0  -6 -17   17.20   33.10
   0   6  17   -3.30   29.70
   0  -6  17   -1.20   37.10
   0   6 -17   41.00   35.60
  -1  -6 -17   30.30   39.80
  -1  -6 -17   67.39   34.40
   1   6 -17   41.60   34.60
  -1   6  17  -49.40   38.70
   1   6 -17   32.30   37.10
   1  -6  17   24.80   35.40
   1   6 -17   16.10   29.20
   1  -6 -17   20.70   31.60
   1  -6 -17   -3.30   40.40
   1   6  17  110.29   46.20
   1  -6 -17   46.70   40.70
   1   6  17   39.80   34.20
  -1   6 -17   78.99   34.50
  -1  -6  17   68.59   48.20
  -1   6 -17   50.69   34.30
  -2  -6 -17   67.19   36.30
  -2   6  17   84.69   50.39
   2  -6  17   56.09   34.30
  -2  -6 -17    7.90   46.80
   2  -6  17   42.90   40.80
   2   6 -17   90.89   44.90
   2   6 -17  137.49   45.50
   2   6 -17   14.80   37.70
   2  -6 -17   86.89   43.60
   2  -6 -17   87.79   49.70
   2   6  17  112.69   49.40
   2   6  17   32.30   38.70
  -2   6 -17  169.98   45.90
   2  -6 -17   78.29   36.40
  -2  -6  17   57.29   56.79
   3   6 -17   24.90   42.80
   3   6 -17   49.70   45.20
   3   6 -17  -49.40   43.40
  -3  -6 -17   13.80   38.30
  -3  -6 -17   64.59   51.59
  -3  -6 -17    2.60   52.79
  -3   6  17   -8.10   55.09
   3  -6  17   11.30   37.80
  -3  -6  17   -2.80   60.19
   3   6  17  118.29   51.09
  -3   6 -17   56.09   43.60
   3  -6 -17   20.20   50.09
   0  -7  17  356.76   61.69
   0   7  17  325.07   68.69
   0   7 -17  303.97   54.29
   0  -7 -17  316.17   54.29
   0  -7  17  270.37   55.99
   0   7  17  270.67   50.99
   0  -7 -17  290.07   57.69
   0  -7 -17  269.97   54.49
   0   7 -17  196.68   37.40
  -1  -7 -17   54.69   44.90
   1   7 -17   21.50   36.90
  -1  -7 -17   37.70   35.00
   1  -7  17   74.29   41.00
   1   7 -17   40.30   35.10
  -1   7  17   68.29   44.90
  -1   7 -17    7.50   35.30
   1  -7 -17  -47.20   37.70
   1   7  17  -15.20   41.50
   1   7  17   47.20   36.70
   1  -7 -17    5.10   41.40
   1  -7 -17   30.30   34.90
  -1  -7  17    0.60   49.10
  -1  -7  17  -28.70   41.60
  -1   7 -17   50.29   35.30
   2  -7  17  112.19   43.50
   2   7 -17  145.39   45.50
   2   7 -17  235.38   51.79
   2  -7  17  116.99   39.90
  -2  -7 -17  136.69   41.70
  -2   7  17  108.69   58.39
  -2  -7 -17  225.98   59.89
  -2  -7  17  126.79   52.39
  -2   7 -17  180.18   50.79
   2   7  17  184.78   56.19
  -2  -7  17   81.99   58.89
   2   7  17  177.68   48.40
   2  -7 -17  105.99   50.79
   0  -8 -17   22.10   43.80
   0   8 -17  -54.19   29.40
   0   8  17  -27.00   31.30
   0  -8  17  -67.09   37.00
   0   8  17  -35.90   48.80
   0  -8 -17   60.79   43.20
   0   8 -17   -9.80   35.90
   0  -8 -17    3.70   63.59
   1  -8  17   17.40   41.80
  -1  -8 -17   25.70   38.50
  -1  -8 -17    2.40   42.70
  -1   8  17   11.10   47.70
   1   8 -17  -11.80   39.90
   1   8 -17   -1.90   36.10
  -1   8 -17  -24.20   35.20
   1   8  17   56.79   49.70
  -1  -8  17   47.70   49.00
   1   8  17   28.30   40.00
   1  -8 -17   13.10   45.00
  -1  -8  17   98.89   60.09
  -1   8 -17   14.50   49.40
   1  -8 -17   31.70   43.40
  -2  -8 -17  133.59   44.60
   2   8 -17  146.09   49.70
   2  -8  17  119.19   46.90
  -2   8  17  137.99   64.49
  -2  -8 -17  211.48   66.39
   2   8 -17  179.38   54.49
   2   8  17  253.57   62.69
  -2  -8  17  175.08   72.79
  -2   8 -17  262.07   56.29
   2   8  17  109.29   48.80
  -2  -8  17  200.08   60.69
   2  -8 -17  133.69   58.09
   0  -9 -17  443.56   71.59
   0   9 -17  548.85   83.99
   0   9 -17  428.46   57.69
   0   9  17  347.27   57.99
   0   9  17  312.27   68.99
   0  -9  17  370.76   67.49
   1  -9  17   99.79   51.99
   1   9 -17  -35.70   38.80
   1   9 -17   41.00   40.70
  -1   9  17   -4.00   51.89
  -1  -9 -17   38.40   48.50
   1   9  17   18.00   40.70
   1  -9 -17   81.09   56.19
   1   9  17   26.50   54.49
  -1  -9  17   31.00   48.00
  -1   9 -17  -18.20   38.80
  -1   9 -17   62.79   34.40
   1  -9 -17  -35.20   44.80
  -1  -9  17  -11.80   58.09
   0   0  18  481.65   59.99
   0   0 -18  407.66   58.79
   0   0 -18  426.86   54.99
  -1   0 -18  -14.20   22.80
   1   0 -18  -22.30   17.40
  -1   0  18   -9.10   31.90
   1   0 -18   12.40   30.70
  -1   0 -18  -27.80   26.80
   1   0 -18   -0.60   28.70
   1   0  18  -14.60   24.70
   1   0  18   30.70   29.80
   2   0 -18  800.72   76.99
  -2   0 -18  743.93   75.79
   2   0  18  850.61   77.39
  -2   0  18  830.52   83.49
  -2   0 -18  843.12   73.49
   2   0 -18  870.01   69.39
  -2   0  18  753.12   79.29
   3   0 -18   -8.50   41.70
   3   0 -18   80.19   43.70
  -3   0  18   60.59   51.39
   3   0  18   40.80   41.60
  -3   0 -18   76.89   50.59
  -3   0 -18  120.89   33.00
  -3   0  18  -37.30   44.60
   0  -1 -18   18.90   28.70
   0  -1 -18   32.80   26.20
   0  -1  18   32.80   32.10
   0  -1 -18  -27.40   17.50
   0   1 -18  -11.80   26.40
   0   1  18  -18.50   31.70
   0   1 -18   24.20   28.10
   0   1  18   47.60   31.40
[truncated: 54,430 more chars]
