# Supplementary material for: Crystallographic and spectroscopic characterization of 5-chloro­pyridine-2,3-di­amine
Source: Acta Crystallogr E Crystallogr Commun. 2017 Jul 21;73(Pt 8):1213–7. doi: 10.1107/S2056989017010489 (PMC5598851; doi:10.1107/S2056989017010489)
Supplement: Supplementary file 2 [file e-73-01213-Isup2.hkl]

data_I                                                                          
_shelx_title ' AS2075C_a.res in P2(1)2(1)2(1)'                                  
_shelx_refln_list_code          4                                               
_shelx_F_calc_maximum       73.22                                               
_exptl_crystal_F_000       296.00                                               
_reflns_d_resolution_high  0.7000                                               
                                                                                
loop_                                                                           
 _space_group_symop_operation_xyz                                               
 'x, y, z'                                                                      
 '-x+1/2, -y, z+1/2'                                                            
 '-x, y+1/2, -z+1/2'                                                            
 'x+1/2, -y+1/2, -z'                                                            
                                                                                
_cell_length_a     3.7565                                                       
_cell_length_b     8.7002                                                       
_cell_length_c    18.3497                                                       
_cell_angle_alpha  90.000                                                       
_cell_angle_beta   90.000                                                       
_cell_angle_gamma  90.000                                                       
                                                                                
_shelx_F_squared_multiplier     1.000                                           
                                                                                
loop_                                                                           
 _refln_index_h                                                                 
 _refln_index_k                                                                 
 _refln_index_l                                                                 
 _refln_F_squared_calc                                                          
 _refln_F_squared_meas                                                          
 _refln_F_squared_sigma                                                         
 _refln_observed_status                                                         
   2   0   0       1438.98       1433.43        22.57 o                         
   4   0   0         15.57         53.62         9.46 o                         
   1   1   0       3843.82       4301.40        40.92 o                         
   2   1   0        187.56        200.36         4.70 o                         
   3   1   0         14.63         13.43         3.10 o                         
   4   1   0         26.00         34.13         6.04 o                         
   5   1   0          2.30         28.79        14.39 o                         
   0   2   0       4223.52       3966.22        52.99 o                         
   1   2   0       1326.27       1234.42        13.72 o                         
   2   2   0        347.87        328.96         6.37 o                         
   3   2   0         39.36         43.09         5.10 o                         
   4   2   0        223.83        233.98        12.10 o                         
   5   2   0         14.58        -13.35        13.35 o                         
   1   3   0          0.32          1.20         1.99 o                         
   2   3   0          2.61          1.80         2.37 o                         
   3   3   0          1.37         -3.13         3.94 o                         
   4   3   0         15.05         13.30         6.84 o                         
   5   3   0         17.69        -10.14        13.72 o                         
   0   4   0         88.05         72.40         4.41 o                         
   1   4   0        718.63        683.06         8.99 o                         
   2   4   0        334.30        325.87         7.87 o                         
   3   4   0        525.15        506.05        12.28 o                         
   4   4   0         16.32         28.48         8.08 o                         
   5   4   0        146.31        112.44        18.46 o                         
   1   5   0         28.93         29.29         2.84 o                         
   2   5   0        213.69        216.49         7.44 o                         
   3   5   0        372.89        374.16        12.22 o                         
   4   5   0         88.88         88.89        10.29 o                         
   0   6   0        203.36        221.55         8.92 o                         
   1   6   0         19.65         24.87         3.33 o                         
   2   6   0        440.26        450.98        10.65 o                         
   3   6   0       1058.64       1041.88        23.41 o                         
   4   6   0          4.38          0.03         8.23 o                         
   1   7   0         50.49         45.55         4.94 o                         
   2   7   0         93.42         91.98         7.07 o                         
   3   7   0          9.47         11.25         7.21 o                         
   4   7   0         11.06         33.56        10.22 o                         
   0   8   0          8.25         11.70         9.88 o                         
   1   8   0        328.83        332.69        11.57 o                         
   2   8   0          0.25         -4.50         6.26 o                         
   3   8   0        256.40        242.83        13.74 o                         
   4   8   0         54.76         37.97        14.21 o                         
   1   9   0          0.62         10.52         6.18 o                         
   2   9   0         28.50         32.60         9.48 o                         
   3   9   0         49.23         42.26        10.13 o                         
   0  10   0        132.65        127.49        14.13 o                         
   1  10   0        206.39        233.25        12.89 o                         
   2  10   0        108.78        108.33        16.91 o                         
   3  10   0        253.79        258.00        19.60 o                         
   1  11   0          2.31         -8.38        11.25 o                         
   2  11   0         65.13         96.43        28.02 o                         
   0  12   0        164.94        202.41        29.49 o                         
   1  12   0          0.44         10.15        13.47 o                         
   1   0   1         38.61         45.29         2.11 o                         
   2   0   1        350.05        387.82         6.43 o                         
   3   0   1         42.61         47.56         4.52 o                         
   4   0   1        146.14        157.21         9.64 o                         
   5   0   1         75.89         77.69        17.14 o                         
  -5   1   1         52.50         65.20        16.67 o                         
  -4   1   1         71.77         91.15         9.91 o                         
  -3   1   1       1020.04       1027.63        14.58 o                         
  -2   1   1        597.84        641.07         8.78 o                         
  -1   1   1       4293.89       4574.59        43.33 o                         
   0   1   1        462.05        416.86         4.54 o                         
   1   1   1       4223.31       4551.48        46.98 o                         
   2   1   1        608.72        650.04         9.28 o                         
   3   1   1        992.50        983.70        15.50 o                         
   4   1   1         70.21         85.91         7.86 o                         
   5   1   1         54.04         84.48        17.57 o                         
  -5   2   1         14.34         22.90        14.76 o                         
  -4   2   1          6.32         -0.24         5.74 o                         
  -3   2   1         33.75         35.24         4.12 o                         
  -2   2   1         21.04         19.77         2.35 o                         
  -1   2   1        476.91        498.63         6.55 o                         
   0   2   1        237.70        215.32         4.10 o                         
   1   2   1        478.77        499.21         6.81 o                         
   2   2   1         21.78         23.60         2.89 o                         
   3   2   1         33.01         34.80         4.68 o                         
   4   2   1          5.98          7.89         6.14 o                         
   5   2   1         14.16         23.05        14.83 o                         
  -5   3   1         56.13         48.62        15.98 o                         
  -4   3   1        149.41        179.47        11.78 o                         
  -3   3   1        258.05        272.47         9.20 o                         
  -2   3   1        212.82        208.25         5.29 o                         
  -1   3   1        886.07        862.80        10.66 o                         
   0   3   1       1563.32       1510.50        16.23 o                         
   1   3   1        891.59        853.67        10.13 o                         
   2   3   1        203.34        202.81         5.99 o                         
   3   3   1        253.80        268.71         9.30 o                         
   4   3   1        147.03        164.18        11.30 o                         
   5   3   1         54.04         53.80        15.52 o                         
  -5   4   1         22.91         30.50        15.07 o                         
  -4   4   1         48.02         42.14         8.35 o                         
  -3   4   1        104.82        117.04         6.97 o                         
  -2   4   1         26.88         30.24         3.45 o                         
  -1   4   1        133.16        143.11         4.82 o                         
   0   4   1        587.36        647.68         8.38 o                         
   1   4   1        135.77        144.86         4.12 o                         
   2   4   1         26.39         26.92         3.24 o                         
   3   4   1        103.78        109.04         7.26 o                         
   4   4   1         48.96         39.13         9.22 o                         
   5   4   1         23.64         10.26        23.08 o                         
  -4   5   1        313.19        313.35        16.02 o                         
  -3   5   1         94.28         93.51         7.10 o                         
  -2   5   1        605.79        593.34        10.78 o                         
  -1   5   1       1249.72       1263.16        15.84 o                         
   0   5   1       1368.20       1315.72        19.64 o                         
   1   5   1       1268.88       1278.75        14.80 o                         
   2   5   1        585.87        571.78        10.64 o                         
   3   5   1         99.93         94.56         7.40 o                         
   4   5   1        314.79        301.90        13.98 o                         
  -4   6   1          9.98         14.37        10.01 o                         
  -3   6   1         63.11         72.57         7.92 o                         
  -2   6   1        184.44        195.47         7.69 o                         
  -1   6   1         13.04         14.27         3.58 o                         
   0   6   1          2.73          3.58         2.66 o                         
   1   6   1         12.63          9.64         3.15 o                         
   2   6   1        182.44        175.90         8.66 o                         
   3   6   1         62.60         68.29         7.87 o                         
   4   6   1          9.32          9.12         8.35 o                         
  -4   7   1        112.17         95.21        12.84 o                         
  -3   7   1          8.74          2.18         6.98 o                         
  -2   7   1        372.67        379.28        12.02 o                         
  -1   7   1         94.79         89.59         7.72 o                         
   0   7   1        511.08        509.58        11.50 o                         
   1   7   1         96.80        108.98         6.66 o                         
   2   7   1        392.67        399.74        12.41 o                         
   3   7   1          8.53         16.97         8.97 o                         
   4   7   1        115.48        112.68        11.85 o                         
  -4   8   1         29.14         15.67        11.40 o                         
  -3   8   1          0.60          2.41         8.84 o                         
  -2   8   1         52.78         53.39         8.21 o                         
  -1   8   1          2.20         -1.51         5.23 o                         
   0   8   1          0.19         -4.77         4.77 o                         
   1   8   1          2.25         11.61         5.48 o                         
   2   8   1         52.03         49.02         7.60 o                         
   3   8   1          0.55         10.90         8.06 o                         
   4   8   1         29.20         16.37        10.96 o                         
  -3   9   1         61.45         58.80        12.38 o                         
  -2   9   1        311.98        313.12        15.66 o                         
  -1   9   1         73.60         78.07         8.25 o                         
   0   9   1        153.86        193.97         9.66 o                         
   1   9   1         75.48         79.41         9.24 o                         
   2   9   1        309.40        316.76        14.53 o                         
   3   9   1         62.22         52.20        10.45 o                         
  -3  10   1         19.87         24.87        13.28 o                         
  -2  10   1         22.14         15.80        10.13 o                         
  -1  10   1         45.30         52.38         8.55 o                         
   0  10   1          7.38          8.25         7.32 o                         
   1  10   1         45.92         78.28         8.91 o                         
   2  10   1         22.63         30.73        12.33 o                         
   3  10   1         19.55          9.08        12.81 o                         
  -2  11   1        155.75        151.43        19.29 o                         
  -1  11   1         42.84         46.73        11.25 o                         
   0  11   1         12.46         -0.83        10.91 o                         
   1  11   1         45.82         63.01        10.97 o                         
   2  11   1        152.52        193.67        24.50 o                         
  -1  12   1          7.51         23.99        13.64 o                         
   0  12   1          0.15         -2.63        15.84 o                         
   1  12   1          7.87        -14.18        14.18 o                         
   0   0   2         18.35         18.29         3.15 o                         
   1   0   2       5267.38       5817.12        54.84 o                         
   2   0   2       1340.51       1508.90        17.45 o                         
   3   0   2         80.27         85.87         6.47 o                         
   4   0   2        592.19        594.25        19.60 o                         
   5   0   2          2.10         12.37        14.75 o                         
  -5   1   2         47.12         48.54        15.76 o                         
  -4   1   2         47.45         56.91        10.19 o                         
  -3   1   2         28.90         31.53         3.38 o                         
  -2   1   2        866.45        898.63        11.06 o                         
  -1   1   2       2183.76       2332.59        23.88 o                         
   0   1   2       1039.24        973.53        11.52 o                         
   1   1   2       2186.56       2340.51        24.02 o                         
   2   1   2        861.20        884.00        11.68 o                         
   3   1   2         28.15         33.08         4.03 o                         
   4   1   2         46.86         49.13         7.07 o                         
   5   1   2         46.22         46.02        19.49 o                         
  -5   2   2         45.13         58.87        16.44 o                         
  -4   2   2        130.28        140.65        13.03 o                         
  -3   2   2        173.86        183.53         6.79 o                         
  -2   2   2        915.62        938.57        12.15 o                         
  -1   2   2        523.64        517.74         7.35 o                         
   0   2   2       2825.39       2569.60        25.75 o                         
   1   2   2        512.10        498.39         6.61 o                         
   2   2   2        906.41        937.57        12.97 o                         
   3   2   2        176.01        199.74         8.16 o                         
   4   2   2        127.22        155.65        10.15 o                         
   5   2   2         45.41         87.60        22.65 o                         
  -5   3   2          8.81         -3.28        13.14 o                         
  -4   3   2        160.56        175.47        12.43 o                         
  -3   3   2         36.71         42.09         4.51 o                         
  -2   3   2        109.52        118.36         5.04 o                         
  -1   3   2        307.31        312.24         5.91 o                         
   0   3   2          5.23          4.27         1.75 o                         
   1   3   2        303.95        293.60         5.12 o                         
   2   3   2        107.13        115.95         5.11 o                         
   3   3   2         36.44         34.38         5.02 o                         
   4   3   2        161.53        189.79        11.25 o                         
   5   3   2          9.30        -11.84        20.39 o                         
  -5   4   2        104.54        113.24        18.45 o                         
  -4   4   2         40.97         26.04         8.68 o                         
  -3   4   2        297.15        297.76         9.99 o                         
  -2   4   2        422.29        408.35         8.31 o                         
  -1   4   2       1097.46       1094.50        14.47 o                         
   0   4   2       2781.16       2837.50        29.48 o                         
   1   4   2       1097.85       1056.24        12.06 o                         
   2   4   2        423.88        411.90         8.50 o                         
   3   4   2        291.99        289.82        10.96 o                         
   4   4   2         43.55         52.11         7.60 o                         
   5   4   2        110.62         86.91        15.45 o                         
  -4   5   2        170.77        153.14        13.08 o                         
  -3   5   2         20.62         24.08         5.48 o                         
  -2   5   2        146.24        154.82         6.52 o                         
  -1   5   2        109.74        109.64         4.79 o                         
   0   5   2        128.07        161.06         5.10 o                         
   1   5   2        108.38        101.67         4.05 o                         
   2   5   2        150.34        148.50         6.58 o                         
   3   5   2         21.27         12.50         5.60 o                         
   4   5   2        169.30        177.58        11.53 o                         
  -4   6   2         27.83         37.88        11.45 o                         
  -3   6   2        167.75        156.06         9.12 o                         
  -2   6   2        515.07        505.74        10.79 o                         
  -1   6   2       1247.94       1233.81        16.64 o                         
   0   6   2         94.88         95.72         5.53 o                         
   1   6   2       1258.60       1237.03        15.87 o                         
   2   6   2        504.37        504.95        12.79 o                         
   3   6   2        155.47        161.04        10.17 o                         
   4   6   2         28.45         26.50         8.64 o                         
  -4   7   2         52.20         30.59        15.80 o                         
  -3   7   2          4.51          1.98         6.90 o                         
  -2   7   2         13.48         17.05         5.69 o                         
  -1   7   2        262.04        259.29         9.41 o                         
   0   7   2        275.94        290.58         8.64 o                         
   1   7   2        262.44        270.68         9.20 o                         
   2   7   2         13.47         17.93         5.82 o                         
   3   7   2          4.08          3.57         6.92 o                         
   4   7   2         51.85         38.77        10.16 o                         
  -4   8   2          3.46        -12.51        16.45 o                         
  -3   8   2        161.58        150.06        13.30 o                         
  -2   8   2         37.35         33.78         6.85 o                         
  -1   8   2        152.91        163.63         9.12 o                         
   0   8   2        165.38        180.32         9.14 o                         
   1   8   2        153.86        175.45         9.38 o                         
   2   8   2         37.96         30.63         7.18 o                         
   3   8   2        158.16        152.88        11.72 o                         
   4   8   2          3.51         13.90        10.47 o                         
  -3   9   2          5.62          0.86        10.63 o                         
  -2   9   2          6.76         10.17         8.04 o                         
  -1   9   2        142.14        126.52         8.63 o                         
   0   9   2          0.12         -0.89         5.43 o                         
   1   9   2        142.81        143.10        10.40 o                         
   2   9   2          6.74          8.90         7.50 o                         
   3   9   2          4.82          1.34         9.15 o                         
  -3  10   2         95.70         88.75        17.94 o                         
  -2  10   2         15.70          4.73         9.84 o                         
  -1  10   2        134.66        138.47        11.36 o                         
   0  10   2          8.88          4.94         8.01 o                         
   1  10   2        132.69        120.72        11.26 o                         
   2  10   2         16.97         19.22        14.42 o                         
   3  10   2         96.94        102.26        14.88 o                         
  -2  11   2         26.27         -3.23        14.85 o                         
  -1  11   2         41.39         52.55        11.41 o                         
   0  11   2         31.70         27.36        10.97 o                         
   1  11   2         40.40         49.17        12.40 o                         
   2  11   2         25.72         16.01        12.98 o                         
  -1  12   2         42.13         27.54        13.69 o                         
   0  12   2          3.35         -0.18        14.38 o                         
   1  12   2         43.50         48.84        16.23 o                         
   1   0   3        594.68        637.55         8.29 o                         
   2   0   3          1.60          2.20         2.18 o                         
   3   0   3        341.24        336.85         9.48 o                         
   4   0   3         72.81         86.87         9.92 o                         
   5   0   3        126.56        159.84        19.59 o                         
  -5   1   3        112.96        126.51        17.19 o                         
  -4   1   3         10.07         -1.16         8.28 o                         
  -3   1   3        116.73        121.00         5.28 o                         
  -2   1   3        538.19        578.19         8.47 o                         
  -1   1   3       5328.61       5536.40        56.48 o                         
   0   1   3       1381.94       1279.33        13.79 o                         
   1   1   3       5360.57       5509.96        50.42 o                         
   2   1   3        529.16        559.64         8.66 o                         
   3   1   3        110.44        122.26         6.19 o                         
   4   1   3          9.49         13.96         6.96 o                         
   5   1   3        111.56         88.09        15.29 o                         
  -5   2   3         54.25         63.09        13.67 o                         
  -4   2   3         11.95          2.81         7.19 o                         
  -3   2   3        357.57        340.97         7.97 o                         
  -2   2   3       1179.66       1272.85        15.34 o                         
  -1   2   3        823.39        819.54        10.24 o                         
   0   2   3         40.61         36.22         1.82 o                         
   1   2   3        812.62        780.77         9.87 o                         
   2   2   3       1170.23       1266.79        16.31 o                         
   3   2   3        348.95        350.39        10.03 o                         
   4   2   3         12.96         19.23         6.91 o                         
   5   2   3         53.00         73.20        16.59 o                         
  -5   3   3         28.02         36.34        15.62 o                         
  -4   3   3        222.35        202.47        14.36 o                         
  -3   3   3        109.95        111.32         5.80 o                         
  -2   3   3        531.05        535.17         8.64 o                         
  -1   3   3       1462.34       1458.02        17.05 o                         
   0   3   3        252.71        218.96         4.40 o                         
   1   3   3       1488.21       1449.23        15.45 o                         
   2   3   3        540.37        536.55         9.35 o                         
   3   3   3        103.40        114.21         8.17 o                         
   4   3   3        226.10        224.37        11.27 o                         
   5   3   3         30.08         29.10        11.17 o                         
  -5   4   3         65.17         47.39        16.03 o                         
  -4   4   3         75.67         65.42         9.79 o                         
  -3   4   3         70.26         85.40         5.58 o                         
  -2   4   3        220.81        220.09         6.68 o                         
  -1   4   3        301.81        321.20         6.96 o                         
   0   4   3         28.86         23.26         2.73 o                         
   1   4   3        292.13        312.03         5.36 o                         
   2   4   3        215.04        210.81         6.62 o                         
   3   4   3         69.23         74.76         6.68 o                         
   4   4   3         71.65         74.79         9.99 o                         
   5   4   3         66.52         72.43        13.39 o                         
  -4   5   3        159.15        130.44        12.96 o                         
  -3   5   3        285.34        291.12        10.84 o                         
  -2   5   3        462.85        471.65         9.70 o                         
  -1   5   3        103.62        102.79         4.80 o                         
   0   5   3         39.23         28.32         3.17 o                         
   1   5   3         97.01         90.63         4.03 o                         
   2   5   3        454.61        444.67        11.39 o                         
   3   5   3        280.13        291.95        11.51 o                         
   4   5   3        154.60        165.60        11.68 o                         
  -4   6   3          0.52         -2.54         9.85 o                         
  -3   6   3         79.08         70.78         7.94 o                         
  -2   6   3        149.27        138.43         6.65 o                         
  -1   6   3         43.62         42.01         4.35 o                         
   0   6   3        844.36        837.94        12.53 o                         
   1   6   3         43.02         46.35         3.71 o                         
   2   6   3        148.15        139.52         7.75 o                         
   3   6   3         81.11         63.86         8.74 o                         
   4   6   3          0.42          7.34         8.18 o                         
  -4   7   3        303.56        312.86        21.96 o                         
  -3   7   3         34.09         27.18         8.29 o                         
  -2   7   3        486.88        484.08        13.64 o                         
  -1   7   3        183.94        183.76         8.75 o                         
   0   7   3          0.24          2.77         4.03 o                         
   1   7   3        182.61        189.40         7.37 o                         
   2   7   3        476.34        465.27        13.79 o                         
   3   7   3         33.19         37.57         7.83 o                         
   4   7   3        301.69        303.33        16.02 o                         
  -4   8   3         86.00         54.15        13.76 o                         
  -3   8   3         68.70         41.57        10.59 o                         
  -2   8   3         74.22         64.11         7.63 o                         
  -1   8   3        151.36        159.88        12.76 o                         
   0   8   3        309.46        302.01        10.35 o                         
   1   8   3        151.85        146.71         8.53 o                         
   2   8   3         78.05         75.92        11.28 o                         
   3   8   3         68.67         63.12         9.85 o                         
   4   8   3         87.94         60.31        12.66 o                         
  -3   9   3         27.31         28.44        11.59 o                         
  -2   9   3        171.49        170.79        13.05 o                         
  -1   9   3         35.41         37.22         7.54 o                         
   0   9   3        160.05        165.00         9.63 o                         
   1   9   3         36.82         30.99         7.37 o                         
   2   9   3        172.49        179.66        12.50 o                         
   3   9   3         25.82         34.21        12.53 o                         
  -3  10   3         42.94         11.81        12.26 o                         
  -2  10   3          0.71        -12.23        12.43 o                         
  -1  10   3          0.45          5.37         8.21 o                         
   0  10   3        141.50        173.78        11.97 o                         
   1  10   3          0.31         -2.82         8.32 o                         
   2  10   3          1.00         -2.07         9.90 o                         
   3  10   3         44.36         36.71        18.53 o                         
  -2  11   3         27.49         11.80        11.15 o                         
  -1  11   3        101.40        107.26        12.94 o                         
   0  11   3        185.14        198.08        15.28 o                         
   1  11   3        104.57        141.13        12.89 o                         
   2  11   3         29.18         30.81        13.88 o                         
  -1  12   3         32.73         15.57        14.70 o                         
   0  12   3        108.33        151.04        17.10 o                         
   1  12   3         32.79         26.33        12.48 o                         
   0   0   4        422.74        381.85         8.23 o                         
   1   0   4        425.65        446.04         6.53 o                         
   2   0   4       1296.60       1369.20        16.95 o                         
   3   0   4          0.41          0.45         3.32 o                         
   4   0   4        130.83        125.66        10.87 o                         
   5   0   4         57.11         59.37        11.92 o                         
  -5   1   4         69.11         31.59        14.82 o                         
  -4   1   4        172.53        179.63        14.13 o                         
  -3   1   4        121.32        134.47         5.92 o                         
  -2   1   4        554.37        605.90         9.39 o                         
  -1   1   4         78.58         81.19         3.10 o                         
   0   1   4        198.44        192.83         4.12 o                         
   1   1   4         80.89         85.17         3.36 o                         
   2   1   4        585.12        630.33         9.29 o                         
   3   1   4        120.07        140.16         6.86 o                         
   4   1   4        174.19        203.30        13.88 o                         
   5   1   4         69.89         57.77        12.49 o                         
  -5   2   4         18.50         14.02        15.78 o                         
  -4   2   4         87.93        100.19        10.48 o                         
  -3   2   4          6.30          1.65         3.01 o                         
  -2   2   4        854.92        870.97        11.60 o                         
  -1   2   4       1096.79       1145.82        14.26 o                         
   0   2   4       1095.85       1047.56        12.65 o                         
   1   2   4       1096.00       1113.51        14.02 o                         
   2   2   4        837.92        863.54        11.85 o                         
   3   2   4          6.38          0.48         4.47 o                         
   4   2   4         84.66        105.83         8.39 o                         
   5   2   4         19.40         -2.83        13.69 o                         
  -5   3   4         65.86         60.63        21.37 o                         
  -4   3   4         70.05         80.17        10.38 o                         
  -3   3   4         10.61         10.88         3.85 o                         
  -2   3   4        754.94        766.52        10.92 o                         
  -1   3   4         84.51         84.53         3.80 o                         
   0   3   4       2260.55       2155.86        22.56 o                         
   1   3   4         90.08         86.39         3.41 o                         
   2   3   4        754.66        762.57        11.67 o                         
   3   3   4         11.98         13.90         5.08 o                         
   4   3   4         69.37         85.29         8.25 o                         
   5   3   4         65.71         92.86        13.47 o                         
  -5   4   4         93.05         99.50        17.89 o                         
  -4   4   4        212.22        229.28        19.75 o                         
  -3   4   4        145.04        149.11         7.56 o                         
  -2   4   4        201.41        209.85         6.78 o                         
  -1   4   4        109.28        107.30         4.95 o                         
   0   4   4         59.66         43.20         3.52 o                         
   1   4   4        103.27         91.82         3.47 o                         
   2   4   4        200.61        220.79         9.15 o                         
   3   4   4        144.11        146.79         8.43 o                         
   4   4   4        215.83        211.17        11.66 o                         
   5   4   4         91.98         79.74        13.74 o                         
  -4   5   4         25.73         20.01        11.14 o                         
  -3   5   4        221.67        231.48        10.36 o                         
  -2   5   4         94.13         87.80         5.50 o                         
  -1   5   4        344.71        343.19         7.41 o                         
   0   5   4        132.40        120.55         4.94 o                         
   1   5   4        347.94        336.69         7.30 o                         
   2   5   4         91.57         78.85         5.44 o                         
   3   5   4        227.71        215.57        10.75 o                         
   4   5   4         23.54         21.48         8.14 o                         
  -4   6   4         54.38         46.42        15.00 o                         
  -3   6   4        164.85        166.58        20.67 o                         
  -2   6   4         94.89         87.24         6.02 o                         
  -1   6   4        523.71        520.50        10.38 o                         
   0   6   4        272.40        277.55         7.37 o                         
   1   6   4        514.42        500.52         8.87 o                         
   2   6   4         98.91        104.10         7.12 o                         
   3   6   4        157.05        167.69        10.80 o                         
   4   6   4         52.56         48.12         9.02 o                         
  -4   7   4         99.08         65.09        15.74 o                         
  -3   7   4        311.46        334.01        17.59 o                         
  -2   7   4         10.59          7.84         5.89 o                         
  -1   7   4        630.55        631.12        13.25 o                         
   0   7   4         91.42         77.59         5.17 o                         
   1   7   4        615.65        605.05        12.01 o                         
   2   7   4         10.97          9.80         5.79 o                         
   3   7   4        308.90        310.94        14.51 o                         
   4   7   4         98.93        117.52        11.25 o                         
  -4   8   4         49.96          4.93        14.85 o                         
  -3   8   4        166.11        175.52        14.07 o                         
  -2   8   4         12.69          8.64         6.89 o                         
  -1   8   4        355.11        371.89        14.56 o                         
   0   8   4         40.80         58.56         6.38 o                         
   1   8   4        364.03        351.52        11.74 o                         
   2   8   4         12.69         13.20         6.71 o                         
   3   8   4        168.35        176.73        14.86 o                         
   4   8   4         50.70         28.01        12.50 o                         
  -3   9   4         90.42         85.66        13.32 o                         
  -2   9   4         30.33         23.95        10.10 o                         
  -1   9   4         17.99         13.64         7.65 o                         
   0   9   4         19.13         23.47         7.02 o                         
   1   9   4         18.41          4.23         8.37 o                         
   2   9   4         29.61         18.74        10.07 o                         
   3   9   4         92.50         72.37        13.74 o                         
  -3  10   4         14.17         24.84        15.21 o                         
  -2  10   4         38.25         27.16        15.17 o                         
  -1  10   4         94.88         98.42        11.83 o                         
   0  10   4        102.42         88.14        10.20 o                         
   1  10   4         96.52        139.01        16.21 o                         
   2  10   4         38.37         24.54        10.59 o                         
   3  10   4         13.53          7.89        12.86 o                         
  -2  11   4          9.47         23.60        13.22 o                         
  -1  11   4         32.19         23.32        11.13 o                         
   0  11   4         64.02         73.83        17.16 o                         
   1  11   4         33.10         47.26        12.60 o                         
   2  11   4          9.68          9.98        16.12 o                         
  -1  12   4         72.10         84.33        15.68 o                         
   0  12   4         45.43         59.48        13.13 o                         
   1  12   4         68.59         89.07        14.83 o                         
   1   0   5       1868.37       1881.42        21.71 o                         
   2   0   5         26.47         34.81         3.09 o                         
   3   0   5        293.93        278.31         8.74 o                         
   4   0   5         30.68         42.04        10.02 o                         
   5   0   5         30.01          7.53        11.24 o                         
  -5   1   5         80.53         71.25        14.33 o                         
  -4   1   5          0.73         -6.78         7.26 o                         
  -3   1   5        514.56        498.19        10.59 o                         
  -2   1   5        512.39        556.36         8.82 o                         
  -1   1   5         65.77         53.70         2.82 o                         
   0   1   5          4.63          6.82         1.75 o                         
   1   1   5         68.02         56.60         3.18 o                         
   2   1   5        507.24        534.18         8.62 o                         
   3   1   5        513.19        515.31        11.94 o                         
   4   1   5          0.92          1.76         7.73 o                         
   5   1   5         76.64         54.30        19.55 o                         
  -5   2   5        188.51        150.95        16.60 o                         
  -4   2   5         18.13          9.57         8.15 o                         
  -3   2   5       1444.19       1425.86        20.61 o                         
  -2   2   5        426.17        421.37         7.97 o                         
  -1   2   5        129.61        106.36         4.55 o                         
   0   2   5       3224.06       3116.08        34.15 o                         
   1   2   5        123.12        103.71         3.79 o                         
   2   2   5        432.77        449.99         8.30 o                         
   3   2   5       1470.08       1473.74        23.55 o                         
   4   2   5         16.41          4.51         6.03 o                         
   5   2   5        188.80        214.13        19.21 o                         
  -5   3   5         98.32         78.00        26.28 o                         
  -4   3   5         19.07         25.86         8.78 o                         
  -3   3   5        354.93        344.03         9.61 o                         
  -2   3   5        639.05        677.88        10.24 o                         
  -1   3   5        874.96        911.90        11.70 o                         
   0   3   5         16.05         16.65         2.34 o                         
   1   3   5        857.31        868.39        10.54 o                         
   2   3   5        626.40        677.39        11.44 o                         
   3   3   5        351.90        362.79        11.52 o                         
   4   3   5         21.52         27.80         7.26 o                         
   5   3   5        101.67        107.22        13.25 o                         
  -4   4   5         37.83         43.84        13.26 o                         
  -3   4   5        205.96        209.78         8.77 o                         
  -2   4   5        165.98        166.75         6.97 o                         
  -1   4   5         79.46         77.62         4.01 o                         
   0   4   5       1022.62       1007.61        12.98 o                         
   1   4   5         70.44         67.27         3.17 o                         
   2   4   5        176.33        168.28         7.05 o                         
   3   4   5        207.17        210.02        10.13 o                         
   4   4   5         42.10         39.57         8.28 o                         
  -4   5   5         15.26         21.63        11.55 o                         
  -3   5   5          2.95         -1.44         4.85 o                         
  -2   5   5        191.76        185.19         7.48 o                         
  -1   5   5         64.64         67.80         4.10 o                         
   0   5   5        487.47        490.83         8.65 o                         
   1   5   5         62.98         60.03         3.66 o                         
   2   5   5        192.33        184.08         7.06 o                         
   3   5   5          3.30         -5.68         5.68 o                         
   4   5   5         13.56          9.60         7.93 o                         
  -4   6   5        153.06        142.72        19.52 o                         
  -3   6   5         40.77         40.63         7.41 o                         
  -2   6   5        206.45        197.88         8.73 o                         
  -1   6   5         30.01         25.52         4.30 o                         
   0   6   5        293.41        271.38         7.35 o                         
   1   6   5         32.33         25.67         3.58 o                         
   2   6   5        207.05        199.11         9.29 o                         
   3   6   5         39.60         46.15         7.64 o                         
   4   6   5        155.96        161.73        13.12 o                         
  -4   7   5         25.17         26.91        14.65 o                         
  -3   7   5        123.25        106.49        11.37 o                         
  -2   7   5        163.25        155.08         8.82 o                         
  -1   7   5        148.42        137.68         8.00 o                         
   0   7   5       1446.98       1402.90        19.06 o                         
   1   7   5        147.16        141.75         7.50 o                         
   2   7   5        157.55        163.35         9.35 o                         
   3   7   5        122.62        120.84         9.76 o                         
   4   7   5         25.52         41.74        10.44 o                         
  -3   8   5          7.30          3.90         9.71 o                         
  -2   8   5        252.55        236.62        12.69 o                         
  -1   8   5        218.84        217.18        17.22 o                         
   0   8   5       1299.27       1262.60        23.36 o                         
   1   8   5        218.02        212.03        11.39 o                         
   2   8   5        248.01        258.59        18.28 o                         
   3   8   5          7.16          0.30        11.79 o                         
  -3   9   5         27.55         19.35        11.49 o                         
  -2   9   5          6.20         -0.05         7.99 o                         
  -1   9   5         41.14         42.45         8.38 o                         
   0   9   5        292.82        281.30        13.22 o                         
   1   9   5         42.50         63.64         9.12 o                         
   2   9   5          7.83          8.95         9.12 o                         
   3   9   5         28.88         45.66        12.94 o                         
  -3  10   5         20.55         25.15        14.87 o                         
  -2  10   5        102.95         81.29        16.89 o                         
  -1  10   5         75.23         63.67         9.94 o                         
   0  10   5        141.09        192.60        13.06 o                         
   1  10   5         72.75         84.94        10.45 o                         
   2  10   5        105.08        131.90        13.53 o                         
   3  10   5         20.61         48.98        15.23 o                         
  -2  11   5         14.09         37.66        14.02 o                         
  -1  11   5         32.56         28.33        11.03 o                         
   0  11   5         16.89         17.69        10.85 o                         
   1  11   5         31.78         13.11        10.07 o                         
   2  11   5         13.02         14.65        11.47 o                         
   0  12   5         66.18         94.00        13.79 o                         
   0   0   6        740.21        718.34        13.93 o                         
   1   0   6          5.85          6.51         2.33 o                         
   2   0   6         66.54         56.60         3.77 o                         
   3   0   6          2.37         -0.24         4.27 o                         
   4   0   6          0.18         -4.95         7.18 o                         
   5   0   6         12.79         -4.54        10.35 o                         
  -5   1   6         53.72         52.95        12.25 o                         
  -4   1   6        361.40        329.12        17.16 o                         
  -3   1   6        154.34        151.30         8.06 o                         
  -2   1   6       1087.77       1096.01        15.23 o                         
  -1   1   6        370.27        367.64         6.31 o                         
   0   1   6       1595.69       1455.41        16.93 o                         
   1   1   6        373.16        381.80         6.85 o                         
   2   1   6       1062.21       1067.24        13.81 o                         
   3   1   6        156.71        164.26         7.98 o                         
   4   1   6        362.71        352.53        15.28 o                         
   5   1   6         55.04         32.47        12.05 o                         
  -5   2   6         68.06         68.45        12.69 o                         
  -4   2   6        140.57        149.56        17.91 o                         
  -3   2   6        162.15        159.62         7.57 o                         
  -2   2   6        373.98        383.27         7.68 o                         
  -1   2   6        496.50        519.75         7.87 o                         
   0   2   6        794.53        721.91         9.81 o                         
   1   2   6        489.73        508.98         7.85 o                         
   2   2   6        376.16        388.12         7.86 o                         
   3   2   6        157.94        166.24         8.51 o                         
   4   2   6        137.13        142.94         9.48 o                         
   5   2   6         69.23         85.54        13.01 o                         
  -5   3   6         30.99         29.25        15.36 o                         
  -4   3   6        466.77        474.20        19.76 o                         
  -3   3   6        261.74        273.60         9.46 o                         
  -2   3   6        248.16        242.85         6.75 o                         
  -1   3   6        859.47        861.02        10.46 o                         
   0   3   6         34.62         22.07         2.33 o                         
   1   3   6        846.39        813.02        15.95 o                         
   2   3   6        244.61        224.02         7.46 o                         
   3   3   6        251.50        252.29        10.58 o                         
   4   3   6        461.67        428.69        15.17 o                         
   5   3   6         28.39         27.25        10.54 o                         
  -4   4   6         12.86         20.87         9.72 o                         
  -3   4   6         11.96          9.38         5.27 o                         
  -2   4   6         59.74         56.88         4.35 o                         
  -1   4   6         90.71         87.65         4.13 o                         
   0   4   6        290.74        287.35         8.98 o                         
   1   4   6         91.88         86.30         3.63 o                         
   2   4   6         57.99         60.08         4.67 o                         
   3   4   6         10.52         17.21         5.71 o                         
   4   4   6         12.17          8.32         7.34 o                         
  -4   5   6         61.53         62.83        13.17 o                         
  -3   5   6        173.36        180.72        10.33 o                         
  -2   5   6         75.88         65.42         4.87 o                         
  -1   5   6        386.93        389.17         8.14 o                         
   0   5   6        105.79        114.56         4.68 o                         
   1   5   6        378.45        367.24         7.40 o                         
   2   5   6         76.39         70.37         5.18 o                         
   3   5   6        173.31        196.04        11.05 o                         
   4   5   6         64.05         67.67         9.35 o                         
  -4   6   6         39.40         17.41        12.68 o                         
  -3   6   6        280.11        262.33        12.18 o                         
  -2   6   6         54.12         58.24         5.68 o                         
  -1   6   6         53.25         59.40         4.97 o                         
   0   6   6         66.25         66.56         4.44 o                         
   1   6   6         50.04         58.38         4.50 o                         
   2   6   6         52.33         40.91         6.69 o                         
   3   6   6        281.18        273.80        12.27 o                         
   4   6   6         40.33         50.51         9.61 o                         
  -4   7   6         68.06         85.46        16.55 o                         
  -3   7   6        186.51        172.91        13.14 o                         
  -2   7   6         83.73         80.08         6.93 o                         
  -1   7   6        655.63        657.99        14.70 o                         
   0   7   6          1.08          0.66         4.71 o                         
   1   7   6        665.44        642.44        14.46 o                         
   2   7   6         84.33         84.72         9.83 o                         
   3   7   6        200.95        194.47        14.41 o                         
   4   7   6         69.22         37.13        24.06 o                         
  -3   8   6         93.28         96.49        12.10 o                         
  -2   8   6        171.35        183.79        12.01 o                         
  -1   8   6        160.39        167.32        13.15 o                         
   0   8   6         74.02         68.26         6.90 o                         
   1   8   6        155.57        160.30        10.15 o                         
   2   8   6        172.73        169.01        12.21 o                         
   3   8   6         95.47         83.28        12.98 o                         
  -3   9   6         35.98         26.73        11.10 o                         
  -2   9   6         71.64         70.33        10.73 o                         
  -1   9   6        496.09        487.55        17.15 o                         
   0   9   6         39.45         41.71         7.98 o                         
   1   9   6        490.00        483.43        17.56 o                         
   2   9   6         74.23         71.06        11.01 o                         
   3   9   6         34.53         35.55        12.41 o                         
  -2  10   6         11.65         -9.04        10.13 o                         
  -1  10   6         15.76         25.68         9.13 o                         
   0  10   6          5.04         -6.85         9.42 o                         
   1  10   6         14.43         12.07         9.00 o                         
   2  10   6         11.53         13.61        10.59 o                         
  -2  11   6         61.74         33.75        12.75 o                         
  -1  11   6         72.26         83.24        12.54 o                         
   0  11   6         76.38        102.14        13.00 o                         
   1  11   6         74.85         86.22        12.89 o                         
   2  11   6         62.57         64.59        16.94 o                         
   0  12   6        274.45        283.84        19.70 o                         
   1   0   7        632.26        618.06         9.33 o                         
   2   0   7         64.32         53.84         3.72 o                         
   3   0   7        440.40        440.15        12.15 o                         
   4   0   7        161.77        172.51        10.61 o                         
   5   0   7        391.31        375.71        21.69 o                         
  -5   1   7        108.88        102.45        13.71 o                         
  -4   1   7         89.95         82.46        15.12 o                         
  -3   1   7         57.98         55.49         5.66 o                         
  -2   1   7        143.64        147.03         5.25 o                         
  -1   1   7        142.19        155.20         6.67 o                         
   0   1   7          5.58          4.25         2.01 o                         
   1   1   7        133.99        153.44         5.00 o                         
   2   1   7        144.82        151.05         5.16 o                         
   3   1   7         60.83         70.97         6.28 o                         
   4   1   7         88.57        109.15        10.88 o                         
   5   1   7        109.49        114.07        14.55 o                         
  -5   2   7        107.00        135.79        15.01 o                         
  -4   2   7        247.71        229.75        16.97 o                         
  -3   2   7        161.90        165.10         8.68 o                         
  -2   2   7        126.57        150.53         5.57 o                         
  -1   2   7       1747.07       1724.10        18.80 o                         
   0   2   7          5.99          4.46         2.24 o                         
   1   2   7       1754.31       1693.31        19.67 o                         
   2   2   7        133.90        157.03         5.31 o                         
   3   2   7        158.97        170.67         8.33 o                         
   4   2   7        245.68        239.91        12.30 o                         
   5   2   7        110.82        105.23        13.81 o                         
  -5   3   7         62.71         47.55        24.90 o                         
  -4   3   7          9.80          5.07         8.68 o                         
  -3   3   7        211.39        209.49        10.00 o                         
  -2   3   7          7.42          2.88         3.27 o                         
  -1   3   7        296.95        306.57         5.97 o                         
   0   3   7        493.80        508.90         8.42 o                         
   1   3   7        290.85        275.71         6.32 o                         
   2   3   7          8.58          9.72         3.65 o                         
   3   3   7        214.43        215.98        10.24 o                         
   4   3   7          9.05          5.14         7.15 o                         
   5   3   7         60.91         49.19        14.29 o                         
  -4   4   7        254.84        232.10        16.15 o                         
  -3   4   7        160.81        147.34         8.01 o                         
  -2   4   7        300.17        299.97         8.62 o                         
  -1   4   7       1048.13       1006.08        12.53 o                         
   0   4   7       1173.70       1154.81        14.65 o                         
   1   4   7       1062.42       1018.32        12.19 o                         
   2   4   7        297.83        292.83         8.97 o                         
   3   4   7        162.44        161.04         8.99 o                         
   4   4   7        251.14        218.42        13.44 o                         
  -4   5   7          2.72          7.38         9.86 o                         
  -3   5   7          4.93          9.68         5.26 o                         
  -2   5   7         68.51         77.65         5.74 o                         
  -1   5   7          1.32          4.70         3.33 o                         
   0   5   7         85.82         84.93         4.43 o                         
   1   5   7          1.08         -2.13         2.89 o                         
   2   5   7         65.68         65.34         5.27 o                         
   3   5   7          5.18          1.20         6.05 o                         
   4   5   7          3.37          0.76         8.09 o                         
  -4   6   7         67.21         62.09        14.03 o                         
  -3   6   7         73.33         85.92         8.17 o                         
  -2   6   7        739.48        714.18        15.85 o                         
  -1   6   7         51.36         48.06         5.17 o                         
   0   6   7        818.67        838.32        14.81 o                         
   1   6   7         50.01         44.39         4.66 o                         
   2   6   7        757.94        713.97        16.04 o                         
   3   6   7         75.75         73.10         7.86 o                         
   4   6   7         70.06         63.86        11.21 o                         
  -4   7   7          2.65         14.48        14.81 o                         
  -3   7   7         32.42         25.80         8.32 o                         
  -2   7   7        176.28        183.76        10.25 o                         
  -1   7   7        193.74        193.60         9.39 o                         
   0   7   7        190.53        183.50         8.83 o                         
   1   7   7        193.41        176.90         9.56 o                         
   2   7   7        177.70        186.72        15.71 o                         
   3   7   7         32.95          9.06        13.96 o                         
   4   7   7          2.23         -4.80        11.01 o                         
  -3   8   7         28.96          9.36        12.91 o                         
  -2   8   7        394.30        390.18        17.70 o                         
  -1   8   7         89.47         90.50         8.42 o                         
   0   8   7          3.64          5.70         5.77 o                         
   1   8   7         89.03        101.46         8.08 o                         
   2   8   7        391.59        403.65        17.47 o                         
   3   8   7         28.55         25.62        11.40 o                         
  -3   9   7         56.65         50.65        12.02 o                         
  -2   9   7          8.35         12.67         9.08 o                         
  -1   9   7         70.08         81.98         9.46 o                         
   0   9   7         19.34         23.71         7.87 o                         
   1   9   7         68.99         55.69         9.02 o                         
   2   9   7          8.85         28.62         9.82 o                         
   3   9   7         57.23         43.29        13.81 o                         
  -2  10   7        197.05        209.10        15.58 o                         
  -1  10   7         10.07          5.83         9.57 o                         
   0  10   7         36.06         54.43         9.86 o                         
   1  10   7         10.17         12.81         9.15 o                         
   2  10   7        192.14        194.13        15.35 o                         
  -2  11   7          4.85        -10.15        12.86 o                         
  -1  11   7         30.07         37.36        11.26 o                         
   0  11   7         48.48         78.24        12.60 o                         
   1  11   7         30.34         44.06        11.06 o                         
   2  11   7          4.46         -1.58        16.34 o                         
   0   0   8        973.87       1057.77        19.98 o                         
   1   0   8         40.17         41.43         3.20 o                         
   2   0   8          1.03         -0.01         2.88 o                         
   3   0   8        146.21        170.06         8.19 o                         
   4   0   8         99.35        117.37         9.53 o                         
   5   0   8        156.54        137.44        14.65 o                         
  -5   1   8         33.07         19.79        11.60 o                         
  -4   1   8        626.32        644.41        19.74 o                         
  -3   1   8         26.55         33.71         5.47 o                         
  -2   1   8        718.91        711.40        12.67 o                         
  -1   1   8        120.37        141.22         4.54 o                         
   0   1   8       1995.06       1991.98        21.90 o                         
   1   1   8        124.87        142.73         4.68 o                         
   2   1   8        737.97        749.89        11.40 o                         
   3   1   8         27.95         18.64         5.16 o                         
   4   1   8        638.99        620.98        19.73 o                         
   5   1   8         31.78         21.76        11.53 o                         
  -5   2   8         17.48         19.07        11.59 o                         
  -4   2   8        240.48        243.89        23.90 o                         
  -3   2   8         29.23         27.05         5.26 o                         
  -2   2   8         65.61         67.20         4.03 o                         
  -1   2   8         81.55         86.78         3.71 o                         
   0   2   8        189.34        212.80         5.42 o                         
   1   2   8         82.48         90.48         4.15 o                         
   2   2   8         67.49         70.13         4.04 o                         
   3   2   8         28.60         23.89         6.17 o                         
   4   2   8        243.13        246.23        12.45 o                         
   5   2   8         17.76         16.30        11.46 o                         
  -4   3   8        114.08        119.75        12.40 o                         
  -3   3   8        341.91        342.71        11.99 o                         
  -2   3   8        481.52        455.97         9.86 o                         
  -1   3   8        591.15        570.25         8.68 o                         
   0   3   8        554.12        506.44         9.09 o                         
   1   3   8        607.74        578.10        12.41 o                         
   2   3   8        498.39        489.30         9.85 o                         
   3   3   8        353.17        364.48        12.04 o                         
   4   3   8        120.52        114.75         9.60 o                         
  -4   4   8         70.92         57.09        11.16 o                         
  -3   4   8         23.27          8.60         6.06 o                         
  -2   4   8         68.26         73.40         5.53 o                         
  -1   4   8         71.84         81.88         4.15 o                         
   0   4   8          2.08          4.25         2.46 o                         
   1   4   8         69.80         68.17         4.06 o                         
   2   4   8         67.12         78.27         5.29 o                         
   3   4   8         24.37         18.90         5.82 o                         
   4   4   8         70.87         71.79         9.63 o                         
  -4   5   8        170.67        170.19        14.81 o                         
  -3   5   8        189.28        170.39         9.76 o                         
  -2   5   8        411.68        419.57        13.59 o                         
  -1   5   8       1211.43       1197.10        15.78 o                         
   0   5   8          4.45          4.17         3.55 o                         
   1   5   8       1221.02       1197.03        22.34 o                         
   2   5   8        411.31        413.58        10.41 o                         
   3   5   8        198.75        197.86        10.86 o                         
   4   5   8        166.79        173.10        12.91 o                         
  -4   6   8          5.24         17.85        12.45 o                         
  -3   6   8         28.11         30.54         6.91 o                         
  -2   6   8        149.92        144.93         8.65 o                         
  -1   6   8        277.99        289.36         9.91 o                         
   0   6   8         45.81         35.25         5.09 o                         
   1   6   8        276.48        259.53         9.40 o                         
   2   6   8        149.63        159.21        11.01 o                         
   3   6   8         28.75         20.73         8.73 o                         
   4   6   8          5.15          9.27        10.04 o                         
  -4   7   8         16.73         11.31        15.28 o                         
  -3   7   8        223.26        222.30        12.86 o                         
  -2   7   8        142.20        148.75         9.07 o                         
  -1   7   8        232.93        229.04        10.38 o                         
   0   7   8          3.71          8.28         5.21 o                         
   1   7   8        237.12        242.17        10.00 o                         
   2   7   8        144.56        129.19        13.88 o                         
   3   7   8        216.10        216.57        14.68 o                         
   4   7   8         16.08          1.93        11.44 o                         
  -3   8   8         63.64         54.72        11.33 o                         
  -2   8   8         49.73         40.87         8.89 o                         
  -1   8   8        229.38        226.90        11.26 o                         
   0   8   8         71.91         81.98         7.46 o                         
   1   8   8        228.62        211.21        11.05 o                         
   2   8   8         49.27         50.97         9.32 o                         
   3   8   8         62.16         47.40        11.96 o                         
  -3   9   8        145.65        130.62        14.01 o                         
  -2   9   8        153.74        171.41        12.80 o                         
  -1   9   8        322.95        336.47        16.68 o                         
   0   9   8         48.84         36.34         9.54 o                         
   1   9   8        324.92        363.87        16.19 o                         
   2   9   8        149.77        168.04        13.92 o                         
   3   9   8        140.04         98.45        14.42 o                         
  -2  10   8         39.41         51.93        14.61 o                         
  -1  10   8         12.51         19.54        11.41 o                         
   0  10   8          9.62         18.42         9.07 o                         
   1  10   8         12.97          9.64         9.69 o                         
   2  10   8         40.43         63.54        12.03 o                         
  -1  11   8        212.76        206.91        20.52 o                         
   0  11   8          3.87         -2.25        10.27 o                         
   1  11   8        213.00        235.38        17.22 o                         
   1   0   9       1978.48       2019.43        24.06 o                         
   2   0   9         40.41         43.61         4.26 o                         
   3   0   9       1270.66       1271.00        20.63 o                         
   4   0   9          4.17         -6.50         6.50 o                         
   5   0   9         15.41         35.36        17.26 o                         
  -5   1   9         46.45         30.77        11.80 o                         
  -4   1   9         99.37        104.69        10.28 o                         
  -3   1   9          2.28         -2.69         4.75 o                         
  -2   1   9         28.15         26.30         3.77 o                         
  -1   1   9         58.31         60.48         3.99 o                         
   0   1   9       1064.86       1133.33        13.69 o                         
   1   1   9         58.44         66.98         3.58 o                         
   2   1   9         27.90         20.91         3.66 o                         
   3   1   9          2.23          1.51         4.67 o                         
   4   1   9         99.94        103.08        10.62 o                         
   5   1   9         46.22         49.59        12.83 o                         
  -4   2   9         20.62         13.48        10.05 o                         
  -3   2   9        293.99        290.12        11.11 o                         
  -2   2   9        159.84        174.83         7.30 o                         
  -1   2   9        726.20        698.82        10.04 o                         
   0   2   9        276.40        278.63         6.22 o                         
   1   2   9        740.63        704.36        10.23 o                         
   2   2   9        159.09        176.95         7.41 o                         
   3   2   9        290.29        298.05        10.71 o                         
   4   2   9         23.23         28.95         7.46 o                         
  -4   3   9         42.37         40.80        10.92 o                         
  -3   3   9          1.47          1.16         5.03 o                         
  -2   3   9          2.05          6.37         3.72 o                         
  -1   3   9        161.49        169.25         4.98 o                         
   0   3   9         79.48         95.12         4.78 o                         
   1   3   9        160.51        172.25         6.88 o                         
   2   3   9          2.06          5.07         3.66 o                         
   3   3   9          1.44          9.37         5.47 o                         
   4   3   9         42.00         36.24         8.11 o                         
  -4   4   9        207.17        176.14        14.47 o                         
  -3   4   9        214.94        217.32        11.68 o                         
  -2   4   9        485.59        471.93        11.33 o                         
  -1   4   9         86.01         78.28         4.44 o                         
   0   4   9        495.37        463.27         8.83 o                         
   1   4   9         84.24         78.44         4.57 o                         
   2   4   9        487.92        461.94        14.53 o                         
   3   4   9        208.34        213.06        11.27 o                         
   4   4   9        207.19        207.21        16.14 o                         
  -4   5   9         24.36          4.11        10.38 o                         
  -3   5   9         13.34         11.91         6.73 o                         
  -2   5   9         34.89         24.38         5.33 o                         
  -1   5   9        131.91        125.45         5.87 o                         
   0   5   9         29.60         16.84         4.40 o                         
   1   5   9        132.16        124.58         6.56 o                         
   2   5   9         34.90         34.88         5.16 o                         
   3   5   9         13.68         26.03         8.76 o                         
   4   5   9         24.40         18.28        10.36 o                         
  -4   6   9        108.57         80.35        14.79 o                         
  -3   6   9         21.82         13.10         6.82 o                         
  -2   6   9        115.67        107.19         7.38 o                         
  -1   6   9        361.25        353.26        10.82 o                         
   0   6   9        725.68        743.91        14.34 o                         
   1   6   9        364.08        353.60        10.59 o                         
   2   6   9        110.57        103.71         9.94 o                         
   3   6   9         23.11         10.46         8.50 o                         
   4   6   9        110.73         99.03        18.33 o                         
  -4   7   9          0.85          8.07        14.97 o                         
  -3   7   9         30.65         20.17         8.44 o                         
  -2   7   9         21.04         20.81         6.67 o                         
  -1   7   9         80.25         67.72         6.69 o                         
   0   7   9         18.70         14.96         5.49 o                         
   1   7   9         81.02         76.79         6.63 o                         
   2   7   9         21.09         18.87         7.71 o                         
   3   7   9         29.91         29.27         9.57 o                         
   4   7   9          0.86         10.16        11.70 o                         
  -3   8   9         22.94         31.53        13.81 o                         
  -2   8   9        184.09        173.32        13.10 o                         
  -1   8   9         19.68         22.13         6.60 o                         
   0   8   9        428.18        473.30        15.32 o                         
   1   8   9         20.06         13.75         6.74 o                         
   2   8   9        189.30        209.36        14.50 o                         
   3   8   9         22.37          6.48        10.28 o                         
  -3   9   9         17.30          2.90        12.49 o                         
  -2   9   9        129.52        132.48        11.89 o                         
  -1   9   9         13.30          5.00         8.29 o                         
   0   9   9          3.56         27.42         8.51 o                         
   1   9   9         13.33         24.78         8.67 o                         
   2   9   9        130.37        148.01        13.51 o                         
   3   9   9         17.62          7.20        11.69 o                         
  -2  10   9        259.06        289.31        19.36 o                         
  -1  10   9         98.54        104.33        13.84 o                         
   0  10   9        385.41        448.44        20.09 o                         
   1  10   9        100.92        111.46        12.11 o                         
   2  10   9        263.85        299.31        19.01 o                         
  -1  11   9         26.92         32.33        12.28 o                         
   0  11   9         15.62         11.46        11.22 o                         
   1  11   9         26.70         39.70        11.90 o                         
   0   0  10         31.26         25.79         4.19 o                         
   1   0  10        702.52        746.96        11.26 o                         
   2   0  10        255.75        240.86         8.79 o                         
   3   0  10        525.46        542.42        13.18 o                         
   4   0  10        118.10        108.80        10.24 o                         
  -4   1  10        125.55        111.28        10.82 o                         
  -3   1  10        175.93        169.19         8.84 o                         
  -2   1  10        842.53        830.74        16.12 o                         
  -1   1  10         31.88         35.69         3.60 o                         
   0   1  10       3063.45       3025.51        32.61 o                         
   1   1  10         29.49         29.28         2.92 o                         
   2   1  10        850.58        861.23        14.80 o                         
   3   1  10        180.24        171.02         8.85 o                         
   4   1  10        115.87        128.82        10.37 o                         
  -4   2  10         11.11         10.32         8.60 o                         
  -3   2  10         64.35         52.59         6.59 o                         
  -2   2  10        181.98        173.04         7.68 o                         
  -1   2  10         26.30         26.41         3.09 o                         
   0   2  10          2.33          3.68         2.53 o                         
   1   2  10         25.70         26.66         2.93 o                         
   2   2  10        183.77        175.03         7.68 o                         
   3   2  10         64.69         67.55         6.47 o                         
   4   2  10         11.31         13.68         8.75 o                         
  -4   3  10         44.72         63.61        11.50 o                         
  -3   3  10        208.28        229.54        10.87 o                         
  -2   3  10        263.08        268.66         8.77 o                         
  -1   3  10        138.65        138.04         5.43 o                         
   0   3  10        772.92        752.99        12.24 o                         
   1   3  10        140.85        131.97         6.59 o                         
   2   3  10        260.23        260.97         8.98 o                         
   3   3  10        207.68        213.77        10.09 o                         
   4   3  10         42.79         51.87         8.66 o                         
  -4   4  10         11.81         11.22        10.95 o                         
  -3   4  10         38.66         38.59         7.90 o                         
  -2   4  10         41.29         37.70         5.18 o                         
  -1   4  10          2.68          7.27         3.59 o                         
   0   4  10        507.32        505.85        10.18 o                         
   1   4  10          3.04          2.23         3.72 o                         
   2   4  10         39.77         40.70         5.24 o                         
   3   4  10         39.77         23.94         8.79 o                         
   4   4  10         12.57         -7.93        13.31 o                         
  -4   5  10         19.45          7.48        10.80 o                         
  -3   5  10        539.29        512.99        16.55 o                         
  -2   5  10        216.96        228.60         9.75 o                         
  -1   5  10        556.37        553.66        11.09 o                         
   0   5  10        899.22        918.48        15.47 o                         
   1   5  10        578.07        575.46        12.89 o                         
   2   5  10        224.06        211.17        10.08 o                         
   3   5  10        535.08        502.89        18.68 o                         
   4   5  10         21.58         18.55        10.68 o                         
  -4   6  10         12.38         -8.15        11.48 o                         
  -3   6  10         59.25         53.47         8.66 o                         
  -2   6  10        268.77        249.57        11.72 o                         
  -1   6  10         79.93         82.72         6.42 o                         
   0   6  10         93.98         96.26         6.50 o                         
   1   6  10         77.37         79.56         6.32 o                         
   2   6  10        266.02        249.85        13.06 o                         
   3   6  10         57.74         32.69        11.77 o                         
   4   6  10         11.88         31.60        11.56 o                         
  -3   7  10        253.32        255.65        14.76 o                         
  -2   7  10         12.35         15.82         6.63 o                         
  -1   7  10        175.96        170.41         9.62 o                         
   0   7  10         46.82         46.13         6.35 o                         
   1   7  10        180.20        198.87         9.70 o                         
   2   7  10         11.76          2.08         7.45 o                         
   3   7  10        250.82        257.47        16.01 o                         
  -3   8  10          3.68         20.87        11.06 o                         
  -2   8  10         14.50          1.95         7.77 o                         
  -1   8  10         71.62         77.01        10.59 o                         
   0   8  10         21.36         19.71         6.22 o                         
   1   8  10         70.21         54.60         7.59 o                         
   2   8  10         14.18         15.99         8.62 o                         
   3   8  10          3.68         -8.61         9.81 o                         
  -3   9  10        223.16        201.57        18.67 o                         
  -2   9  10         70.45         67.08        10.74 o                         
  -1   9  10        125.81        149.10        15.48 o                         
   0   9  10        166.61        166.26        15.14 o                         
   1   9  10        127.58        124.80        11.39 o                         
   2   9  10         69.71         48.26        11.72 o                         
   3   9  10        226.30        195.42        17.28 o                         
  -2  10  10          0.51          5.72        10.39 o                         
  -1  10  10         35.91         32.82        11.46 o                         
   0  10  10         20.76         35.60        15.53 o                         
   1  10  10         37.32         28.82        11.43 o                         
   2  10  10          0.50         15.71        11.30 o                         
  -1  11  10         47.46         45.87        14.23 o                         
   0  11  10         60.59         53.27        12.65 o                         
   1  11  10         42.84         39.45        11.84 o                         
   1   0  11       2242.70       2174.86        26.20 o                         
   2   0  11        235.02        228.80         8.66 o                         
   3   0  11        142.69        146.32         8.27 o                         
   4   0  11         57.56         61.75         9.77 o                         
  -4   1  11          4.66          3.45         7.95 o                         
  -3   1  11         73.08         82.94         7.18 o                         
  -2   1  11        130.69        120.26         9.14 o                         
  -1   1  11        883.74        903.61        15.11 o                         
   0   1  11        279.23        285.10         6.22 o                         
   1   1  11        877.04        886.02        12.12 o                         
   2   1  11        130.15        135.25         7.11 o                         
   3   1  11         69.11         65.82         8.06 o                         
   4   1  11          4.87          4.45         7.74 o                         
  -4   2  11         29.43         19.93         9.94 o                         
  -3   2  11        314.27        321.93        12.35 o                         
  -2   2  11        119.41        122.62         6.69 o                         
  -1   2  11        595.78        545.88        14.37 o                         
   0   2  11         53.32         44.41         3.78 o                         
   1   2  11        599.92        565.04         8.91 o                         
   2   2  11        124.28        120.74         6.66 o                         
   3   2  11        314.03        316.99        11.43 o                         
   4   2  11         29.81         28.05         9.40 o                         
  -4   3  11         10.49         11.37         9.18 o                         
  -3   3  11         63.26         65.14         7.22 o                         
  -2   3  11         36.55         39.50         5.60 o                         
  -1   3  11         57.55         53.88         4.23 o                         
   0   3  11         88.22        102.40         5.44 o                         
   1   3  11         58.14         46.70         4.85 o                         
   2   3  11         36.64         37.68         5.06 o                         
   3   3  11         63.67         51.25         6.37 o                         
   4   3  11          9.73         17.90         8.76 o                         
  -4   4  11         46.46         44.86        11.39 o                         
  -3   4  11        138.42        147.91        10.13 o                         
  -2   4  11        518.55        488.01        11.99 o                         
  -1   4  11        390.83        399.27        10.89 o                         
   0   4  11        636.36        627.88        11.75 o                         
   1   4  11        401.40        392.72        10.33 o                         
   2   4  11        527.88        509.84        15.09 o                         
   3   4  11        144.24        148.91        15.30 o                         
   4   4  11         49.17         61.58        11.61 o                         
  -4   5  11        164.53        173.35        15.47 o                         
  -3   5  11         31.17         25.86         7.58 o                         
  -2   5  11         34.50         32.10         5.61 o                         
  -1   5  11         28.85         23.08         4.80 o                         
   0   5  11        456.47        474.90        11.12 o                         
   1   5  11         26.93         21.10         5.28 o                         
   2   5  11         32.22         21.85         5.47 o                         
   3   5  11         33.00         44.71         9.19 o                         
   4   5  11        162.34        166.95        15.01 o                         
  -4   6  11        163.10        164.58        15.88 o                         
  -3   6  11         82.82         96.39        10.12 o                         
  -2   6  11        392.86        395.85        12.46 o                         
  -1   6  11        114.54         92.24         7.33 o                         
   0   6  11         65.59         85.00         6.40 o                         
   1   6  11        119.08        114.80         7.21 o                         
   2   6  11        395.11        365.31        14.33 o                         
   3   6  11         83.40         87.39        13.33 o                         
   4   6  11        162.24        125.48        17.05 o                         
  -3   7  11          3.59          1.93         9.25 o                         
  -2   7  11        139.46        135.41        10.04 o                         
  -1   7  11         79.15         74.40         9.07 o                         
   0   7  11          0.02         -0.77         6.47 o                         
   1   7  11         78.35         87.03         7.15 o                         
   2   7  11        141.48        137.49        13.86 o                         
   3   7  11          3.33          5.38         9.34 o                         
  -3   8  11         36.77         32.16        15.23 o                         
  -2   8  11        100.32        120.36        14.04 o                         
  -1   8  11          1.90         -6.64         8.32 o                         
   0   8  11        252.07        282.75        11.96 o                         
   1   8  11          1.79          1.49         6.69 o                         
   2   8  11        100.10         97.58        10.73 o                         
   3   8  11         36.60         45.50        11.52 o                         
  -2   9  11         41.66         32.89        10.50 o                         
  -1   9  11         13.12          5.51         9.55 o                         
   0   9  11         42.76         35.39         8.42 o                         
   1   9  11         13.03         18.03         9.14 o                         
   2   9  11         39.53         48.37        11.32 o                         
  -2  10  11         60.81         50.19        12.19 o                         
  -1  10  11         39.00         46.19        12.56 o                         
   0  10  11        207.39        237.42        15.09 o                         
   1  10  11         36.19         47.12        11.15 o                         
   2  10  11         57.63         68.05        15.64 o                         
  -1  11  11        123.86        149.57        21.96 o                         
   0  11  11          0.21          9.19        10.95 o                         
   1  11  11        123.13        125.61        14.56 o                         
   0   0  12          0.19          3.18         4.08 o                         
   1   0  12        280.43        292.64        10.74 o                         
   2   0  12         14.30          8.96         4.75 o                         
   3   0  12         18.07         11.21         7.84 o                         
   4   0  12        185.59        203.52        12.69 o                         
  -4   1  12         56.52         57.69         9.95 o                         
  -3   1  12         93.40         94.82         7.26 o                         
  -2   1  12       1111.55       1130.56        18.31 o                         
  -1   1  12         21.46         23.40         4.13 o                         
   0   1  12        265.12        241.08         5.83 o                         
   1   1  12         22.46         25.82         3.38 o                         
   2   1  12       1094.73       1103.20        18.17 o                         
   3   1  12         91.41         80.75         8.48 o                         
   4   1  12         54.25         57.97         9.24 o                         
  -4   2  12         75.85         94.16        12.10 o                         
  -3   2  12         28.81         21.36         6.20 o                         
  -2   2  12        420.04        424.66        10.93 o                         
  -1   2  12        117.86        109.59         5.92 o                         
   0   2  12        398.42        385.31         8.03 o                         
   1   2  12        120.54        104.70         4.75 o                         
   2   2  12        406.65        410.66        10.77 o                         
   3   2  12         27.35         26.61         5.89 o                         
   4   2  12         74.19        106.82        12.40 o                         
  -4   3  12         60.84         73.72        11.78 o                         
  -3   3  12         73.06         59.74         7.42 o                         
  -2   3  12        292.77        274.23        10.42 o                         
  -1   3  12        294.83        283.85         8.34 o                         
   0   3  12        539.24        550.93        10.84 o                         
   1   3  12        291.97        289.93         9.25 o                         
   2   3  12        288.48        285.34        11.49 o                         
   3   3  12         75.85         76.46         7.57 o                         
   4   3  12         62.79         64.81        11.61 o                         
  -4   4  12         18.76         23.17        11.13 o                         
  -3   4  12         50.25         30.28         7.78 o                         
  -2   4  12        316.95        289.74        11.17 o                         
  -1   4  12        299.58        299.69         8.77 o                         
   0   4  12        100.10         97.41         5.89 o                         
   1   4  12        288.61        289.23        11.98 o                         
   2   4  12        320.63        316.14        12.99 o                         
   3   4  12         46.73         40.82         8.72 o                         
   4   4  12         18.53         19.43        10.79 o                         
  -4   5  12         29.55         40.89        12.14 o                         
  -3   5  12        126.26        114.50         9.94 o                         
  -2   5  12          5.22          3.52         5.92 o                         
  -1   5  12        419.88        407.50        10.90 o                         
   0   5  12        500.99        476.20        13.89 o                         
   1   5  12        405.76        414.43        13.13 o                         
   2   5  12          4.85          5.57         6.44 o                         
   3   5  12        123.30        129.57        11.70 o                         
   4   5  12         31.56         22.38        10.97 o                         
  -4   6  12          0.34          2.10        14.78 o                         
  -3   6  12         80.79         85.23        10.60 o                         
  -2   6  12         20.65         11.61         6.03 o                         
  -1   6  12        337.03        309.53        14.75 o                         
   0   6  12         34.65         39.33         5.63 o                         
   1   6  12        333.70        318.26        12.02 o                         
   2   6  12         21.98         15.70         6.70 o                         
   3   6  12         84.80         77.90        11.75 o                         
   4   6  12          0.25        -18.19        18.19 o                         
  -3   7  12         66.13         50.42        10.84 o                         
  -2   7  12          5.30          3.10         7.64 o                         
  -1   7  12        198.94        208.23        12.47 o                         
   0   7  12          3.10          9.04         5.88 o                         
   1   7  12        200.84        202.72        10.11 o                         
   2   7  12          4.98         -5.20         7.51 o                         
   3   7  12         68.32         68.65        11.50 o                         
  -3   8  12         75.82         83.49        15.22 o                         
  -2   8  12          0.75          5.32         8.11 o                         
  -1   8  12         85.65        106.80        10.00 o                         
   0   8  12          5.11         12.12         6.57 o                         
   1   8  12         85.54         92.26         8.74 o                         
   2   8  12          0.74         -4.90         8.62 o                         
   3   8  12         78.03         71.74        12.78 o                         
  -2   9  12         21.48          3.23         9.64 o                         
  -1   9  12        109.56        110.81        12.18 o                         
   0   9  12          9.06          6.28         9.21 o                         
   1   9  12        113.94        146.47        12.33 o                         
   2   9  12         22.27         32.95        11.18 o                         
  -2  10  12         62.78         44.51        16.47 o                         
  -1  10  12         11.00          9.02        11.28 o                         
   0  10  12          4.73         22.87         9.92 o                         
   1  10  12          9.98         26.62        10.40 o                         
   2  10  12         64.03         54.11        12.63 o                         
   0  11  12         98.47         83.00        13.65 o                         
   1   0  13        595.22        582.86        11.37 o                         
   2   0  13        384.59        389.58        11.69 o                         
   3   0  13         54.91         55.27         7.19 o                         
   4   0  13         12.46         19.44         8.50 o                         
  -4   1  13          9.42         11.35         9.23 o                         
  -3   1  13        397.65        393.99        12.66 o                         
  -2   1  13        258.79        270.40        11.12 o                         
  -1   1  13         45.96         40.84         5.50 o                         
   0   1  13         36.98         43.14         3.58 o                         
   1   1  13         42.39         39.68         4.07 o                         
   2   1  13        255.33        256.00        10.07 o                         
   3   1  13        403.15        423.22        14.85 o                         
   4   1  13          9.11          5.81         8.45 o                         
  -4   2  13         88.11         81.32        11.10 o                         
  -3   2  13         65.98         61.13         7.57 o                         
  -2   2  13        175.64        189.39         8.82 o                         
  -1   2  13        796.14        765.23        13.95 o                         
   0   2  13         78.00         77.28         4.84 o                         
   1   2  13        796.94        770.62        13.11 o                         
   2   2  13        178.35        179.55         8.84 o                         
   3   2  13         64.31         56.67         6.96 o                         
   4   2  13         88.93        115.21        15.15 o                         
  -4   3  13        111.91        103.84        12.60 o                         
  -3   3  13         86.46         86.43         8.29 o                         
  -2   3  13         88.96         84.17         6.79 o                         
  -1   3  13        832.98        825.93        14.36 o                         
   0   3  13          9.97         12.43         4.06 o                         
   1   3  13        825.02        815.52        15.51 o                         
   2   3  13         85.03         82.13         7.38 o                         
   3   3  13         89.43         93.87         9.10 o                         
   4   3  13        112.78        128.08        13.35 o                         
  -4   4  13         84.75         66.39        11.65 o                         
  -3   4  13          6.31         10.14         7.42 o                         
  -2   4  13        202.33        202.11        13.35 o                         
  -1   4  13        607.11        597.99        12.43 o                         
   0   4  13          0.62          0.78         4.29 o                         
   1   4  13        606.04        598.46        13.82 o                         
   2   4  13        203.13        204.22        15.23 o                         
   3   4  13          8.23         18.42         8.50 o                         
   4   4  13         84.14         98.42        12.81 o                         
  -4   5  13         20.78         21.86        11.83 o                         
  -3   5  13         73.20         66.23         9.37 o                         
  -2   5  13         40.40         46.87         7.01 o                         
  -1   5  13        146.45        144.98         8.27 o                         
   0   5  13        740.20        749.53        16.02 o                         
   1   5  13        138.94        130.88         8.73 o                         
   2   5  13         37.40         40.49         7.85 o                         
   3   5  13         69.17         72.97        10.60 o                         
   4   5  13         23.56         21.88        13.17 o                         
  -3   6  13         14.64         18.63         8.81 o                         
  -2   6  13        249.86        241.66        12.41 o                         
  -1   6  13        167.01        145.08        14.49 o                         
   0   6  13        134.20        138.88         7.88 o                         
   1   6  13        163.39        163.19         9.48 o                         
   2   6  13        247.02        250.96        15.11 o                         
   3   6  13         13.59          8.17        10.10 o                         
  -3   7  13         31.74         38.68        10.55 o                         
  -2   7  13        145.10        146.45        11.81 o                         
  -1   7  13         30.67         29.91         7.78 o                         
   0   7  13        416.34        396.59        12.76 o                         
   1   7  13         29.56         21.77         6.38 o                         
   2   7  13        141.61        150.84        11.41 o                         
   3   7  13         30.71         42.04        12.39 o                         
  -3   8  13          0.96        -10.46        15.22 o                         
  -2   8  13         86.81         79.45        11.07 o                         
  -1   8  13         25.58         40.15         8.88 o                         
   0   8  13         61.58         73.06         8.31 o                         
   1   8  13         24.88         21.88         7.44 o                         
   2   8  13         86.38         83.76        11.56 o                         
   3   8  13          1.03          3.20        10.94 o                         
  -2   9  13         58.81         50.10        12.37 o                         
  -1   9  13          3.08          8.34         9.91 o                         
   0   9  13          3.13          1.01         8.67 o                         
   1   9  13          3.31          6.50         9.33 o                         
   2   9  13         58.08         47.52        12.28 o                         
  -1  10  13         49.03         36.53        12.73 o                         
   0  10  13          5.50         18.44        10.70 o                         
   1  10  13         48.28         56.48        11.47 o                         
   0   0  14        962.39        942.45        20.96 o                         
   1   0  14         62.13         54.24         4.86 o                         
   2   0  14        119.24        116.47         7.50 o                         
   3   0  14          1.15          9.33         6.23 o                         
   4   0  14        165.49        163.64        12.37 o                         
  -4   1  14         23.97         20.35         9.73 o                         
  -3   1  14         53.84         59.02         7.07 o                         
  -2   1  14        129.67        123.62         8.51 o                         
  -1   1  14        329.39        332.34         9.68 o                         
   0   1  14        926.89        897.37        14.19 o                         
   1   1  14        329.74        320.20         8.53 o                         
   2   1  14        129.03        132.36         8.74 o                         
   3   1  14         52.70         59.48         8.56 o                         
   4   1  14         23.04         16.55         9.79 o                         
  -4   2  14         68.12         66.15        10.89 o                         
  -3   2  14         77.93         80.56         9.31 o                         
  -2   2  14        258.41        258.56        11.70 o                         
  -1   2  14        291.14        287.52         9.98 o                         
   0   2  14       1103.24       1040.40        16.37 o                         
   1   2  14        286.79        286.87         8.86 o                         
   2   2  14        271.88        265.60        11.51 o                         
   3   2  14         75.81         81.05        10.83 o                         
   4   2  14         67.28         68.78        11.66 o                         
  -4   3  14         46.43         36.97        11.28 o                         
  -3   3  14         73.07         76.27         8.39 o                         
  -2   3  14        274.26        262.51        11.09 o                         
  -1   3  14        175.32        158.28         7.47 o                         
   0   3  14        159.94        146.41         7.28 o                         
   1   3  14        181.66        181.67         8.59 o                         
   2   3  14        282.86        305.69        12.47 o                         
   3   3  14         76.45         69.28         9.30 o                         
   4   3  14         45.46         36.07        11.40 o                         
  -4   4  14        116.54        101.04        12.30 o                         
  -3   4  14        143.36        140.71        11.96 o                         
  -2   4  14        182.87        203.54        13.99 o                         
  -1   4  14         83.60         90.74         6.16 o                         
   0   4  14         28.34         27.34         5.02 o                         
   1   4  14         91.50         94.80         7.01 o                         
   2   4  14        175.41        192.32        11.79 o                         
   3   4  14        141.82        150.07        17.79 o                         
   4   4  14        113.20        102.68        13.57 o                         
  -3   5  14         88.71         67.52         9.47 o                         
  -2   5  14         64.17         63.89         8.20 o                         
  -1   5  14         23.19         25.93         5.72 o                         
   0   5  14         13.93          8.36         5.50 o                         
   1   5  14         19.78         15.95         6.32 o                         
   2   5  14         63.80         57.22        11.67 o                         
   3   5  14         90.10         78.14        11.26 o                         
  -3   6  14        134.00        115.75        11.22 o                         
  -2   6  14         65.31         37.94         7.48 o                         
  -1   6  14        119.87        122.84         8.76 o                         
   0   6  14          1.13          0.52         5.86 o                         
   1   6  14        119.07        134.79         9.53 o                         
   2   6  14         63.93         42.08         9.24 o                         
   3   6  14        130.62        128.25        13.92 o                         
  -3   7  14        184.79        187.48        14.65 o                         
  -2   7  14          4.98         -9.28        11.33 o                         
  -1   7  14        150.98        123.33        11.06 o                         
   0   7  14         99.80         79.63         7.56 o                         
   1   7  14        146.25        161.40        10.02 o                         
   2   7  14          5.01          2.65        10.41 o                         
   3   7  14        185.81        188.09        15.08 o                         
  -2   8  14         45.66         45.94        10.26 o                         
  -1   8  14        158.34        145.79        11.63 o                         
   0   8  14          1.31          8.37         7.87 o                         
   1   8  14        153.57        157.63        12.23 o                         
   2   8  14         45.73         31.98         9.93 o                         
  -2   9  14         30.83         17.37        15.10 o                         
  -1   9  14         91.13        107.34        14.74 o                         
   0   9  14          1.97         -8.70         8.70 o                         
   1   9  14         86.97         73.78         9.99 o                         
   2   9  14         29.54         32.27        11.54 o                         
  -1  10  14        109.94         94.94        14.56 o                         
   0  10  14         45.94         59.32        12.77 o                         
   1  10  14        109.60        109.65        13.22 o                         
   1   0  15         54.66         49.18         5.32 o                         
   2   0  15         29.73         27.79         6.01 o                         
   3   0  15        157.52        163.99        13.13 o                         
   4   0  15          1.11         -6.96         8.94 o                         
  -4   1  15          4.24         -0.78         9.37 o                         
  -3   1  15        266.44        282.13        12.47 o                         
  -2   1  15         67.00         62.28         6.26 o                         
  -1   1  15        332.94        326.71        10.02 o                         
   0   1  15        256.49        268.29         8.60 o                         
   1   1  15        342.70        341.47        10.76 o                         
   2   1  15         69.53         70.45         7.73 o                         
   3   1  15        270.25        305.03        14.96 o                         
   4   1  15          4.19         -0.44        10.18 o                         
  -4   2  15          2.26         -9.26         9.26 o                         
  -3   2  15         86.45         93.47         8.43 o                         
  -2   2  15        108.69        127.96         8.09 o                         
  -1   2  15        559.18        533.50        13.18 o                         
   0   2  15        473.98        462.24        11.60 o                         
   1   2  15        545.47        540.14        11.63 o                         
   2   2  15        105.22        120.47         9.77 o                         
   3   2  15         83.92         85.69        11.08 o                         
   4   2  15          2.46         16.84        11.81 o                         
  -4   3  15         65.10         46.06        11.17 o                         
  -3   3  15        454.58        470.11        22.03 o                         
  -2   3  15         52.72         47.02         7.24 o                         
  -1   3  15        104.55        105.53         6.75 o                         
   0   3  15        670.92        682.31        13.46 o                         
   1   3  15        101.91         94.79         6.68 o                         
   2   3  15         47.05         54.82         7.41 o                         
   3   3  15        446.84        433.18        19.81 o                         
   4   3  15         61.56         64.32        16.05 o                         
  -4   4  15         51.34         41.58        12.04 o                         
  -3   4  15         80.73         86.45         9.94 o                         
  -2   4  15        178.91        165.67         9.64 o                         
  -1   4  15         62.86         55.44         6.05 o                         
   0   4  15         19.03         14.85         5.24 o                         
   1   4  15         59.20         60.06         6.55 o                         
   2   4  15        170.59        161.36        11.10 o                         
   3   4  15         82.69         86.88        13.42 o                         
   4   4  15         51.42         47.62        16.24 o                         
  -3   5  15        133.27        136.75        11.40 o                         
  -2   5  15        136.86        127.89         9.20 o                         
  -1   5  15         90.05         87.41         7.52 o                         
   0   5  15        348.14        359.64        15.75 o                         
   1   5  15         95.55        103.07         8.71 o                         
   2   5  15        139.21        130.45        11.71 o                         
   3   5  15        132.69        114.30        17.18 o                         
  -3   6  15         15.83          7.94         8.77 o                         
  -2   6  15         21.35         19.27         7.54 o                         
  -1   6  15          2.05         -6.14         6.14 o                         
   0   6  15        190.33        209.58        11.81 o                         
   1   6  15          2.28          4.51         8.08 o                         
   2   6  15         20.58         14.97         9.43 o                         
   3   6  15         15.22         18.42        13.63 o                         
  -3   7  15          9.46          0.63        11.44 o                         
  -2   7  15        300.45        303.04        22.64 o                         
  -1   7  15         16.31          9.36         7.48 o                         
   0   7  15        416.90        423.63        15.22 o                         
   1   7  15         17.04         16.68         8.19 o                         
   2   7  15        296.99        368.66        28.87 o                         
   3   7  15         10.04         -2.70        17.51 o                         
  -2   8  15         87.50         64.35        10.94 o                         
  -1   8  15         32.30         30.66         9.16 o                         
   0   8  15         42.28         28.67         8.62 o                         
   1   8  15         33.14         23.37         8.25 o                         
   2   8  15         90.30         80.10        11.08 o                         
  -2   9  15        145.65        129.09        19.69 o                         
  -1   9  15         17.07         10.08        10.42 o                         
   0   9  15        229.41        273.02        18.29 o                         
   1   9  15         17.81         18.25         9.02 o                         
   2   9  15        147.92        133.56        14.08 o                         
   0  10  15         24.50         22.83        12.08 o                         
   0   0  16        376.27        396.45        19.33 o                         
   1   0  16          1.79          5.96         4.25 o                         
   2   0  16        485.74        502.10        14.23 o                         
   3   0  16         32.88         32.29         8.02 o                         
   4   0  16        197.84        215.88        18.71 o                         
  -4   1  16         38.28         23.86        10.92 o                         
  -3   1  16         46.78         36.53         7.31 o                         
  -2   1  16          3.18         -0.15         5.13 o                         
  -1   1  16         23.36         18.45         5.03 o                         
   0   1  16         32.51         25.34         4.52 o                         
   1   1  16         22.91         35.11         5.84 o                         
   2   1  16          4.19          1.59         6.87 o                         
   3   1  16         45.93         48.41        10.54 o                         
   4   1  16         37.37         17.52        11.55 o                         
  -4   2  16        386.36        341.81        19.26 o                         
  -3   2  16         66.02         71.03         8.36 o                         
  -2   2  16        348.00        363.10        13.51 o                         
  -1   2  16        155.08        147.16         8.51 o                         
   0   2  16         47.22         51.09         5.43 o                         
   1   2  16        147.67        161.16         7.45 o                         
   2   2  16        343.59        356.60        14.09 o                         
   3   2  16         63.32         54.18        11.02 o                         
   4   2  16        394.72        414.30        22.95 o                         
  -4   3  16         18.05         16.46        10.53 o                         
  -3   3  16        192.51        167.24        10.92 o                         
  -2   3  16        147.87        150.86        11.87 o                         
  -1   3  16         84.89         84.49         7.68 o                         
   0   3  16        946.46        886.28        16.25 o                         
   1   3  16         82.24         84.26         7.13 o                         
   2   3  16        145.16        180.84        13.09 o                         
   3   3  16        189.10        175.89        14.25 o                         
   4   3  16         16.92         22.61        15.17 o                         
  -3   4  16         57.36         54.34         9.39 o                         
  -2   4  16        173.09        156.78        10.13 o                         
  -1   4  16        467.27        453.84        16.00 o                         
   0   4  16        263.19        257.02        11.64 o                         
   1   4  16        462.20        448.62        13.39 o                         
   2   4  16        165.54        185.38        11.85 o                         
   3   4  16         56.90         77.68        13.71 o                         
  -3   5  16         17.02         15.15         8.84 o                         
  -2   5  16          5.11          5.78         6.80 o                         
  -1   5  16         66.19         58.71         8.23 o                         
   0   5  16         10.78          6.47         6.44 o                         
   1   5  16         66.94         55.85         7.85 o                         
   2   5  16          4.80         23.73         8.87 o                         
   3   5  16         16.06         10.30        19.56 o                         
  -3   6  16         86.61         65.46        10.89 o                         
  -2   6  16         32.24         28.06         9.36 o                         
  -1   6  16        372.95        390.76        14.90 o                         
   0   6  16         16.36         12.96         8.50 o                         
   1   6  16        377.96        408.00        17.31 o                         
   2   6  16         31.67         38.27         9.65 o                         
   3   6  16         88.09         91.10        16.59 o                         
  -2   7  16         39.44         42.36        10.97 o                         
  -1   7  16         70.37         66.62         9.69 o                         
   0   7  16        131.74        132.64        10.35 o                         
   1   7  16         68.98         78.01         9.05 o                         
   2   7  16         39.93         48.02        12.04 o                         
  -2   8  16         38.36         30.30        10.32 o                         
  -1   8  16        385.44        371.99        18.01 o                         
   0   8  16         34.63         29.79         8.92 o                         
   1   8  16        389.94        408.14        16.23 o                         
   2   8  16         38.65         42.17        10.63 o                         
  -1   9  16         27.22          1.48        13.40 o                         
   0   9  16         45.66         35.07        11.14 o                         
   1   9  16         27.01         41.37         9.41 o                         
   1   0  17          0.13          0.87         5.48 o                         
   2   0  17         13.37          0.08         8.71 o                         
   3   0  17          5.23         10.24         8.59 o                         
   4   0  17          4.89         26.57        11.95 o                         
  -4   1  17         44.55         44.00        13.02 o                         
  -3   1  17        272.05        287.92        14.02 o                         
  -2   1  17         32.57         39.86         6.81 o                         
  -1   1  17        595.53        590.13        14.29 o                         
   0   1  17         53.45         44.29         5.36 o                         
   1   1  17        600.96        626.72        15.56 o                         
   2   1  17         32.62         29.66         7.94 o                         
   3   1  17        269.08        347.16        21.12 o                         
   4   1  17         45.06         35.48        17.37 o                         
  -3   2  17         61.33         52.35         8.27 o                         
  -2   2  17         15.16          7.28         5.74 o                         
  -1   2  17        208.75        186.24        10.18 o                         
   0   2  17        104.35        123.26         7.91 o                         
   1   2  17        211.88        219.44         9.29 o                         
   2   2  17         14.91         16.35         8.22 o                         
   3   2  17         62.69         67.54        11.41 o                         
  -3   3  17        110.46        117.33        10.22 o                         
  -2   3  17        288.90        298.60        15.34 o                         
  -1   3  17        223.13        226.08        11.82 o                         
   0   3  17        171.03        174.47         9.42 o                         
   1   3  17        235.29        252.43        10.60 o                         
   2   3  17        287.98        305.88        15.33 o                         
   3   3  17        105.43        116.94        16.36 o                         
  -3   4  17        104.09         82.52        10.11 o                         
  -2   4  17        142.74        155.94        10.86 o                         
  -1   4  17          7.69          0.59         6.09 o                         
   0   4  17         61.27         73.36         7.97 o                         
   1   4  17          7.72         -1.42         7.19 o                         
   2   4  17        145.63        163.67        11.73 o                         
   3   4  17        103.57        123.22        14.19 o                         
  -3   5  17         33.18         25.09         9.41 o                         
  -2   5  17        316.69        335.53        16.15 o                         
  -1   5  17        131.96        136.83        10.56 o                         
   0   5  17        230.12        267.20        16.72 o                         
   1   5  17        132.80        122.40         9.50 o                         
   2   5  17        318.99        340.02        17.79 o                         
   3   5  17         31.68         11.42        19.30 o                         
  -3   6  17         21.09          8.18         9.73 o                         
  -2   6  17         41.75         37.76         8.95 o                         
  -1   6  17         32.33         14.81         8.18 o                         
   0   6  17          1.96          7.84         7.72 o                         
   1   6  17         32.19         30.60         8.19 o                         
   2   6  17         40.94         55.87        10.35 o                         
   3   6  17         21.37         30.85        15.49 o                         
  -2   7  17         89.39         97.05        11.28 o                         
  -1   7  17         11.13         29.62         9.81 o                         
   0   7  17        147.26        174.73        10.88 o                         
   1   7  17         10.50          4.30         7.94 o                         
   2   7  17         93.07         90.54        13.23 o                         
  -2   8  17        103.25         93.97        13.24 o                         
  -1   8  17          3.45          4.29        10.23 o                         
   0   8  17          0.10         -8.38         8.38 o                         
   1   8  17          3.77         17.84         9.79 o                         
   2   8  17        102.32        120.78        14.75 o                         
  -1   9  17         14.94         15.32        12.49 o                         
   0   9  17        229.36        252.69        17.94 o                         
   1   9  17         15.95         11.86         9.75 o                         
   0   0  18        277.67        271.03        20.57 o                         
   1   0  18          0.03         -4.76         5.48 o                         
   2   0  18        476.58        503.98        17.75 o                         
   3   0  18         27.84         32.52        10.45 o                         
  -3   1  18          1.59         -6.36         8.78 o                         
  -2   1  18          0.29         -5.07         7.75 o                         
  -1   1  18         45.16         53.56         7.30 o                         
   0   1  18          0.90          5.61         5.72 o                         
   1   1  18         44.84         39.49         6.38 o                         
   2   1  18          0.27         -0.74         7.59 o                         
   3   1  18          1.49         -0.53        11.23 o                         
  -3   2  18         51.60         55.50         8.64 o                         
  -2   2  18        282.68        269.16        11.93 o                         
  -1   2  18         96.90         93.67         9.16 o                         
   0   2  18         95.77        107.08         7.40 o                         
   1   2  18        102.84        102.85         7.75 o                         
   2   2  18        285.94        288.84        16.47 o                         
   3   2  18         55.73         52.87        13.45 o                         
  -3   3  18         64.29         39.97         8.78 o                         
  -2   3  18         74.00         65.18         8.54 o                         
  -1   3  18        152.50        126.02        11.68 o                         
   0   3  18        325.84        316.29        12.47 o                         
   1   3  18        151.93        161.12         9.79 o                         
   2   3  18         74.65         63.00         9.59 o                         
   3   3  18         64.49         57.27        13.35 o                         
  -3   4  18         55.35         60.04         9.71 o                         
  -2   4  18        187.56        188.57        18.12 o                         
  -1   4  18        566.11        565.52        17.57 o                         
   0   4  18         85.24        107.76         8.73 o                         
   1   4  18        568.33        550.33        19.36 o                         
   2   4  18        192.71        173.64        12.90 o                         
   3   4  18         54.64         44.75        12.39 o                         
  -3   5  18          0.69         -1.28         9.05 o                         
  -2   5  18         41.91         29.35        10.12 o                         
  -1   5  18         38.10         44.17         8.71 o                         
   0   5  18         48.63         39.28         8.01 o                         
   1   5  18         38.03         43.66         8.22 o                         
   2   5  18         42.59         44.70         9.90 o                         
   3   5  18          0.67         29.00        14.75 o                         
  -2   6  18         29.32         22.88         9.48 o                         
  -1   6  18        349.29        372.49        24.61 o                         
   0   6  18         41.58         38.85         8.63 o                         
   1   6  18        353.65        378.32        17.93 o                         
   2   6  18         30.10         33.04         9.80 o                         
  -2   7  18          3.70         -3.36         9.58 o                         
  -1   7  18         12.20         10.32         9.92 o                         
   0   7  18          0.66         -1.17         8.86 o                         
   1   7  18         12.25         16.27         8.91 o                         
   2   7  18          3.77        -10.67        10.67 o                         
  -1   8  18        156.09        177.77        15.09 o                         
   0   8  18          4.33          6.35         9.14 o                         
   1   8  18        157.26        165.12        14.47 o                         
   0   9  18         15.26         16.21        11.09 o                         
   1   0  19         14.17         33.29         8.37 o                         
   2   0  19          2.37         -7.87         7.87 o                         
   3   0  19          9.39         21.17        11.31 o                         
  -3   1  19        335.34        348.76        22.08 o                         
  -2   1  19          4.99          7.91         8.67 o                         
  -1   1  19        323.85        324.50        19.27 o                         
   0   1  19         16.67         29.59         7.16 o                         
   1   1  19        317.78        325.95        12.52 o                         
   2   1  19          4.43         11.34         8.27 o                         
   3   1  19        339.63        347.08        20.96 o                         
  -3   2  19         58.94         36.93         9.82 o                         
  -2   2  19         24.63         25.91         7.49 o                         
  -1   2  19         74.67         70.69         6.95 o                         
   0   2  19        132.69        135.03         9.33 o                         
   1   2  19         75.21         80.09         7.61 o                         
   2   2  19         24.95         31.85         9.80 o                         
   3   2  19         60.98         60.54        15.02 o                         
  -3   3  19        158.79        151.35        11.28 o                         
  -2   3  19        235.39        215.32        12.89 o                         
  -1   3  19         68.44         72.96         9.52 o                         
   0   3  19         61.75         61.32         7.77 o                         
   1   3  19         65.32         49.71         8.22 o                         
   2   3  19        239.96        235.67        15.99 o                         
   3   3  19        166.56        146.85        16.38 o                         
  -3   4  19         71.39         51.64        10.24 o                         
  -2   4  19        142.37        148.50        11.26 o                         
  -1   4  19          4.95          5.83         6.90 o                         
   0   4  19         13.58         26.82         7.18 o                         
   1   4  19          4.36          7.98         6.99 o                         
   2   4  19        144.24        154.12        12.29 o                         
   3   4  19         72.31         58.73        14.05 o                         
  -3   5  19        140.17        147.58        25.50 o                         
  -2   5  19        262.80        243.93        15.46 o                         
  -1   5  19        103.85         96.00        12.35 o                         
   0   5  19        402.17        439.69        19.81 o                         
   1   5  19        100.73        109.98        10.57 o                         
   2   5  19        259.94        269.87        16.09 o                         
  -2   6  19         17.09         -1.60        10.60 o                         
  -1   6  19          6.23         11.63         8.78 o                         
   0   6  19          1.66         -7.92         7.92 o                         
   1   6  19          6.54         20.30         9.76 o                         
   2   6  19         16.37         -2.28         9.25 o                         
  -2   7  19         81.83         48.93        11.68 o                         
  -1   7  19         14.67         17.48        10.22 o                         
   0   7  19        311.84        339.68        28.01 o                         
   1   7  19         15.16          7.83         9.03 o                         
   2   7  19         82.35         71.53        17.70 o                         
  -1   8  19         52.46         56.51        12.50 o                         
   0   8  19         11.41         13.97        10.73 o                         
   1   8  19         52.96         38.89        12.05 o                         
   0   0  20        517.84        551.03        30.61 o                         
   1   0  20         38.11         43.46         9.59 o                         
   2   0  20        637.86        693.84        21.79 o                         
   3   0  20          8.38         -9.45        10.86 o                         
  -3   1  20         18.46          3.65        10.10 o                         
  -2   1  20         27.83         30.03        11.03 o                         
  -1   1  20         45.48         27.19         8.43 o                         
   0   1  20        223.02        225.32        12.77 o                         
   1   1  20         45.95         38.35         7.07 o                         
   2   1  20         27.61         23.75         8.95 o                         
   3   1  20         18.31         10.88        11.38 o                         
  -3   2  20         43.50         35.88        10.49 o                         
  -2   2  20        157.95        160.33        11.68 o                         
  -1   2  20        114.05        104.28         9.32 o                         
   0   2  20        358.85        330.40        17.75 o                         
   1   2  20        116.10        130.12         9.06 o                         
   2   2  20        156.20        153.81        16.67 o                         
   3   2  20         44.54         44.27        15.80 o                         
  -3   3  20          8.60         11.61         9.60 o                         
  -2   3  20        106.64        106.62         9.36 o                         
  -1   3  20         27.85         27.44         6.86 o                         
   0   3  20         83.08         68.41        10.65 o                         
   1   3  20         26.52         23.46         7.50 o                         
   2   3  20        102.50         98.64        13.39 o                         
   3   3  20          8.77         12.62        12.80 o                         
  -3   4  20        240.84        218.24        18.06 o                         
  -2   4  20         24.59         13.56         9.02 o                         
  -1   4  20         89.83         91.69         9.57 o                         
   0   4  20         39.70         26.34        12.44 o                         
   1   4  20         91.50        114.75        10.70 o                         
   2   4  20         28.53         17.49         9.27 o                         
   3   4  20        241.41        232.70        41.54 o                         
  -2   5  20         12.99         18.76        10.04 o                         
  -1   5  20         32.19         19.79         9.18 o                         
   0   5  20          9.05          2.10         8.62 o                         
   1   5  20         30.17         40.30         9.48 o                         
   2   5  20         13.73         15.93         9.94 o                         
  -2   6  20          9.15          2.86         9.60 o                         
  -1   6  20         91.36         87.23        12.42 o                         
   0   6  20        214.99        265.15        17.83 o                         
   1   6  20         90.61         95.00        17.98 o                         
   2   6  20          9.87          4.25         9.76 o                         
  -1   7  20         46.15         55.57        11.66 o                         
   0   7  20         15.67         12.25        12.28 o                         
   1   7  20         44.47         56.51        10.63 o                         
   0   8  20          0.66         -5.69        13.16 o                         
   1   0  21        134.94        159.61        11.36 o                         
   2   0  21          6.17          3.48         9.23 o                         
   3   0  21          0.72          2.62        12.08 o                         
  -3   1  21        149.09        172.75        14.26 o                         
  -2   1  21        122.87        118.65        12.46 o                         
  -1   1  21        186.30        175.89        14.33 o                         
   0   1  21         12.75         15.97         8.85 o                         
   1   1  21        186.07        189.57        11.49 o                         
   2   1  21        125.95        115.23        12.16 o                         
   3   1  21        144.67        162.99        16.25 o                         
  -3   2  21         54.28         60.15        11.60 o                         
  -2   2  21         19.45         29.83         9.20 o                         
  -1   2  21        192.01        213.16        18.64 o                         
   0   2  21          0.04          9.95         7.90 o                         
   1   2  21        193.93        178.19        12.54 o                         
   2   2  21         18.99         22.46        11.69 o                         
   3   2  21         52.21         44.55        14.05 o                         
  -2   3  21         36.19         45.20        10.21 o                         
  -1   3  21        193.54        179.15        12.81 o                         
   0   3  21         92.41        109.73        11.57 o                         
   1   3  21        191.61        175.77        13.21 o                         
   2   3  21         38.46         52.65        11.66 o                         
  -2   4  21          3.18         -8.55         8.55 o                         
  -1   4  21        261.46        273.94        15.50 o                         
   0   4  21          0.07          1.57         8.46 o                         
   1   4  21        262.76        255.62        15.37 o                         
   2   4  21          4.11         12.66        10.28 o                         
  -2   5  21        173.51        183.80        20.35 o                         
  -1   5  21         63.75         50.01        10.30 o                         
   0   5  21        324.86        357.34        28.11 o                         
   1   5  21         67.46         72.39        10.83 o                         
   2   5  21        178.14        177.86        13.87 o                         
  -1   6  21         12.36         15.96         9.91 o                         
   0   6  21         17.97         13.97        11.14 o                         
   1   6  21         12.45         21.53         9.92 o                         
  -1   7  21          2.57          2.80        10.80 o                         
   0   7  21         62.62         49.41        13.86 o                         
   1   7  21          2.60         -9.23         9.23 o                         
   0   0  22        108.60        121.67        20.00 o                         
   1   0  22         29.62         20.65         9.39 o                         
   2   0  22         27.38         21.38        10.33 o                         
  -2   1  22         33.74         40.67        11.17 o                         
  -1   1  22         19.90         27.86        10.51 o                         
   0   1  22        300.54        360.90        19.43 o                         
   1   1  22         19.30         16.90         9.04 o                         
   2   1  22         33.40          0.89         9.53 o                         
  -2   2  22        116.89        105.67        12.10 o                         
  -1   2  22          5.55         -5.91         8.43 o                         
   0   2  22        173.05        157.19        12.18 o                         
   1   2  22          6.39         17.52         9.74 o                         
   2   2  22        118.86        126.60        18.38 o                         
  -2   3  22        179.11        200.05        18.03 o                         
  -1   3  22         70.27         64.30        11.00 o                         
   0   3  22        140.18        159.37        13.48 o                         
   1   3  22         70.86         91.39        11.70 o                         
   2   3  22        182.01        150.15        19.46 o                         
  -2   4  22        113.06        148.38        14.46 o                         
  -1   4  22        121.75        135.13        13.13 o                         
   0   4  22        119.95        113.64        13.20 o                         
   1   4  22        122.98        132.50        13.16 o                         
   2   4  22        112.50        118.80        16.14 o                         
  -1   5  22         30.64         51.64        11.55 o                         
   0   5  22          1.16          1.87        11.63 o                         
   1   5  22         33.75         18.45         9.68 o                         
  -1   6  22        204.92        201.95        14.69 o                         
   0   6  22         19.73         14.98        12.59 o                         
   1   6  22        199.50        205.52        15.39 o                         
   1   0  23        133.19        133.50        15.81 o                         
   2   0  23         11.93          7.59         9.98 o                         
  -2   1  23         46.23         34.90        11.10 o                         
  -1   1  23        242.70        250.19        25.57 o                         
   0   1  23         12.94         16.61         9.11 o                         
   1   1  23        243.91        267.14        25.36 o                         
   2   1  23         45.46         40.25        11.55 o                         
  -2   2  23         27.14         21.71         9.43 o                         
  -1   2  23        233.12        244.32        20.94 o                         
   0   2  23         41.49         47.53         9.75 o                         
   1   2  23        229.00        233.83        27.30 o                         
   2   2  23         26.20          9.30        11.69 o                         
  -2   3  23         67.99         66.15        12.09 o                         
  -1   3  23         72.75         51.31        13.06 o                         
   0   3  23         66.23         69.06        11.86 o                         
   1   3  23         73.04         97.91        14.13 o                         
   2   3  23         70.99         72.10        13.73 o                         
  -1   4  23        110.68        122.68        15.14 o                         
   0   4  23         64.01         82.27        14.30 o                         
   1   4  23        110.03        101.61        14.99 o                         
  -1   5  23         27.42         18.72        11.51 o                         
   0   5  23          3.69          9.69        12.55 o                         
   1   5  23         27.08         37.47        15.12 o                         
   0   0  24        269.56        295.52        50.05 o                         
   1   0  24          0.00         -4.06        11.14 o                         
   2   0  24          3.46         -7.40         9.89 o                         
  -2   1  24        183.98        189.22        22.38 o                         
  -1   1  24         35.79         33.73        10.83 o                         
   0   1  24        137.29        138.69        16.38 o                         
   1   1  24         34.32         27.03        12.63 o                         
   2   1  24        185.60        180.32        17.76 o                         
  -1   2  24         62.28         93.83        12.70 o                         
   0   2  24        102.85        112.96        12.57 o                         
   1   2  24         63.18         90.35        13.81 o                         
  -1   3  24          2.51         -5.33        12.18 o                         
   0   3  24        406.02        431.85        23.59 o                         
   1   3  24          2.49        -11.07        11.07 o                         
  -1   4  24          5.95         16.07        14.36 o                         
   0   4  24         24.01         12.83        12.68 o                         
   1   4  24          7.26          1.69        12.06 o                         
   0   5  24        176.02        263.20        49.98 o                         
   1   0  25        250.06        237.27        16.83 o                         
  -1   1  25         14.37         16.00        10.89 o                         
   0   1  25         15.38         26.17        10.01 o                         
   1   1  25         13.15         15.64        11.57 o                         
  -1   2  25        165.31        171.96        19.95 o                         
   0   2  25        112.82        103.55        13.86 o                         
   1   2  25        172.48        200.42        17.72 o                         
   0   3  25          9.79         14.49        12.19 o                         
   0   0  26          0.89          3.46        16.42 o                         
   0   1  26        130.87        156.68        16.45 o                         
                                                                                
